# Supplementary material for: Chronic IL-1 Exposure Attenuates IL-1 Response and Alters Gene Expression Regulation While Maintaining Therapeutic Sensitivity in BCa Cell Lines
Source: Int J Mol Sci. 2026 Jul 5;27(13):6039. doi: 10.3390/ijms27136039 (PMC13362516; doi:10.3390/ijms27136039)
Supplement: Supplementary file 1 [file ijms-27-06039-s001.zip]

Archive with 3 entries (3 files):
- Falah et al_SupplementalFigures_REVISION_26Jun2026.pdf
- Table S1_RNA-seq DEGs_REVISION_26Jun2026.xlsx
- Table S2_ChIP-seq Histone Marks.xlsx
