# Supplementary material for: Chronic IL-1 Exposure Attenuates IL-1 Response and Alters Gene Expression Regulation While Maintaining Therapeutic Sensitivity in BCa Cell Lines
Source: Int J Mol Sci. 2026 Jul 5;27(13):6039. doi: 10.3390/ijms27136039 (PMC13362516; doi:10.3390/ijms27136039)
Supplement: Supplementary file 1 [file ijms-27-06039-s001.zip › Table S1_RNA-seq DEGs_REVISION_26Jun2026.xlsx]

## Sheet: Explanation of Tabs
A	RNA sequencing. Acute IL-1-induced differential gene expression. MCF7 parental (MCF71) cells treated with vehicle control or treated acutely with IL-1alpha or IL-1beta. Differentially expressed genes (DEGs) determined for acute IL-1 treatment versus vehicle control. Filters: log2 CPM ≥ 0, log2 FC ≥ 0.6 or ≤ − 0.6, p-value ≤ 0.05, and FDR ≤ 0.05, IL-1alpha and IL-1beta fold change (FC) in the same…
B	RNA sequencing. Chronic IL-1-induced basal differential gene expression. MCF7 parental (MCF71) and chronic IL-1 subline cells (MCas1, MCbs1) grown in vehicle control. DEGs determined for subline cell line versus parental control. Filters: log2 CPM ≥ 0, log2 FC ≥ 0.6 or ≤ − 0.6, p-value ≤ 0.05, and FDR ≤ 0.05, MCas1 and MCbs1 fold change (FC) in the same direction (Yes+, Yes-). DEGs used for ORA a…
C	RNA sequencing. Acute IL-1-induced differential gene expression. T47D parental (T47D1) cells treated with vehicle control or treated acutely with IL-1alpha or IL-1beta. Differentially expressed genes (DEGs) determined for acute IL-1 treatment versus vehicle control. Filters: log2 CPM ≥ 0, log2 FC ≥ 0.6 or ≤ − 0.6, p-value ≤ 0.05, and FDR ≤ 0.05, IL-1alpha and IL-1beta fold change (FC) in the same…
D	RNA sequencing. Chronic IL-1-induced basal differential gene expression. T47D parental (T47D1) and chronic IL-1 subline cells (T47Das1, T47Dbs1) grown in vehicle control. DEGs determined for subline cell line versus parental control. Filters: log2 CPM ≥ 0, log2 FC ≥ 0.6 or ≤ − 0.6, p-value ≤ 0.05, and FDR ≤ 0.05, T47Das1 and T47Dbs1 fold change (FC) in the same direction (Yes+, Yes-). DEGs used f…
E	Intersection of DEGs used for ORA analysis in parental and subline cells (Venn diagrams created using Bioinformatics.psb.ugent.be/webtools/Venn/)
F	Over Representation Analysis Gene Ontology (ORA GO) for MCF7 parental cells treated acutely with IL-1. Web-based Gene Set Analysis Toolkit (Webgestalt.org), Filters: Method of Interest: Over-Representation Analysis, Organism of Interest: Homo sapiens, Functional Database: genontology, Biological Process noRedundant, Analyte Type: gene/protein, reference set: genome, Significance Level: Top 40
G	Over Representation Analysis Gene Ontology (ORA GO) for T47D parental cells treated acutely with IL-1. Web-based Gene Set Analysis Toolkit (Webgestalt.org), Filters: Method of Interest: Over-Representation Analysis, Organism of Interest: Homo sapiens, Functional Database: genontology, Biological Process noRedundant, Analyte Type: gene/protein, reference set: genome, Significance Level: top 40
H	Over Representation Analysis Gene Ontology (ORA GO) for shared genes in MCF7 and T47D parental cells treated acutely with IL-1. Web-based Gene Set Analysis Toolkit (Webgestalt.org), Filters: Method of Interest: Over-Representation Analysis, Organism of Interest: Homo sapiens, Functional Database: genontology, Biological Process noRedundant, Analyte Type: gene/protein, reference set: genome, Signi…
I	Over Representation Analysis Gene Ontology (ORA GO) for shared genes in the MCF7 chronic IL-1 subline cells, MCas1 and MCbs1. Web-based Gene Set Analysis Toolkit (Webgestalt.org), Filters: Method of Interest: Over-Representation Analysis, Organism of Interest: Homo sapiens, Functional Database: genontology, Biological Process noRedundant, Analyte Type: gene/protein, reference set: genome, Signifi…
J	Over Representation Analysis Gene Ontology (ORA GO) for shared genes in the T47D chronic IL-1 subline cells, T47Das1 and T47Dbs1. Web-based Gene Set Analysis Toolkit (Webgestalt.org), Filters: Method of Interest: Over-Representation Analysis, Organism of Interest: Homo sapiens, Functional Database: genontology, Biological Process noRedundant, Analyte Type: gene/protein, reference set: genome, Sig…
K	Over Representation Analysis Gene Ontology (ORA GO) for shared genes in MCF7 and T47D chronic IL-1 subline cell lines, MCF7as1, MCF7bs1, T47Das1, T47Dbs1. Web-based Gene Set Analysis Toolkit (Webgestalt.org), Filters: Method of Interest: Over-Representation Analysis, Organism of Interest: Homo sapiens, Functional Database: genontology, Biological Process noRedundant, Analyte Type: gene/protein, r…
L	Over Representation Analysis Gene Ontology (ORA GO) for shared genes in MCF71 parental acute IL-1 treated DEG list and MCF7 chronic IL-1 subline cell lines (MCF7as1, MCF7bs1) DEG list. Web-based Gene Set Analysis Toolkit (Webgestalt.org), Filters: Method of Interest: Over-Representation Analysis, Organism of Interest: Homo sapiens, Functional Database: genontology, Biological Process noRedundant,…
M	Over Representation Analysis Gene Ontology (ORA GO) for genes unique to MCF71 parental acute IL-1 treated DEG list, not found in MCF7 chronic IL-1 subline cell lines (MCF7as1, MCF7bs1) DEG list. Web-based Gene Set Analysis Toolkit (Webgestalt.org), Filters: Method of Interest: Over-Representation Analysis, Organism of Interest: Homo sapiens, Functional Database: genontology, Biological Process no…
N	Over Representation Analysis Gene Ontology (ORA GO) for genes unique to MCF7 chronic IL-1 subline cell lines (MCF7as1, MCF7bs1) DEG list, not found in MCF71 parental acute IL-1 treated DEG list. Web-based Gene Set Analysis Toolkit (Webgestalt.org), Filters: Method of Interest: Over-Representation Analysis, Organism of Interest: Homo sapiens, Functional Database: genontology, Biological Process no…
O	Over Representation Analysis Gene Ontology (ORA GO) for shared genes in T47D1 parental acute IL-1 treated DEG list and T47D chronic IL-1 subline cell lines (T47Das1, T47Dbs1) DEG list. Web-based Gene Set Analysis Toolkit (Webgestalt.org), Filters: Method of Interest: Over-Representation Analysis, Organism of Interest: Homo sapiens, Functional Database: genontology, Biological Process noRedundant,…
P	Over Representation Analysis Gene Ontology (ORA GO) for genes unique to T47D1 parental acute IL-1 treated DEG list, not found in T47D chronic IL-1 subline cell lines (T47Das1, T47Dbs1) DEG list. Web-based Gene Set Analysis Toolkit (Webgestalt.org), Filters: Method of Interest: Over-Representation Analysis, Organism of Interest: Homo sapiens, Functional Database: genontology, Biological Process no…
Q	Over Representation Analysis Gene Ontology (ORA GO) for genes unique to T47D chronic IL-1 subline cell lines (T47Das1, T47Dbs1) DEG list, not found in MCF71 parental acute IL-1 treated DEG list. Web-based Gene Set Analysis Toolkit (Webgestalt.org), Filters: Method of Interest: Over-Representation Analysis, Organism of Interest: Homo sapiens, Functional Database: genontology, Biological Process no…
R	RNA sequencing. Acute IL-1-induced differential gene expression. MCF7 parental (MCF71) cells treated with vehicle control or treated acutely with IL-1alpha or IL-1beta. Differentially expressed genes (DEGs) determined for acute IL-1 treatment versus vehicle control. Filters: IL-1alpha and IL-1beta fold change (FC) in the same direction (No, Yes+, Yes-). DEGs used for GSEA analysis.
S	RNA sequencing. Chronic IL-1-induced basal differential gene expression. MCF7 parental (MCF71) and chronic IL-1 subline cells (MCas1, MCbs1) grown in vehicle control. DEGs determined for subline cell line versus parental control. Filters: MCas1 and MCbs1 fold change (FC) in the same direction (Yes+, Yes-, No). DEGs used for GSEA analysis.
T	RNA sequencing. Acute IL-1-induced differential gene expression. T47D parental (T47D1) cells treated with vehicle control or treated acutely with IL-1alpha or IL-1beta. Differentially expressed genes (DEGs) determined for acute IL-1 treatment versus vehicle control. Filters: IL-1alpha and IL-1beta fold change (FC) in the same direction (No, Yes+, Yes-). DEGs used for GSEA analysis.
U	RNA sequencing. Chronic IL-1-induced basal differential gene expression. T47D parental (T47D1) and chronic IL-1 subline cells (MCas1, MCbs1) grown in vehicle control. DEGs determined for subline cell line versus parental control. Filters: MCas1 and MCbs1 fold change (FC) in the same direction (Yes+, Yes-, No). DEGs used for GSEA analysis.
V	Gene Set Enrichment Analysis (GSEA) Gene Ontology (GO) for MCF7 parental cells treated acutely with IL-1alpha. Web-based Gene Set Analysis Toolkit (Webgestalt.org), Filters: Method of Interest: Gene Set Enrichment Analysis, Organism of Interest: Homo sapiens, Functional Database: genontology, Biological Process noRedundant, Analyte Type: gene/protein, reference set: genome, Significance Level: To…
W	Gene Set Enrichment Analysis (GSEA) Gene Ontology (GO) for MCF7 parental cells treated acutely with IL-1beta. Web-based Gene Set Analysis Toolkit (Webgestalt.org), Filters: Method of Interest: Gene Set Enrichment Analysis, Organism of Interest: Homo sapiens, Functional Database: genontology, Biological Process noRedundant, Analyte Type: gene/protein, reference set: genome, Significance Level: Top…
X	Gene Set Enrichment Analysis (GSEA) KEGG pathway analysis for MCF7 parental cells treated acutely with IL-1alpha. Web-based Gene Set Analysis Toolkit (Webgestalt.org), Filters: Method of Interest: Gene Set Enrichment Analysis, Organism of Interest: Homo sapiens, Functional Database: pathway, KEGG, Analyte Type: gene/protein, reference set: genome, Significance Level: Top 15
Y	Gene Set Enrichment Analysis (GSEA) KEGG pathway analysis for MCF7 parental cells treated acutely with IL-1beta. Web-based Gene Set Analysis Toolkit (Webgestalt.org), Filters: Method of Interest: Gene Set Enrichment Analysis, Organism of Interest: Homo sapiens, Functional Database: pathway, KEGG, Analyte Type: gene/protein, reference set: genome, Significance Level: Top 15
Z	Gene Set Enrichment Analysis (GSEA) Gene Ontology (GO) for T47D parental cells treated acutely with IL-1alpha. Web-based Gene Set Analysis Toolkit (Webgestalt.org), Filters: Method of Interest: Gene Set Enrichment Analysis, Organism of Interest: Homo sapiens, Functional Database: genontology, Biological Process noRedundant, Analyte Type: gene/protein, reference set: genome, Significance Level: To…
AA	Gene Set Enrichment Analysis (GSEA) Gene Ontology (GO) for T47D parental cells treated acutely with IL-1beta. Web-based Gene Set Analysis Toolkit (Webgestalt.org), Filters: Method of Interest: Gene Set Enrichment Analysis, Organism of Interest: Homo sapiens, Functional Database: genontology, Biological Process noRedundant, Analyte Type: gene/protein, reference set: genome, Significance Level: Top…
BB	Gene Set Enrichment Analysis (GSEA) KEGG pathway analysis for T47D parental cells treated acutely with IL-1alpha. Web-based Gene Set Analysis Toolkit (Webgestalt.org), Filters: Method of Interest: Gene Set Enrichment Analysis, Organism of Interest: Homo sapiens, Functional Database: pathway, KEGG, Analyte Type: gene/protein, reference set: genome, Significance Level: Top 15
CC	Gene Set Enrichment Analysis (GSEA) KEGG pathway analysis for T47D parental cells treated acutely with IL-1beta. Web-based Gene Set Analysis Toolkit (Webgestalt.org), Filters: Method of Interest: Gene Set Enrichment Analysis, Organism of Interest: Homo sapiens, Functional Database: pathway, KEGG, Analyte Type: gene/protein, reference set: genome, Significance Level: Top 15
DD	Gene Set Enrichment Analysis (GSEA) Gene Ontology (GO) for MCas1. Web-based Gene Set Analysis Toolkit (Webgestalt.org), Filters: Method of Interest: Gene Set Enrichment Analysis, Organism of Interest: Homo sapiens, Functional Database: genontology, Biological Process noRedundant, Analyte Type: gene/protein, reference set: genome, Significance Level: Top 15
EE	Gene Set Enrichment Analysis (GSEA) Gene Ontology (GO) for MCbs1. Web-based Gene Set Analysis Toolkit (Webgestalt.org), Filters: Method of Interest: Gene Set Enrichment Analysis, Organism of Interest: Homo sapiens, Functional Database: genontology, Biological Process noRedundant, Analyte Type: gene/protein, reference set: genome, Significance Level: Top 15
FF	Gene Set Enrichment Analysis (GSEA) KEGG pathway analysis for MCas1. Web-based Gene Set Analysis Toolkit (Webgestalt.org), Filters: Method of Interest: Gene Set Enrichment Analysis, Organism of Interest: Homo sapiens, Functional Database: pathway, KEGG, Analyte Type: gene/protein, reference set: genome, Significance Level: Top 15
GG	Gene Set Enrichment Analysis (GSEA) KEGG pathway analysis for MCbs1. Web-based Gene Set Analysis Toolkit (Webgestalt.org), Filters: Method of Interest: Gene Set Enrichment Analysis, Organism of Interest: Homo sapiens, Functional Database: pathway, KEGG, Analyte Type: gene/protein, reference set: genome, Significance Level: Top 15
HH	Gene Set Enrichment Analysis (GSEA) Gene Ontology (GO) for T47Das1. Web-based Gene Set Analysis Toolkit (Webgestalt.org), Filters: Method of Interest: Gene Set Enrichment Analysis, Organism of Interest: Homo sapiens, Functional Database: genontology, Biological Process noRedundant, Analyte Type: gene/protein, reference set: genome, Significance Level: Top 15
II	Gene Set Enrichment Analysis (GSEA) Gene Ontology (GO) for T47Dbs1. Web-based Gene Set Analysis Toolkit (Webgestalt.org), Filters: Method of Interest: Gene Set Enrichment Analysis, Organism of Interest: Homo sapiens, Functional Database: genontology, Biological Process noRedundant, Analyte Type: gene/protein, reference set: genome, Significance Level: Top 15
JJ	Gene Set Enrichment Analysis (GSEA) KEGG pathway analysis for T47Das1. Web-based Gene Set Analysis Toolkit (Webgestalt.org), Filters: Method of Interest: Gene Set Enrichment Analysis, Organism of Interest: Homo sapiens, Functional Database: pathway, KEGG, Analyte Type: gene/protein, reference set: genome, Significance Level: Top 15
KK	Gene Set Enrichment Analysis (GSEA) KEGG pathway analysis for T47Dbs1. Web-based Gene Set Analysis Toolkit (Webgestalt.org), Filters: Method of Interest: Gene Set Enrichment Analysis, Organism of Interest: Homo sapiens, Functional Database: pathway, KEGG, Analyte Type: gene/protein, reference set: genome, Significance Level: Top 15

## Sheet: A_MCF71 Acute IL-1 DEG
FEATURE_NAME	MCF71_PBS-VS-MCF71_IL-1a.logFC	MCF71_PBS-VS-MCF71_IL-1a.logCPM	MCF71_PBS-VS-MCF71_IL-1a.LR	MCF71_PBS-VS-MCF71_IL-1a.PValue	MCF71_PBS-VS-MCF71_IL-1a.FDR	MCF71_PBS-VS-MCF71_IL-1b.logFC	MCF71_PBS-VS-MCF71_IL-1b.logCPM	MCF71_PBS-VS-MCF71_IL-1b.LR	MCF71_PBS-VS-MCF71_IL-1b.PValue	MCF71_PBS-VS-MCF71_IL-1b.FDR	Same Direction
A1BG	-0.272643	1.49045	1.76235	0.184332	0.36322	-0.536496	1.49045	6.15723	0.0130876	0.040219	YES-
A1BG-AS1	-0.106111	3.07573	0.69175	0.40557	0.595904	-0.0597601	3.07573	0.213468	0.644062	0.800307	YES-
A1CF	0	-3.47098	0	1	1	2.72299	-3.47098	2.75526	0.0969349	0.208612	NO
S100A7A	11.849	2.95692	909.597	8.04626e-200	8.53327e-197	11.8125	2.95692	890.743	1.00974e-195	9.68872e-193	YES+
A2M-AS1	0.239563	1.65557	2.25311	0.133346	0.28418	0.251088	1.65557	2.38915	0.12218	0.247554	YES+
A2ML1	-0.822051	-2.02807	0.373435	0.541138	0.727934	-2.63443	-2.02807	2.57152	0.108803	0.228782	YES-
S100A8	11.2704	5.40247	1669.73	0	0	10.9995	5.40247	1569.5	0	0	YES+
SAA1	11.2423	2.24416	595.939	1.27937e-131	5.72875e-129	10.9579	2.24416	529.296	4.01838e-117	1.4459e-114	YES+
A4GNT	0	-3.51669	0	1	1	0	-3.51669	0	1	1	NO
AAAS	-0.0643858	6.21631	0.742253	0.38894	0.577705	-0.0792888	6.21631	1.1132	0.291388	0.448306	YES-
AACS	0.082834	6.35426	1.71175	0.190758	0.372784	0.0659147	6.35426	1.0702	0.300901	0.459608	YES+
AACSP1	-0.836634	-2.28096	0.567048	0.451434	0.64372	-0.0864587	-2.28096	0.00653187	0.935585	1	YES-
AADAC	0.875288	-2.49343	0.996833	0.318078	0.500685	0.678093	-2.49343	0.537556	0.463447	0.636699	YES+
AADACL4	1.81902	-3.51672	1.31364	0.251736	0.423821	0	-3.51672	0	1	1	NO
AADAT	-0.250695	2.62759	3.11473	0.0775874	0.192369	-0.254315	2.62759	3.06864	0.0798161	0.179838	YES-
AAED1	0.10918	2.93174	1.21869	0.269619	0.443703	-0.00647745	2.93174	0.00399906	0.949577	1	NO
AAGAB	0.195481	6.9978	8.89289	0.00286283	0.0125596	0.0783971	6.9978	1.41568	0.234116	0.397426	YES+
LCN2	11.1452	10.6505	3345.72	0	0	11.1956	10.6505	3366.42	0	0	YES+
AAMDC	-0.419197	3.00039	9.96129	0.00159866	0.0075317	-0.429748	3.00039	10.1078	0.00147644	0.00596316	YES-
AAMP	0.111244	7.54129	2.39507	0.121718	0.264691	0.123983	7.54129	2.96277	0.0852021	0.189327	YES+
AANAT	-0.504376	-2.54055	0.402225	0.525943	0.715967	-2.31414	-2.54055	4.44185	0.0350683	0.0921765	YES-
AAR2	-0.0208346	5.65672	0.0730593	0.786933	0.926047	0.0682316	5.65672	0.777446	0.377923	0.54542	NO
AARD	0.23184	-0.210292	0.577211	0.447407	0.639244	0.10375	-0.210292	0.103776	0.747344	0.888855	YES+
AARS	-0.105029	9.95674	1.64657	0.199427	0.385648	-0.0652448	9.95674	0.635176	0.425463	0.596595	YES-
AARS2	-0.0134371	5.15562	0.0292444	0.864216	0.985064	0.0532762	5.15562	0.453545	0.500656	0.674212	NO
AARSD1	0.136944	4.43196	2.82215	0.0929721	0.22131	0.0434374	4.43196	0.272719	0.601513	0.766586	YES+
AASDH	-0.19191	3.46201	4.01375	0.0451306	0.12564	-0.31198	3.46201	9.92217	0.001633	0.00653394	YES-
AASDHPPT	-0.0228289	4.39153	0.0953331	0.757504	0.903498	-0.143946	4.39153	3.58399	0.0583389	0.139711	YES-
S100A7	11.0361	4.73548	1775.41	0	0	10.9254	4.73548	1716.96	0	0	YES+
AATF	-0.0279657	5.64173	0.114869	0.734668	0.886228	0.16634	5.64173	4.05888	0.0439397	0.111104	NO
AATK	-0.284559	-0.0395114	0.919383	0.337637	0.521892	0.27147	-0.0395114	0.914365	0.338959	0.503541	NO
ABAT	0.0954479	7.85682	1.45319	0.228017	0.423821	0.190794	7.85682	5.79522	0.0160698	0.0478475	YES+
ABCA1	0.262482	2.05054	1.14567	0.284457	0.461945	0.0942348	2.05054	0.134744	0.713563	0.860512	YES+
ASZ1	10.9893	2.07059	654.459	2.39585e-144	1.30477e-141	10.8685	2.07059	611.733	4.69675e-135	2.49051e-132	YES+
ABCA11P	-0.155656	2.76934	1.68089	0.194806	0.378968	-0.523662	2.76934	16.8945	3.95152e-05	0.000229926	YES-
CHI3L2	10.1588	4.79864	1954.31	0	0	10.1709	4.79864	1956.18	0	0	YES+
ABCA13	-0.947525	-0.0137805	13.7021	0.000214214	0.00127894	-0.866056	-0.0137805	10.9671	0.000927454	0.00396524	YES-
ABCA17P	-0.716058	-0.605022	3.3552	0.066993	0.171504	-0.56293	-0.605022	2.03361	0.153855	0.296469	YES-
ABCA2	-0.172089	8.66766	3.83981	0.0500492	0.136283	-0.204294	8.66766	5.39954	0.0201421	0.0577494	YES-
ABCA3	-0.467659	6.63079	43.6465	3.93371e-11	6.64969e-10	-0.357081	6.63079	25.3781	4.71245e-07	3.89643e-06	YES-
ABCA4	0.334853	-1.91658	0.130831	0.717572	0.872922	0.094874	-1.91658	0.00993631	0.920598	1	YES+
ABCA5	-0.226954	6.49325	2.66116	0.102826	0.235823	-0.561781	6.49325	16.1085	5.98154e-05	0.000334614	YES-
ABCA6	0.164962	-1.51811	0.0896695	0.764598	0.908785	-0.613235	-1.51811	0.890244	0.345411	0.511381	NO
ABCA7	0.388032	4.62177	16.8639	4.01588e-05	0.000283631	0.152688	4.62177	2.51853	0.112516	0.234577	YES+
ABCA8	-0.0291802	-3.47093	0.000421874	0.983613	1	-1.84799	-3.47093	1.25285	0.263009	0.417604	YES-
ABCA9	0.279222	-2.22319	0.0647658	0.799116	0.934381	0.629925	-2.22319	0.34759	0.555481	0.72465	YES+
ABCB1	-2.22008	-1.18528	30.1155	4.07057e-08	4.76319e-07	-1.29921	-1.18528	12.5023	0.000406458	0.00188822	YES-
ABCB10	-0.380479	3.59878	10.1447	0.00144714	0.00691156	-0.53084	3.59878	18.7909	1.45863e-05	9.29226e-05	YES-
ABCB11	0	-3.4709	0	1	1	0	-3.4709	0	1	1	NO
PDZK1IP1	10.0822	1.24017	306.249	1.43306e-68	2.46806e-66	10.0741	1.24017	302.292	1.0434e-67	1.66861e-65	YES+
ABCB6	0.172134	5.1836	5.6376	0.0175792	0.0581644	0.208427	5.1836	8.13516	0.00434149	0.0155053	YES+
ABCB7	-0.207732	4.10183	6.15816	0.0130807	0.0455621	-0.290803	4.10183	11.4021	0.000733601	0.00321	YES-
ABCB8	0.432849	5.71905	33.5993	6.77167e-09	8.84762e-08	0.314974	5.71905	17.4955	2.87983e-05	0.000172089	YES+
ABCB9	-0.121173	3.45259	1.55018	0.213109	0.405069	-0.124708	3.45259	1.5747	0.209526	0.377161	YES-
ABCC1	0.246982	7.23876	8.9734	0.00273938	0.0120705	0.17645	7.23876	4.55843	0.0327571	0.0872445	YES+
ABCC10	0.156278	6.05895	4.23984	0.0394859	0.113323	0.0173213	6.05895	0.0512446	0.820912	0.949889	YES+
ABCC11	2.1009	-1.56388	14.3147	0.000154656	0.000961531	1.30801	-1.56388	4.05084	0.0441493	0.111536	YES+
ABCC12	1.24348	-3.34168	0.883281	0.347305	0.532425	-1.85328	-3.34168	1.26953	0.259855	0.417604	NO
ABCC13	-2.63781	-3.07848	2.62667	0.105082	0.239634	-2.63781	-3.07848	2.39101	0.122035	0.247284	YES-
C3	9.40205	7.95646	4809.55	0	0	9.49091	7.95646	4891.4	0	0	YES+
PI3	9.39531	2.4023	636.39	2.03715e-140	1.08023e-137	9.44345	2.4023	643.73	5.16046e-142	3.05833e-139	YES+
ABCC4	-0.0295632	7.10514	0.179975	0.671395	0.8367	-0.0610075	7.10514	0.762674	0.382493	0.549797	YES-
S100A12	9.30628	0.429312	277.085	3.24253e-62	4.76913e-60	9.1172	0.429312	242.126	1.35268e-54	1.71424e-52	YES+
ABCC6	-3.81698	-2.97897	6.30046	0.0120707	0.0426185	-1.87911	-2.97897	2.15251	0.142337	0.278862	YES-
ABCC6P2	1.81179	-3.42661	1.31143	0.252137	0.423821	0	-3.42661	0	1	1	NO
CSF3	9.05605	1.92932	624.098	9.60468e-138	4.72035e-135	8.77996	1.92932	538.738	3.54709e-119	1.34856e-116	YES+
ABCC9	-4.05617	-2.49301	7.94978	0.00480932	0.0195971	-4.05617	-2.49301	7.23375	0.00715458	0.0239596	YES-
ABCD1	0.0703732	4.39565	0.857072	0.354559	0.540585	0.252528	4.39565	11.0033	0.000909479	0.003895	YES+
ABCD2	0	-3.47086	0	1	1	1.93627	-3.47086	1.42841	0.232024	0.395504	NO
ABCD3	0.0824474	4.35883	0.803743	0.369977	0.55726	-0.134992	4.35883	2.03768	0.153443	0.295845	NO
ABCD4	0.0193408	5.78422	0.0527824	0.818291	0.949309	-0.18603	5.78422	4.78201	0.0287586	0.0781399	NO
ABCE1	0.190018	5.92825	6.65737	0.00987468	0.0359355	0.136861	5.92825	3.40103	0.0651556	0.152626	YES+
ABCF1	0.274419	7.16898	15.6285	7.70824e-05	0.000513458	0.422123	7.16898	36.8607	1.26879e-09	1.503e-08	YES+
ABCF2	0.143097	6.66711	4.54756	0.0329657	0.0979012	0.187495	6.66711	7.75641	0.00535222	0.0186168	YES+
ABCF3	0.0866492	7.0883	1.90815	0.167168	0.33708	0.0617251	7.0883	0.961217	0.32688	0.489349	YES+
ABCG1	-0.428292	5.0179	34.0473	5.37877e-09	7.12572e-08	-0.366034	5.0179	24.4686	7.55303e-07	6.02095e-06	YES-
S100A9	9.00568	8.03495	2511.4	0	0	8.90016	8.03495	2465.4	0	0	YES+
ABCG4	-0.0439857	-2.79826	0.00132555	0.970957	1	0.629746	-2.79826	0.3092	0.578172	0.745657	NO
ABCG5	1.81177	-3.47094	1.31012	0.252372	0.423821	0	-3.47094	0	1	1	NO
ABHD1	-1.27756	-0.842827	10.378	0.00127528	0.00617266	-1.62916	-0.842827	14.0823	0.000174981	0.000885227	YES-
ABHD10	-0.356826	4.04734	19.104	1.23784e-05	9.75079e-05	-0.44508	4.04734	28.0852	1.16091e-07	1.0604e-06	YES-
ABHD11	-0.0973277	6.61313	1.73338	0.18798	0.368894	-0.163652	6.61313	4.84629	0.0277057	0.0756845	YES-
ABHD12	-0.0681717	6.12372	0.586014	0.443965	0.63613	0.0324744	6.12372	0.132462	0.715893	0.862558	NO
ABHD12B	0	-3.47086	0	1	1	2.75219	-3.47086	2.7951	0.094553	0.20488	NO
ABHD13	-0.0533647	3.2643	0.172467	0.677929	0.84229	-0.150753	3.2643	1.31665	0.251194	0.417604	YES-
ABHD14A	-0.31094	2.93668	7.09482	0.00773068	0.0292769	-0.32217	2.93668	7.29667	0.00690826	0.0232273	YES-
ABHD14A-ACY1	-0.257203	4.70465	8.51982	0.00351299	0.0150546	-0.381343	4.70465	18.0629	2.1373e-05	0.000131501	YES-
CFB	8.53186	6.83545	4211.82	0	0	8.33528	6.83545	4008.92	0	0	YES+
ABHD15	-0.189833	5.37131	5.57417	0.0182273	0.0600033	0.0122794	5.37131	0.0233296	0.878603	0.995608	NO
ABHD16A	-0.0195136	6.42252	0.0901894	0.763937	0.908161	-0.0343713	6.42252	0.276508	0.598999	0.76401	YES-
ABHD16B	1.01302	-2.74348	1.40127	0.236511	0.423821	-1.08423	-2.74348	0.925256	0.336099	0.499992	NO
ABHD2	0.281865	8.15567	8.62639	0.00331328	0.0142777	0.422002	8.15567	19.293	1.12116e-05	7.31822e-05	YES+
ABHD3	0.214015	4.27696	4.35956	0.0368017	0.107192	0.0846317	4.27696	0.663095	0.41547	0.585274	YES+
ABHD4	-0.0871322	6.21988	1.30467	0.253362	0.424024	0.129145	6.21988	2.86659	0.090436	0.198221	NO
BPIFA1	8.52704	5.61098	2125.58	0	0	8.35104	5.61098	2029.22	0	0	YES+
ABHD6	0.179434	2.62843	1.79385	0.180458	0.357534	0.245591	2.62843	3.29489	0.0694959	0.160378	YES+
UBD	8.18871	2.82959	895.787	8.08489e-197	8.14553e-194	8.17016	2.82959	880.276	1.90386e-193	1.74376e-190	YES+
ABI1	-0.125327	5.80005	3.73908	0.0531537	0.142616	-0.222545	5.80005	11.4897	0.000699829	0.00307693	YES-
ABI2	-0.110426	6.45983	2.53937	0.111039	0.247396	-0.116431	6.45983	2.79198	0.0947371	0.205109	YES-
ABI3	0.740432	-2.94754	0.301474	0.58296	0.761589	0.102963	-2.94754	0.00470331	0.945323	1	YES+
ABI3BP	1.81843	-3.38319	1.31714	0.251107	0.423821	0	-3.38319	0	1	1	NO
ABL1	-0.0890388	6.61856	1.33228	0.2484	0.423821	0.117383	6.61856	2.31497	0.128134	0.256675	NO
ABL2	0.131843	4.95867	1.31989	0.250613	0.423821	0.280715	4.95867	5.96144	0.0146221	0.0441997	YES+
ABLIM1	-0.0319089	7.65747	0.115174	0.734329	0.885872	0.141728	7.65747	2.27068	0.131842	0.262408	NO
ABLIM2	-0.402634	2.36262	7.04862	0.00793265	0.0299219	-0.486659	2.36262	9.6303	0.00191394	0.00752064	YES-
VNN3	8.06018	1.72782	414.706	3.4663e-92	9.56793e-90	7.79605	1.72782	367.882	5.41194e-82	1.1479e-79	YES+
ABO	1.81175	-3.51675	1.30876	0.252619	0.423821	0	-3.51675	0	1	1	NO
ABP1	-1.96626	-1.58746	16.6762	4.43349e-05	0.000310406	-2.12844	-1.58746	17.0954	3.55489e-05	0.000208959	YES-
ABR	0.229546	7.20058	11.2344	0.000802939	0.0041064	0.377881	7.20058	30.3565	3.59496e-08	3.53358e-07	YES+
ABRA	0	-3.47086	0	1	1	1.93627	-3.47086	1.42841	0.232024	0.395504	NO
ABRACL	0.212857	6.06928	7.01619	0.00807759	0.030355	0.138621	6.06928	2.94602	0.0860895	0.190878	YES+
ABT1	0.0603338	5.40261	0.619901	0.431084	0.622856	-0.0742124	5.40261	0.912828	0.339365	0.504069	NO
EHF	7.70365	3.56119	1066.88	5.22418e-234	6.57921e-231	7.60784	3.56119	1024.9	6.95624e-225	8.76051e-222	YES+
ABTB2	0.173371	5.29333	4.63965	0.0312414	0.0938173	0.222767	5.29333	7.56977	0.00593553	0.020323	YES+
ACAA1	-0.162234	6.60594	4.42199	0.0354787	0.104227	-0.197564	6.60594	6.49682	0.0108068	0.0341578	YES-
ACAA2	-0.419443	4.79435	25.7532	3.87981e-07	3.97853e-06	-0.482803	4.79435	32.8721	9.84247e-09	1.04437e-07	YES-
ACACA	0.182287	6.41997	3.57882	0.0585208	0.153741	0.332933	6.41997	11.9075	0.00055909	0.00252254	YES+
CP	7.5919	6.41441	2885.13	0	0	7.46535	6.41441	2790.8	0	0	YES+
ACAD10	0.0356086	5.65465	0.180997	0.670518	0.836072	-0.248835	5.65465	8.59463	0.00337156	0.0124381	NO
LOC645638	7.30396	3.92277	892.914	3.40584e-196	2.98381e-193	7.08639	3.92277	832.05	5.80718e-183	4.87561e-180	YES+
ACAD8	0.0478963	4.76689	0.27518	0.599878	0.774903	-0.163733	4.76689	3.10075	0.0782564	0.176898	NO
ACAD9	0.00767566	6.43423	0.0156366	0.900487	1	-0.110138	6.43423	3.15179	0.0758439	0.172295	NO
ACADL	0.448259	-1.54039	0.345144	0.556875	0.741594	-1.52544	-1.54039	2.21094	0.137035	0.270197	NO
ACADM	-0.261261	4.41072	8.65431	0.00326289	0.0140786	-0.37736	4.41072	17.3011	3.18999e-05	0.000188943	YES-
SAA2	7.05731	1.26455	456.72	2.48665e-101	7.70861e-99	6.83269	1.26455	390.71	5.79766e-87	1.34279e-84	YES+
ACADSB	-0.406627	3.43209	12.5196	0.000402696	0.00223289	-0.445654	3.43209	14.4114	0.000146907	0.000755724	YES-
ACADVL	0.453996	8.86119	32.726	1.06107e-08	1.35064e-07	0.157148	8.86119	3.9201	0.0477121	0.118647	YES+
ACAN	-1.85014	-3.14872	1.42245	0.233001	0.423821	0.102431	-3.14872	0.00469193	0.945389	1	NO
ACAP1	-0.648373	-0.955113	3.15071	0.0758937	0.18903	-0.10734	-0.955113	0.0967889	0.755718	0.896433	YES-
ACAP2	-0.169729	5.59164	2.75064	0.0972153	0.228762	-0.144869	5.59164	1.98871	0.158475	0.303486	YES-
ACAP3	0.414751	6.52434	26.1975	3.08223e-07	3.19974e-06	0.278239	6.52434	11.6879	0.000629083	0.00279947	YES+
FBLN5	7.0527	2.69745	884.446	2.36062e-194	1.98194e-191	7.16603	2.69745	922.849	1.05888e-202	1.06683e-199	YES+
ACAT2	0.0441706	5.01741	0.24075	0.623665	0.795471	0.0422324	5.01741	0.216883	0.641425	0.797822	YES+
ACBD3	0.358096	5.70203	23.3431	1.35527e-06	1.27372e-05	0.455118	5.70203	37.436	9.44604e-10	1.14032e-08	YES+
DAPP1	6.65095	0.579411	220.151	8.38582e-50	9.18338e-48	6.48898	0.579411	197.1	8.96832e-45	8.21416e-43	YES+
ACBD5	-0.1626	5.31706	5.63218	0.0176337	0.0583255	-0.200189	5.31706	8.30775	0.00394762	0.0142707	YES-
ACBD6	0.0781463	5.57679	0.875828	0.349347	0.534945	-0.0392826	5.57679	0.216771	0.641511	0.79788	NO
ACBD7	-0.426416	3.42673	15.8985	6.68331e-05	0.000451151	-0.266858	3.42673	6.18047	0.0129168	0.0398094	YES-
ITGAM	6.07546	2.88414	808.535	7.52258e-178	5.61407e-175	5.9927	2.88414	770.507	1.39487e-169	9.36887e-167	YES+
ACCSL	-2.63065	-3.47095	2.67642	0.101844	0.234506	-2.63065	-3.47095	2.43421	0.118714	0.242359	YES-
ACD	-0.235384	5.25634	9.99724	0.00156775	0.00741377	-0.320476	5.25634	17.9587	2.25749e-05	0.000138113	YES-
STEAP1	5.86083	2.30065	459.798	5.31861e-102	1.67453e-99	5.53982	2.30065	395.919	4.2582e-88	1.03377e-85	YES+
ACE2	2.59901	-1.09596	28.5822	8.98044e-08	1.00531e-06	2.78859	-1.09596	33.4323	7.37874e-09	7.95941e-08	YES+
ACER1	1.81168	-3.30088	1.30438	0.253414	0.42404	1.95889	-3.30088	1.43813	0.230442	0.395504	YES+
ACER2	-0.162959	4.08109	1.65443	0.198357	0.384094	-0.0517048	4.08109	0.165192	0.684421	0.83466	YES-
ACER3	0.24036	4.01899	6.19537	0.0128085	0.0447452	0.126876	4.01899	1.65877	0.19777	0.361555	YES+
ACHE	0.0151316	2.15176	0.00969564	0.921562	1	-0.0226628	2.15176	0.0206865	0.885636	1	NO
ACIN1	0.187293	8.43852	5.94904	0.0147253	0.0502397	0.0150784	8.43852	0.038432	0.844578	0.968928	YES+
ACLY	0.208932	7.94407	9.54639	0.00200343	0.00920617	0.267581	7.94407	15.6145	7.76551e-05	0.000424627	YES+
ACMSD	0	-3.42649	0	1	1	1.958	-3.42649	1.44547	0.229255	0.395504	NO
ACN9	0	-3.51672	0	1	1	0	-3.51672	0	1	1	NO
ACO1	-0.123242	5.71239	2.25216	0.133428	0.284264	-0.0827481	5.71239	1.00469	0.316178	0.477049	YES-
ACO2	0.0422581	7.2341	0.328359	0.566627	0.749035	0.165706	7.2341	5.03615	0.0248236	0.0688958	YES+
ACOT1	-0.120974	1.07027	0.41671	0.518583	0.708726	-0.149709	1.07027	0.598197	0.439267	0.611357	YES-
PIP	5.69985	0.403104	173.082	1.57094e-39	1.28155e-37	5.65334	0.403104	165.977	5.59503e-38	4.07003e-36	YES+
ACOT12	1.10672	-2.94785	0.754944	0.384915	0.57404	0.0638124	-2.94785	0.00246872	0.960372	1	YES+
ACOT13	-0.0308409	4.9448	0.108188	0.742216	0.891863	-0.0215531	4.9448	0.0520867	0.819471	0.94904	YES-
ACOT2	-0.245195	2.57215	2.43929	0.11833	0.259027	-0.369847	2.57215	5.26516	0.0217564	0.0617888	YES-
ACOT4	-0.017643	3.69281	0.0218339	0.88253	0.999437	-0.00426989	3.69281	0.00125328	0.971759	1	YES-
ACOT6	-1.66749	-2.74295	3.86031	0.0494411	0.13501	-1.1175	-2.74295	1.90206	0.167848	0.317789	YES-
ACOT7	0.192714	4.53164	2.456	0.117076	0.257065	0.325625	4.53164	6.97658	0.00825834	0.027049	YES+
ACOT8	-0.052311	4.82891	0.379317	0.537969	0.726449	-0.152613	4.82891	3.13846	0.0764659	0.17361	YES-
ACOT9	0.397642	4.18797	21.8911	2.88564e-06	2.56148e-05	0.30601	4.18797	12.4481	0.00041841	0.00193771	YES+
ACOX1	0.02865	6.19113	0.17266	0.677758	0.842234	0.0258986	6.19113	0.139445	0.708834	0.856398	YES+
ACOX2	0.0771156	-2.13088	0.0104817	0.918455	1	0.791229	-2.13088	1.21261	0.270816	0.425028	YES+
ACOX3	0.421906	4.56352	22.9958	1.62355e-06	1.50967e-05	0.461348	4.56352	27.0642	1.96805e-07	1.74159e-06	YES+
NEURL3	5.67588	0.22034	214.595	1.36621e-48	1.44132e-46	5.85157	0.22034	235.413	3.93514e-53	4.74809e-51	YES+
ACP1	0.094287	6.66292	1.8219	0.177088	0.352531	0.0662302	6.66292	0.890882	0.345238	0.51121	YES+
ACP2	-0.152187	5.29916	3.31176	0.0687859	0.175093	-0.139243	5.29916	2.72988	0.0984867	0.211188	YES-
ACP5	0.751115	-2.68971	1.01303	0.314179	0.496526	0.37765	-2.68971	0.213054	0.644384	0.800314	YES+
ACP6	0.124251	5.59605	3.01537	0.0824786	0.201619	0.011637	5.59605	0.0258172	0.872348	0.990578	YES+
ACPL2	-0.220431	1.93349	1.25003	0.263547	0.436036	-0.156992	1.93349	0.616647	0.432296	0.603824	YES-
ACPP	0.477364	3.37208	26.0682	3.29571e-07	3.40731e-06	0.413649	3.37208	18.7503	1.48997e-05	9.48274e-05	YES+
ACPT	0.265649	-2.79831	0.0633028	0.80135	0.936027	0.138205	-2.79831	0.0159029	0.899648	1	YES+
ACR	0.458119	-2.94722	0.152313	0.696335	0.857074	-2.63587	-2.94722	2.52068	0.112362	0.234354	NO
ACRBP	-0.53824	0.769996	3.07422	0.0795428	0.196119	-0.377903	0.769996	1.50012	0.220653	0.393013	YES-
ACRC	0.443693	2.3695	6.87667	0.00873281	0.0324841	0.15607	2.3695	0.802139	0.370455	0.537645	YES+
ACRV1	-1.277	-1.84234	5.28975	0.0214513	0.0686318	-2.05506	-1.84234	10.1408	0.00145025	0.00587271	YES-
ACSBG1	-0.541627	-1.93105	0.645428	0.421752	0.612799	-4.75781	-1.93105	12.9048	0.000327748	0.00155648	YES-
ACSBG2	0.325441	-3.01139	0.10615	0.744571	0.893893	0.798892	-3.01139	0.693489	0.40498	0.573461	YES+
KMO	5.66345	3.50909	1184.02	1.81107e-259	2.60664e-256	5.63591	3.50909	1157.29	1.16713e-253	1.56784e-250	YES+
ACSF3	-0.098376	5.89225	1.73544	0.187718	0.368489	-0.0391643	5.89225	0.272564	0.601617	0.76667	YES-
ACSL1	0.091048	5.19711	1.03731	0.308449	0.489852	0.176194	5.19711	3.84945	0.0497622	0.122776	YES+
ACSL3	-0.0177713	7.33324	0.0616271	0.803942	0.938173	-0.0312284	7.33324	0.189369	0.663442	0.816289	YES-
ACSL4	-2.45061	-0.230219	23.7022	1.12452e-06	1.06932e-05	-2.44156	-0.230219	21.789	3.04347e-06	2.18709e-05	YES-
ACSL5	1.03704	-2.36293	1.34752	0.245712	0.423821	0.405222	-2.36293	0.17055	0.679624	0.830418	YES+
ACSL6	-0.922698	-3.04468	0.752077	0.385819	0.574557	-0.760679	-3.04468	0.498443	0.480185	0.653433	YES-
ACSM1	2.59329	-2.61281	2.63865	0.104292	0.238318	3.65062	-2.61281	5.67808	0.0171782	0.0505536	YES+
ACSM3	-0.525201	0.742514	4.20632	0.0402737	0.115108	-0.581961	0.742514	4.77845	0.028818	0.0782592	YES-
ACSM5	-1.85487	-3.47082	1.38361	0.239487	0.423821	0.1131	-3.47082	0.00502753	0.943473	1	NO
ACSS1	0.459835	6.89377	49.0967	2.43656e-12	4.68927e-11	0.39378	6.89377	35.7383	2.25681e-09	2.5882e-08	YES+
ACSS2	0.287638	5.59381	13.2106	0.000278369	0.00161043	0.345785	5.59381	18.9277	1.3577e-05	8.71264e-05	YES+
ACSS3	-0.273485	4.90638	13.8705	0.000195844	0.00118149	-0.223525	4.90638	9.07255	0.00259476	0.00986125	YES-
ACTA1	2.34775	-0.70446	14.3134	0.000154759	0.000961875	0.69	-0.70446	1.07103	0.300713	0.459461	YES+
ACTA2	0.0760702	4.97521	0.546024	0.459947	0.652493	0.265114	4.97521	6.62094	0.0100786	0.0321948	YES+
ACTB	0.295631	11.8598	14.3892	0.000148652	0.000929653	0.506288	11.8598	42.0617	8.8437e-11	1.22475e-09	YES+
ACTBL2	0.866438	-2.74283	0.910286	0.340039	0.524117	1.04751	-2.74283	1.32696	0.249347	0.416924	YES+
ACTC1	-1.84758	-3.3008	1.3709	0.241658	0.423821	0.917216	-3.3008	0.395842	0.529245	0.700039	NO
ACTG1	0.19387	11.6384	6.29422	0.0121133	0.0427465	0.233369	11.6384	9.11519	0.00253496	0.00965767	YES+
ACTG1P4	2.59218	-2.85635	2.53523	0.111331	0.247716	1.93481	-2.85635	1.42292	0.232923	0.3962	YES+
ACTG2	0.730592	-2.51588	0.26416	0.607276	0.780098	2.9066	-2.51588	6.00652	0.0142531	0.0432336	YES+
ACTL10	0.160846	2.40583	1.10278	0.293656	0.472769	0.295764	2.40583	3.69521	0.054569	0.132336	YES+
ACTL6A	-0.0479126	6.51828	0.536736	0.463789	0.656093	-0.157551	6.51828	5.7076	0.0168916	0.0498486	YES-
ACTL6B	0.740897	-3.30093	0.297997	0.585141	0.76275	0.102531	-3.30093	0.0046341	0.945727	1	YES+
ACTL7B	-0.818569	-3.38345	0.334832	0.562828	0.746392	-2.637	-3.38345	2.45097	0.117452	0.241402	YES-
ACTL8	0.353593	-1.58816	0.401199	0.526471	0.716208	0.543909	-1.58816	0.948014	0.330225	0.49355	YES+
ACTN1	0.0899699	8.49755	1.64013	0.200308	0.387017	0.318922	8.49755	20.5781	5.72487e-06	3.93304e-05	YES+
ACTN1-AS1	-0.708389	-2.04476	1.61692	0.203522	0.391763	-0.523166	-2.04476	0.87338	0.350021	0.51632	YES-
ACTN2	3.71541	-3.22323	3.72566	0.0535823	0.143518	0	-3.22323	0	1	1	NO
ACTN3	-0.217911	-2.40518	0.0927864	0.760664	0.90582	-1.34744	-2.40518	2.36681	0.12394	0.25014	YES-
ACTN4	-0.0592429	9.09762	0.762056	0.382686	0.571745	0.0713758	9.09762	1.10515	0.293139	0.450278	NO
ACTR10	-0.0267204	5.91077	0.13557	0.712726	0.869562	-0.140361	5.91077	3.66648	0.0555173	0.134262	YES-
ACTR1A	0.140541	6.79247	4.18473	0.0407897	0.116319	0.227942	6.79247	10.957	0.000932489	0.00398423	YES+
ACTR1B	-0.212784	7.16696	9.77303	0.0017709	0.00826011	-0.410814	7.16696	35.8539	2.1268e-09	2.44746e-08	YES-
ACTR2	0.0017408	7.41194	0.000508092	0.982016	1	-0.0185354	7.41194	0.0573318	0.810764	0.942096	NO
ACTR3	0.220549	7.25089	14.2887	0.000156801	0.000973063	0.196591	7.25089	11.2624	0.000790909	0.00343836	YES+
ACTR3B	0.181108	3.8857	4.30835	0.0379257	0.109815	0.322256	3.8857	13.5282	0.000235008	0.00114993	YES+
ACTR3C	0.52223	2.33272	19.9157	8.09338e-06	6.58384e-05	0.370449	2.33272	9.29089	0.00230297	0.00886264	YES+
ACTR5	-0.0867093	3.71032	0.66027	0.416465	0.607419	-0.15641	3.71032	2.06549	0.150666	0.291664	YES-
ACTR6	0.10947	4.17727	1.5863	0.207856	0.397507	-0.036234	4.17727	0.164983	0.684609	0.834788	NO
ACTR8	0.154677	4.40981	3.38677	0.0657217	0.168995	0.117322	4.40981	1.88595	0.169659	0.320301	YES+
ACTRT3	-0.097414	1.19025	0.248386	0.618214	0.790138	0.023545	1.19025	0.0142029	0.905136	1	NO
ACVR1	0.226703	5.2072	9.09679	0.00256058	0.0113885	0.304033	5.2072	16.1801	5.75951e-05	0.000323181	YES+
ACVR1B	0.203175	5.68945	7.68024	0.00558288	0.0222234	0.145617	5.68945	3.8711	0.0491244	0.121481	YES+
ACVR1C	0.0319345	-1.12345	0.00367096	0.951687	1	0.374027	-1.12345	0.524304	0.469012	0.642853	YES+
ACVR2A	-0.103054	3.38042	0.994658	0.318607	0.501321	-0.276281	3.38042	6.68711	0.00971126	0.0311744	YES-
ACVR2B	0.166847	5.1688	3.25889	0.0710373	0.179509	0.269847	5.1688	8.4641	0.00362224	0.0132489	YES+
C8orf4	5.62528	3.80687	1178.86	2.39577e-258	3.21832e-255	5.61265	3.80687	1164.6	3.00681e-255	4.32766e-252	YES+
ACVRL1	0	-3.42655	0	1	1	0	-3.42655	0	1	1	NO
ACY1	-0.241228	4.54796	7.79451	0.00524051	0.0210519	-0.37569	4.54796	18.1198	2.07432e-05	0.000128115	YES-
ACY3	-0.0404779	-3.38348	0.0006804	0.97919	1	0.11892	-3.38348	0.00546168	0.941087	1	NO
ACYP1	-0.101065	2.80373	0.656014	0.417971	0.608842	-0.112912	2.80373	0.781034	0.376825	0.544186	YES-
ACYP2	-0.0224324	3.51028	0.0421985	0.837242	0.963804	0.129694	3.51028	1.40053	0.236635	0.400688	NO
ADA	0.272443	0.0748638	0.923602	0.336531	0.520662	0.346302	0.0748638	1.4399	0.230155	0.395504	YES+
ADAD2	-0.536651	-0.777683	1.23292	0.266841	0.440544	-0.970014	-0.777683	3.32252	0.0683371	0.158384	YES-
ADAL	-0.342901	3.19855	8.68464	0.00320902	0.0138898	-0.416695	3.19855	12.289	0.000455629	0.00209132	YES-
ADAM10	-0.0171963	6.10673	0.0277843	0.867617	0.988101	-0.100889	6.10673	0.948198	0.330178	0.49355	YES-
SLC28A3	5.49685	0.823686	199.018	3.42042e-45	3.29768e-43	5.12599	0.823686	162.817	2.74225e-37	1.92531e-35	YES+
CCL22	5.44383	0.946843	234.823	5.29249e-53	6.46326e-51	5.44522	0.946843	230.166	5.48557e-52	6.46399e-50	YES+
ADAM15	-0.0857893	7.08776	1.60941	0.204574	0.392964	-0.0922867	7.08776	1.84651	0.17419	0.326992	YES-
ADAM17	0.542825	5.48162	35.1314	3.08187e-09	4.21873e-08	0.433505	5.48162	22.0993	2.58907e-06	1.87728e-05	YES+
ADAM18	-2.62707	-3.34151	2.48935	0.114619	0.252882	-0.642751	-3.34151	0.174859	0.675829	0.827085	YES-
ADAM19	0.7675	-0.256076	3.39677	0.0653241	0.168129	1.08993	-0.256076	7.03823	0.0079788	0.0262615	YES+
ADAM1A	0.0316413	3.34122	0.0374014	0.84665	0.971139	-0.198197	3.34122	1.41976	0.233443	0.396784	NO
STEAP2	5.29505	0.593805	152.502	4.92132e-35	3.33888e-33	5.21836	0.593805	144.739	2.44861e-33	1.46733e-31	YES+
ADAM20	-0.228523	-2.18562	0.0814658	0.775321	0.917555	0.486387	-2.18562	0.417799	0.518037	0.689826	NO
ADAM20P1	0.509928	-0.671342	1.6302	0.201675	0.389025	0.358875	-0.671342	0.759841	0.383378	0.5506	YES+
ADAM21	-0.922744	-2.82699	0.752526	0.385678	0.574557	0.426183	-2.82699	0.22804	0.632981	0.79097	NO
ADAM21P1	0	-3.42655	0	1	1	0	-3.42655	0	1	1	NO
ADAM22	-0.412614	4.54572	14.0699	0.000176141	0.00107618	-0.500671	4.54572	20.2556	6.77544e-06	4.58908e-05	YES-
ADAM23	-0.510016	-0.763016	1.58984	0.207349	0.397043	-1.23281	-0.763016	6.73826	0.00943665	0.0304189	YES-
ADAM28	-2.0317	-1.81299	6.85562	0.00883628	0.0327721	-5.12518	-1.81299	16.4196	5.07576e-05	0.000288591	YES-
ADAM29	-0.959563	-2.88591	0.971411	0.324328	0.507179	-0.412489	-2.88591	0.195661	0.658246	0.812227	YES-
ADAM30	1.81862	-3.42648	1.31602	0.251307	0.423821	0	-3.42648	0	1	1	NO
C2CD4A	5.28907	2.64413	738.661	1.17204e-162	7.61829e-160	5.43159	2.64413	787.821	2.39936e-173	1.79063e-170	YES+
ADAM33	1.81179	-3.42662	1.31143	0.252137	0.423821	0	-3.42662	0	1	1	NO
ADAM5	1.8075	-3.42659	1.30853	0.252661	0.423821	0	-3.42659	0	1	1	NO
ADAM6	0	-3.51675	0	1	1	1.93576	-3.51675	1.4265	0.232336	0.395504	NO
ADAM8	0.217958	3.73989	2.57995	0.108225	0.244944	-0.229195	3.73989	2.67641	0.101845	0.217161	NO
ADAM9	0.0530577	6.24828	0.376659	0.539396	0.72661	0.00739141	6.24828	0.00725068	0.932141	1	YES+
ADAMTS1	-0.344343	-2.11207	0.150528	0.698031	0.858322	-0.168367	-2.11207	0.0355075	0.850536	0.97323	YES-
ADAMTS10	0.740726	-2.88646	0.304053	0.581352	0.760705	-1.85015	-2.88646	1.29139	0.255792	0.417604	NO
ADAMTS12	-1.8547	-3.22308	1.38515	0.239225	0.423821	0.112704	-3.22308	0.00501592	0.943538	1	NO
C15orf48	5.20094	3.30681	705.051	2.3839e-155	1.41281e-152	4.97552	3.30681	632.798	1.23127e-139	6.89169e-137	YES+
ADAMTS14	0.39579	-1.70283	0.302249	0.582476	0.761394	0.432298	-1.70283	0.348106	0.555187	0.724407	YES+
ADAMTS15	-0.105388	-1.23365	0.0725554	0.787652	0.926406	-0.896791	-1.23365	3.73275	0.0533555	0.130002	YES-
ADAMTS16	3.7615	-3.34175	6.73677	0.00944456	0.0346077	0	-3.34175	0	1	1	NO
ADAMTS17	0.162613	2.21826	0.804863	0.369643	0.556926	0.0477743	2.21826	0.0662327	0.796903	0.931523	YES+
ADAMTS18	0	-2.61254	0	1	1	1.95689	-2.61254	1.47632	0.224351	0.395504	NO
C8orf87	5.11392	0.047415	204.572	2.10015e-46	2.08463e-44	4.79999	0.047415	155.589	1.0413e-35	6.83457e-34	YES+
ADAMTS2	-1.84816	-3.26147	1.38319	0.239558	0.423821	0.877437	-3.26147	0.380014	0.537596	0.708427	NO
ADAMTS20	-0.051518	-0.367137	0.0214282	0.883619	1	-0.364222	-0.367137	0.920315	0.337392	0.501564	YES-
ADAMTS3	-1.84806	-3.42652	1.38025	0.240059	0.423821	-1.84806	-3.42652	1.25411	0.262768	0.417604	YES-
ADAMTS4	0.451247	-2.58811	0.146625	0.701781	0.86078	0.113058	-2.58811	0.00802742	0.928608	1	YES+
ADAMTS6	-0.392744	-1.12278	0.474565	0.490895	0.681845	-0.120202	-1.12278	0.0452734	0.831502	0.958471	YES-
ADAMTS7	0.405151	1.02232	3.69573	0.0545518	0.145361	0.226888	1.02232	1.03854	0.308162	0.46744	YES+
ADAMTS8	1.80734	-3.47096	1.30714	0.252913	0.423821	0	-3.47096	0	1	1	NO
ADAMTS9	-0.476491	2.05735	7.65557	0.00565974	0.0225072	-0.43104	2.05735	6.10507	0.0134795	0.0412378	YES-
ADAMTS9-AS2	-0.590173	-2.8859	0.477045	0.489764	0.680932	-0.79093	-2.8859	0.746728	0.387514	0.554732	YES-
ADAMTSL1	0.155093	0.00688951	0.290784	0.589719	0.766684	-0.771523	0.00688951	5.01555	0.0251207	0.0696115	NO
ADAMTSL2	-0.82313	-3.3011	0.343227	0.557972	0.742465	-0.692143	-3.3011	0.232633	0.629579	0.788392	YES-
BIRC3	5.10314	3.24197	624.951	6.26631e-138	3.23759e-135	4.97614	3.24197	587.585	8.39809e-130	4.02908e-127	YES+
FFAR2	5.0699	2.14203	604.757	1.54575e-133	7.4159e-131	4.83667	2.14203	516.004	3.13261e-114	1.08831e-111	YES+
ADAMTSL5	0.16086	3.28401	2.29042	0.130175	0.278897	-0.00881663	3.28401	0.00641572	0.936159	1	NO
ADAP1	-0.0757582	5.78953	0.839511	0.359537	0.546149	0.209218	5.78953	6.4214	0.0112753	0.0353946	NO
ADAP2	0.101165	0.963155	0.205415	0.650385	0.819276	0.0907915	0.963155	0.157805	0.691186	0.840518	YES+
ADAR	0.135843	9.05062	3.47094	0.0624558	0.162071	0.326277	9.05062	19.9875	7.79511e-06	5.22179e-05	YES+
ADARB1	0.344961	5.94273	12.6652	0.000372533	0.00208168	0.263692	5.94273	7.33954	0.0067454	0.0227519	YES+
ADARB2	-1.53281	-1.02082	14.2453	0.000160465	0.000992438	-1.1389	-1.02082	8.29252	0.00398087	0.0143625	YES-
ADARB2-AS1	1.76426	-3.01168	3.62442	0.0569376	0.150327	0.629703	-3.01168	0.309035	0.578273	0.745657	YES+
ADAT1	0.00548048	5.52281	0.00274478	0.958217	1	-0.0423243	5.52281	0.161805	0.6875	0.837351	NO
ADAT2	0.0417418	2.24193	0.0622605	0.802958	0.937296	-0.20652	2.24193	1.42307	0.232899	0.396193	NO
ADAT3	0.158272	1.96535	1.0128	0.314233	0.496569	0.288144	1.96535	3.31588	0.0686134	0.158824	YES+
ADC	-0.674746	-0.689996	2.61141	0.106098	0.241303	-0.988869	-0.689996	4.72167	0.0297849	0.0804757	YES-
ADCK1	0.202925	4.89186	7.76688	0.0053213	0.0213254	0.149009	4.89186	4.07652	0.0434832	0.110171	YES+
ADCK2	-0.217656	5.4042	5.52156	0.0187835	0.0615552	-0.0565096	5.4042	0.371182	0.542361	0.712423	YES-
ADCK3	-0.310491	5.72712	20.7616	5.20146e-06	4.375e-05	-0.352196	5.72712	26.1134	3.21948e-07	2.74883e-06	YES-
ADCK4	-0.0736426	4.97207	0.90445	0.341591	0.525754	-0.163292	4.97207	4.27827	0.0386025	0.0998768	YES-
ADCK5	0.00734835	4.85526	0.00672035	0.934664	1	-0.1907	4.85526	4.3691	0.0365963	0.0955325	NO
ADCY1	-0.391914	7.59337	17.729	2.54713e-05	0.000187043	-0.190994	7.59337	4.21919	0.0399692	0.102779	YES-
ADCY10	0.68931	-2.44881	0.493448	0.482393	0.673986	-0.271319	-2.44881	0.0582268	0.809321	0.941179	NO
ADCY10P1	0.0485411	1.66085	0.0695863	0.79194	0.929605	-0.176936	1.66085	0.831417	0.361863	0.528449	NO
ADCY2	1.79387	-3.301	1.15735	0.282015	0.458903	0	-3.301	0	1	1	NO
ADCY3	-0.0936764	5.61604	1.72949	0.188475	0.36947	-0.0247027	5.61604	0.118878	0.730254	0.875141	YES-
ADCY4	0.734282	-2.56364	0.2789	0.597423	0.77291	0.109106	-2.56364	0.00490731	0.944152	1	YES+
MIR147B	5.05263	1.87228	447.538	2.47682e-99	7.5618e-97	4.85665	1.87228	392.591	2.25812e-87	5.35306e-85	YES+
ADCY6	-0.0199065	6.55234	0.0410382	0.839464	0.965614	-0.326458	6.55234	10.8528	0.000986475	0.00419444	YES-
ADCY7	-0.100978	2.31178	0.488723	0.484498	0.67627	0.369058	2.31178	7.02252	0.0080491	0.0264626	NO
ADCY8	0	-3.47093	0	1	1	0	-3.47093	0	1	1	NO
ADCY9	0.184826	6.15631	4.06017	0.043906	0.123167	0.397408	6.15631	18.7467	1.49278e-05	9.49481e-05	YES+
ADD1	-0.115305	7.46326	3.60576	0.0575799	0.151704	-0.0134275	7.46326	0.0487285	0.825291	0.953259	YES-
ADD2	0	-3.34155	0	1	1	0	-3.34155	0	1	1	NO
LINC00469	4.91308	0.193298	96.4847	8.9938e-23	3.54648e-21	4.25228	0.193298	68.0218	1.61696e-16	3.79741e-15	YES+
ADGB	0.733884	-3.38356	0.268332	0.604453	0.777683	-1.84808	-3.38356	1.25529	0.262545	0.417604	NO
ADH1B	0	-3.51663	0	1	1	0	-3.51663	0	1	1	NO
ADH1C	0	-3.47091	0	1	1	0	-3.47091	0	1	1	NO
ADH5	-0.154072	6.2573	4.77751	0.0288338	0.0876849	-0.278675	6.2573	15.3286	9.03397e-05	0.000487636	YES-
ADH7	0	-3.47097	0	1	1	1.93627	-3.47097	1.42841	0.232025	0.395504	NO
NPHS1	4.66564	0.899397	218.635	1.795e-49	1.94458e-47	4.56111	0.899397	201.646	9.13367e-46	8.68129e-44	YES+
ADI1	-0.504938	7.16609	35.7137	2.28547e-09	3.19364e-08	-0.58302	7.16609	47.2341	6.29947e-12	9.87048e-11	YES-
ADIPOQ	-1.85473	-3.42647	1.3849	0.239269	0.423821	-1.85473	-3.42647	1.25846	0.261943	0.417604	YES-
ADIPOR1	0.187991	8.19168	5.41407	0.0199751	0.0648147	0.303346	8.19168	14.0694	0.000176183	0.000890415	YES+
ADIPOR2	0.0129968	7.70076	0.0394434	0.842573	0.967564	0.0827129	7.70076	1.59256	0.206961	0.373478	YES+
TGM2	4.62292	5.2792	1746.24	0	0	4.71673	5.2792	1812.09	0	0	YES+
ADK	-0.0194122	5.7232	0.0697725	0.791668	0.92934	-0.173176	5.7232	5.4052	0.0200769	0.0576199	YES-
ADM	-0.151049	4.32074	1.98876	0.15847	0.323687	-0.414414	4.32074	14.5244	0.000138357	0.000716685	YES-
IL1RAPL2	4.5931	0.762432	214.51	1.42516e-48	1.49567e-46	4.21189	0.762432	163.205	2.25594e-37	1.58941e-35	YES+
ADM5	0.386446	3.16862	6.76593	0.00929147	0.0341835	0.215639	3.16862	2.02225	0.155009	0.298152	YES+
ADNP	-0.114975	7.99415	2.09771	0.14752	0.306709	0.00804846	7.99415	0.0102702	0.919279	1	NO
ADNP2	0.228392	5.10791	5.86294	0.0154629	0.0524719	0.317213	5.10791	11.2173	0.000810401	0.00351249	YES+
ADO	0.168594	4.88888	3.96315	0.0465067	0.128919	0.284647	4.88888	11.2065	0.000815103	0.00352943	YES+
ADORA1	0.301513	2.53876	2.54315	0.110774	0.247187	0.487133	2.53876	6.60335	0.0101787	0.0324784	YES+
ADORA2A	0.0232403	1.14772	0.0120842	0.912466	1	0.246618	1.14772	1.36873	0.242031	0.407736	YES+
MMP13	4.37083	1.78051	196.466	1.23331e-44	1.15052e-42	4.05184	1.78051	166.071	5.33643e-38	3.89598e-36	YES+
ADORA3	0.746052	-2.82717	0.283765	0.594244	0.77038	1.77315	-2.82717	1.92455	0.165356	0.313919	YES+
ADPGK	0.298674	6.48108	21.6476	3.27611e-06	2.88018e-05	0.133922	6.48108	4.27939	0.0385772	0.0998371	YES+
ADPGK-AS1	0.325449	-2.85635	0.087417	0.767487	0.911038	1.22902	-2.85635	1.45791	0.227263	0.395504	YES+
ADPRH	-0.141778	1.23276	0.46332	0.496077	0.687238	-0.091261	1.23276	0.184866	0.667224	0.819091	YES-
ADPRHL1	-0.469956	4.43682	18.4598	1.73529e-05	0.000132147	-0.44343	4.43682	16.2141	5.65717e-05	0.000318324	YES-
ADPRHL2	0.129646	4.96572	1.68557	0.194186	0.377943	0.233073	4.96572	5.40915	0.0200314	0.0575058	YES+
ADPRM	-0.106339	2.50784	0.636205	0.425088	0.61627	-0.310876	2.50784	5.05201	0.0245974	0.0684109	YES-
ADRA1B	1.07604	-2.66395	1.4148	0.234261	0.423821	0.498147	-2.66395	0.242405	0.622475	0.782706	YES+
ADRA1D	-3.50835	-3.14915	5.2403	0.0220694	0.0701418	-3.50835	-3.14915	4.76936	0.0289705	0.0786098	YES-
ADRA2A	-1.30963	-0.938011	10.6234	0.00111663	0.00549186	-0.735601	-0.938011	3.73044	0.0534293	0.130118	YES-
ADRA2B	-1.2125	-1.07858	7.82831	0.00514343	0.0207363	-1.0268	-1.07858	5.54917	0.0184894	0.0537529	YES-
LOXL4	4.35783	0.941674	145.728	1.48832e-33	9.55086e-32	4.05502	0.941674	115.24	6.97245e-27	3.1643e-25	YES+
C1S	4.32566	1.88568	305.543	2.04243e-68	3.4584e-66	4.06882	1.88568	260.428	1.38462e-58	1.91097e-56	YES+
ADRB2	4.24087	-1.09477	51.1073	8.74529e-13	1.76218e-11	4.16945	-1.09477	47.1941	6.42938e-12	1.00506e-10	YES+
ADRBK1	0.179168	7.70673	8.68538	0.00320772	0.0138882	0.297094	7.70673	23.8094	1.06363e-06	8.25903e-06	YES+
A2M	4.19514	5.68398	412.019	1.33241e-91	3.57975e-89	4.27992	5.68398	425.84	1.3073e-94	3.46606e-92	YES+
ADRM1	0.413446	8.23172	24.6327	6.93633e-07	6.80463e-06	0.512144	8.23172	37.7005	8.24852e-10	1.00428e-08	YES+
ADSL	0.116283	5.29563	2.00155	0.157138	0.321521	-0.0843589	5.29563	1.02274	0.31187	0.471857	NO
ADSS	-0.0306603	5.77213	0.179191	0.672069	0.837385	-0.00272537	5.77213	0.00139891	0.970164	1	YES-
ADSSL1	0.0285683	3.84111	0.117048	0.732258	0.884328	-0.0165054	3.84111	0.0374082	0.846636	0.970405	NO
ADTRP	1.25877	-2.71607	2.17163	0.140577	0.295128	1.04722	-2.71607	1.32639	0.249448	0.417028	YES+
AEBP1	-0.730398	-0.050474	8.4902	0.00357064	0.015253	-0.61796	-0.050474	5.89564	0.0151784	0.0455127	YES-
AEBP2	0.110264	4.09832	1.33759	0.247459	0.423821	0.0853855	4.09832	0.779291	0.377358	0.54476	YES+
AEN	0.321745	7.36256	23.9542	9.86525e-07	9.45693e-06	0.381044	7.36256	33.4522	7.30367e-09	7.89533e-08	YES+
AES	0.0668635	7.13442	0.546597	0.459711	0.652429	0.200481	7.13442	4.90386	0.0267967	0.0734832	YES+
AFAP1	-0.204296	4.80082	4.19866	0.040456	0.115481	-0.00442381	4.80082	0.00196798	0.964616	1	YES-
AFAP1-AS1	3.44894	-3.11342	4.57684	0.0324069	0.0965877	3.28347	-3.11342	3.96122	0.0465598	0.116428	YES+
AFAP1L1	1.81179	-3.42648	1.31143	0.252136	0.423821	0	-3.42648	0	1	1	NO
H19	4.17042	6.34556	871.888	1.26827e-191	9.82912e-189	4.47113	6.34556	980.56	3.01963e-215	3.38031e-212	YES+
AFF1	0.358643	5.51051	7.72542	0.00544488	0.0217687	0.435835	5.51051	11.3646	0.000748559	0.00326977	YES+
AFF2	-0.0434185	-2.82739	0.0013249	0.970964	1	-1.17377	-2.82739	0.700554	0.402598	0.570848	YES-
AFF3	-0.330791	4.26608	9.48221	0.00207473	0.00949918	-0.277763	4.26608	6.62278	0.0100682	0.0321769	YES-
AFF4	0.232274	7.22182	3.98744	0.0458407	0.127331	0.300094	7.22182	6.64315	0.00995379	0.0318416	YES+
AFG3L1P	0.320938	6.1429	8.413	0.00372547	0.0157772	0.0340189	6.1429	0.0936343	0.759607	0.899505	YES+
AFG3L2	-0.1754	6.27588	8.1795	0.00423664	0.017609	-0.0935679	6.27588	2.30733	0.128765	0.257505	YES-
AFMID	-0.193585	4.76555	5.14738	0.0232815	0.0734726	-0.357697	4.76555	16.8671	4.00908e-05	0.00023314	YES-
AFP	-1.85502	-3.51671	1.38226	0.239717	0.423821	-1.85502	-3.51671	1.25615	0.262381	0.417604	YES-
AFTPH	0.034156	5.99996	0.202546	0.652674	0.821089	0.034024	5.99996	0.198778	0.655709	0.80982	YES+
STRA6	4.15906	1.32255	324.535	1.48961e-72	2.75373e-70	4.2596	1.32255	339.304	9.04724e-76	1.65729e-73	YES+
AGAP1	0.19814	6.82144	5.51883	0.0188128	0.0616231	0.500741	6.82144	35.1942	2.98412e-09	3.37999e-08	YES+
C1R	4.15634	2.90232	426.681	8.57649e-95	2.43403e-92	4.17391	2.90232	427.251	6.44486e-95	1.77896e-92	YES+
AGAP2	-0.0691418	3.04681	0.157811	0.69118	0.852604	0.0149451	3.04681	0.00729973	0.931913	1	NO
AGAP3	0.171496	7.32987	7.62516	0.00575596	0.0228177	0.309595	7.32987	24.7795	6.4277e-07	5.19111e-06	YES+
AGAP4	1.02948	-2.42662	2.08421	0.148829	0.308772	1.08268	-2.42662	2.211	0.13703	0.270197	YES+
AGAP5	0.163515	1.49098	0.7185	0.396636	0.586067	-0.0790027	1.49098	0.153111	0.69558	0.843978	NO
AGAP6	0.470759	3.63695	15.3143	9.10248e-05	0.000596278	0.0809238	3.63695	0.427446	0.513245	0.685029	YES+
AGAP7	-0.0326248	1.59344	0.0328554	0.856163	0.978153	-0.281872	1.59344	2.22809	0.135521	0.268142	YES-
AGAP8	0.110966	-0.000325327	0.215024	0.642858	0.812087	0.0172482	-0.000325327	0.00475208	0.945041	1	YES+
AGAP9	0.510586	-2.49367	0.332464	0.564212	0.747128	-1.74231	-2.49367	2.38856	0.122226	0.247599	NO
CLIC6	4.10116	1.33825	266.012	8.39564e-60	1.17481e-57	4.18189	1.33825	275.698	6.50157e-62	9.35762e-60	YES+
AGBL3	-0.964293	-0.894247	5.08046	0.024197	0.0758043	-2.24754	-0.894247	17.557	2.78819e-05	0.000167408	YES-
AGBL4	-0.0457154	-3.1135	0.000692498	0.979006	1	0.835821	-3.1135	0.269714	0.603524	0.768556	NO
AGBL5	-0.11358	5.56175	2.3133	0.128272	0.275581	-0.0656893	5.56175	0.762742	0.382472	0.549797	YES-
AGER	0.150531	3.72402	0.762173	0.382649	0.571745	-0.210356	3.72402	1.44111	0.22996	0.395504	NO
AGFG1	0.214369	5.93212	10.7871	0.00102212	0.00508159	0.220737	5.93212	11.2758	0.000785241	0.0034152	YES+
AGFG2	-0.204845	5.11167	7.53493	0.0060514	0.0238109	-0.104272	5.11167	1.93411	0.16431	0.312403	YES-
AGGF1	-0.0908073	5.77602	1.57232	0.20987	0.400463	-0.101262	5.77602	1.92507	0.165299	0.313868	YES-
AGK	-0.026263	4.67199	0.114248	0.735359	0.886956	-0.170868	4.67199	4.62222	0.0315603	0.084499	YES-
AGL	-0.044871	3.87068	0.111085	0.738912	0.889643	-0.17334	3.87068	1.61577	0.203683	0.369316	YES-
AGMAT	0.0259962	2.70899	0.0342423	0.853192	0.975708	0.0699775	2.70899	0.241848	0.622875	0.782921	YES+
AGO1	0.0481486	5.49853	0.352693	0.552593	0.737645	0.210727	5.49853	6.73373	0.00946063	0.0304718	YES+
AGO2	0.183182	4.78157	2.25102	0.133526	0.284353	0.423996	4.78157	12.0601	0.000515117	0.00233933	YES+
AGO3	-0.0110067	3.23174	0.00854202	0.926362	1	-0.0456445	3.23174	0.141358	0.706935	0.854565	YES-
AGO4	0.166715	5.01143	2.49947	0.113885	0.25162	0.00191295	5.01143	0.000322422	0.985674	1	YES+
AGPAT1	-0.280561	6.38913	15.0693	0.000103635	0.000672978	-0.0470431	6.38913	0.424496	0.514702	0.686337	YES-
AGPAT2	-0.185627	6.47065	3.54115	0.0598641	0.156759	-0.0792248	6.47065	0.643733	0.422362	0.592867	YES-
AGPAT3	0.23761	7.49197	13.2344	0.000274851	0.00159374	0.478508	7.49197	53.5659	2.50065e-13	4.471e-12	YES+
AGPAT4	-0.541475	-2.16763	0.644574	0.422059	0.613116	-1.11587	-2.16763	2.10215	0.147092	0.28634	YES-
AGPAT5	0.109065	4.73196	1.61937	0.20318	0.391328	0.0717403	4.73196	0.68209	0.408868	0.578235	YES+
AGPAT6	0.304707	6.94215	26.6074	2.49283e-07	2.6189e-06	0.399716	6.94215	45.5703	1.47259e-11	2.20561e-10	YES+
CTSS	4.09013	0.939363	207.77	4.2113e-47	4.3075e-45	3.98981	0.939363	186.182	2.16678e-42	1.84222e-40	YES+
AGPHD1	0.201687	1.57342	1.36003	0.243532	0.423821	0.134159	1.57342	0.567274	0.451344	0.624328	YES+
AGPS	-1.84812	-3.38342	1.38162	0.239826	0.423821	-1.84812	-3.38342	1.25532	0.262539	0.417604	YES-
AGR2	0.503931	8.53947	21.9738	2.76402e-06	2.45786e-05	0.366227	8.53947	11.6163	0.000653754	0.00289838	YES+
FUT3	4.04202	0.208683	140.626	1.94245e-32	1.19696e-30	4.01868	0.208683	133.216	8.1102e-31	4.40487e-29	YES+
AGRN	0.19524	9.20375	6.77137	0.00926315	0.0340918	0.236793	9.20375	9.94752	0.00161066	0.00645224	YES+
AGRP	1.82208	-3.30106	1.29442	0.255235	0.426118	0	-3.30106	0	1	1	NO
AGSK1	0.452686	-0.29609	2.51847	0.11252	0.24959	0.229478	-0.29609	0.566457	0.45167	0.624627	YES+
AGT	1.25434	-3.14886	0.820382	0.365068	0.55222	1.45537	-3.14886	1.08572	0.297422	0.455331	YES+
AGTPBP1	-0.0585569	3.65251	0.303086	0.581954	0.761018	-0.26368	3.65251	5.76558	0.0163431	0.0485141	YES-
AGTR1	-0.715462	-3.14895	0.56092	0.45389	0.646124	-1.05456	-3.14895	1.02065	0.312366	0.472535	YES-
AGTR2	-0.961143	-2.63829	1.02886	0.310426	0.492062	-0.409863	-2.63829	0.205345	0.650441	0.805456	YES-
AGTRAP	0.248991	5.03973	7.22613	0.00718498	0.0275085	0.208925	5.03973	5.00683	0.0252475	0.0699295	YES+
ENPP3	3.9531	0.0297587	116.526	3.64568e-27	1.7961e-25	3.77139	0.0297587	99.159	2.33024e-23	8.90976e-22	YES+
AGXT2	-1.85014	-3.26131	1.42239	0.23301	0.423821	0.90278	-3.26131	0.442964	0.505695	0.678291	NO
AGXT2L1	0.667965	-1.6901	0.959442	0.327328	0.510816	0.028664	-1.6901	0.00148942	0.969215	1	YES+
AGXT2L2	-0.102457	6.17779	2.02188	0.155047	0.318319	-0.361285	6.17779	24.4545	7.60844e-07	6.05968e-06	YES-
AHCTF1	0.165398	5.2579	2.6749	0.101942	0.234651	0.151613	5.2579	2.22198	0.136058	0.268702	YES+
AHCTF1P1	0.918578	-1.9167	1.49208	0.221894	0.41786	0.411801	-1.9167	0.264939	0.606747	0.77165	YES+
AHCY	-0.0879741	8.11596	1.06526	0.302017	0.482567	-0.215154	8.11596	6.34331	0.0117825	0.0367633	YES-
AHCYL1	0.348471	7.42494	25.952	3.50013e-07	3.60755e-06	0.388078	7.42494	32.0276	1.51998e-08	1.57225e-07	YES+
AHCYL2	0.315013	5.48112	17.6419	2.66655e-05	0.00019496	0.252696	5.48112	11.1535	0.000838714	0.00362274	YES+
AHDC1	0.0895824	5.22823	1.1919	0.274947	0.450348	0.258186	5.22823	9.86651	0.00168315	0.0067146	YES+
AHI1	0.191554	4.13762	3.92047	0.0477015	0.131453	0.0506794	4.13762	0.263365	0.607818	0.772617	YES+
PLEKHS1	3.88677	2.83686	409.214	5.43405e-91	1.42203e-88	3.83839	2.83686	392.291	2.6256e-87	6.15184e-85	YES+
MIR675	3.79256	2.58619	434.343	1.8438e-96	5.38444e-94	4.17978	2.58619	543.053	4.0859e-120	1.58329e-117	YES+
LRG1	3.77302	0.841085	214.441	1.47566e-48	1.54065e-46	3.51477	0.841085	168.261	1.77456e-38	1.30501e-36	YES+
AHRR	0.359825	4.70212	22.5355	2.06296e-06	1.87838e-05	0.247647	4.70212	10.2782	0.00134614	0.00549638	YES+
AHSA1	0.127161	8.17962	2.65248	0.103389	0.236764	0.205943	8.17962	6.9451	0.00840491	0.0274755	YES+
AHSA2	-0.213661	6.70224	3.14982	0.0759352	0.189064	-0.509392	6.70224	17.6812	2.61196e-05	0.000157672	YES-
AHSG	1.81902	-3.51672	1.31364	0.251736	0.423821	0	-3.51672	0	1	1	NO
AHSP	1.81881	-3.47083	1.31486	0.251516	0.423821	0	-3.47083	0	1	1	NO
AIDA	0.0352872	2.66976	0.0811853	0.775697	0.917702	-0.0363861	2.66976	0.0812322	0.775634	0.913284	NO
AIF1	1.81881	-3.47088	1.31486	0.251517	0.423821	0	-3.47088	0	1	1	NO
IRAK2	3.61925	0.453992	124.219	7.54431e-29	4.04303e-27	3.29318	0.453992	94.8734	2.0296e-22	7.30295e-21	YES+
AIFM1	-0.0750723	6.46788	1.16589	0.280248	0.456913	-0.0450837	6.46788	0.417089	0.518393	0.689892	YES-
AIFM2	0.101066	4.72438	1.27939	0.258013	0.429099	0.0651038	4.72438	0.5195	0.471055	0.644864	YES+
AIFM3	0.0786776	2.97095	0.49377	0.482251	0.673833	-0.148628	2.97095	1.61392	0.203942	0.369587	NO
AIG1	0.167917	4.88246	3.66542	0.0555528	0.147482	0.0488362	4.88246	0.302547	0.58229	0.749195	YES+
AIM1	-0.411005	6.46258	21.2593	4.01167e-06	3.45745e-05	-0.332752	6.46258	13.8849	0.000194354	0.000972976	YES-
AIM1L	-0.012112	1.02232	0.00329029	0.954258	1	-0.0946958	1.02232	0.184717	0.667351	0.819147	YES-
AIM2	0	-3.51667	0	1	1	1.95834	-3.51667	1.4427	0.229704	0.395504	NO
AIMP1	0.0194746	5.75052	0.0660458	0.797184	0.933042	-0.0387604	5.75052	0.25724	0.612023	0.777129	NO
AIMP2	0.234038	6.04414	7.53583	0.00604839	0.0238037	0.199926	6.04414	5.45321	0.0195324	0.0562818	YES+
AIP	-0.280014	6.42797	7.5889	0.00587288	0.023231	-0.302342	6.42797	8.79432	0.00302169	0.0112858	YES-
AIPL1	0	-3.51675	0	1	1	1.93576	-3.51675	1.4265	0.232336	0.395504	NO
AIRE	0	-3.42649	0	1	1	1.958	-3.42649	1.44547	0.229255	0.395504	NO
AIRN	1.81902	-3.51672	1.31364	0.251736	0.423821	0	-3.51672	0	1	1	NO
AJAP1	-0.0478325	-2.51611	0.00264291	0.958999	1	-0.248858	-2.51611	0.0627179	0.802251	0.935495	YES-
AJUBA	-0.0290841	6.1283	0.167297	0.682525	0.84657	0.0402027	6.1283	0.317225	0.57328	0.741866	NO
AK1	0.239785	4.60114	7.81105	0.00519276	0.0209059	0.218399	4.60114	6.34937	0.0117423	0.0366549	YES+
AK2	0.166648	6.7362	6.62431	0.0100596	0.0365029	0.0698411	6.7362	1.1482	0.283926	0.439984	YES+
AK3	0.0733046	5.79227	0.926277	0.335832	0.519842	-0.06124	5.79227	0.63379	0.425968	0.597014	NO
AK4	0.202572	4.09787	3.61152	0.0573806	0.151293	0.0984425	4.09787	0.819401	0.365355	0.53199	YES+
AK5	1.80765	-3.38344	1.30986	0.252419	0.423821	1.93723	-3.38344	1.43197	0.231443	0.395504	YES+
AK7	0.107492	4.81975	2.15618	0.141998	0.297582	0.220724	4.81975	8.9897	0.00271505	0.0102546	YES+
CHN2	3.57836	0.933476	217.274	3.55557e-49	3.83127e-47	3.69022	0.933476	230.781	4.02815e-52	4.77454e-50	YES+
AKAP1	-0.176727	7.30656	7.84395	0.00509911	0.0205988	-0.269398	7.30656	18.0177	2.1886e-05	0.000134288	YES-
AKAP10	-0.0832943	5.39867	1.47097	0.225193	0.422504	-0.0711496	5.39867	1.053	0.304818	0.464395	YES-
AKAP11	0.115359	5.57881	0.639858	0.423762	0.615042	0.0567662	5.57881	0.154083	0.694663	0.843577	YES+
AKAP12	0.313768	0.32837	1.12621	0.288585	0.466842	0.26677	0.32837	0.763827	0.382133	0.549528	YES+
AKAP13	0.0731479	6.7732	0.434719	0.509682	0.701416	0.198463	6.7732	3.19438	0.0738917	0.168697	YES+
AKAP14	-0.0354861	-3.30084	0.00059345	0.980565	1	0.908794	-3.30084	0.435082	0.509506	0.681438	NO
IL8	3.57709	0.668923	183.708	7.51247e-42	6.55309e-40	3.3099	0.668923	143.361	4.90027e-33	2.90413e-31	YES+
AKAP3	-1.1867	-1.06991	9.3487	0.00223144	0.0101155	-1.1649	-1.06991	8.40893	0.00373383	0.0136122	YES-
AKAP4	0	-3.42643	0	1	1	0	-3.42643	0	1	1	NO
TMEM45A	3.571	2.25312	322.878	3.41946e-72	6.2074e-70	3.72106	2.25312	351.153	2.3774e-78	4.69652e-76	YES+
AKAP6	0.020322	-1.45977	0.00179591	0.966197	1	-0.401212	-1.45977	0.576778	0.447578	0.61997	NO
AKAP7	-0.306175	0.937602	2.10506	0.146812	0.305488	-0.0698888	0.937602	0.110665	0.739388	0.882256	YES-
AKAP8	0.213158	5.64954	7.3274	0.00679113	0.026245	0.0321017	5.64954	0.162082	0.687247	0.83715	YES+
AKAP8L	0.263402	6.70651	14.5034	0.000139909	0.000881813	0.241294	6.70651	12.0676	0.000513068	0.00233101	YES+
AKAP9	-0.10051	6.67825	0.640852	0.423403	0.614577	-0.0647444	6.67825	0.265343	0.606473	0.771583	YES-
AKD1	0.326559	3.24495	10.6079	0.00112603	0.00553134	0.204657	3.24495	3.91441	0.0478738	0.118985	YES+
AKIP1	0.145313	3.48282	2.36106	0.124398	0.268892	0.267757	3.48282	7.89936	0.00494524	0.017351	YES+
AKIRIN1	0.306113	5.69088	24.5982	7.06175e-07	6.91756e-06	0.342365	5.69088	30.3158	3.67114e-08	3.6067e-07	YES+
AKIRIN2	-0.0358854	5.60944	0.178035	0.673067	0.838162	0.226168	5.60944	7.08873	0.00775701	0.0256488	NO
EXOC3L4	3.54893	0.155762	133.125	8.49144e-31	4.90265e-29	3.43472	0.155762	115.421	6.36473e-27	2.90157e-25	YES+
AKNAD1	0.874367	-2.2415	0.683945	0.408232	0.59855	1.2064	-2.2415	1.35557	0.244306	0.410676	YES+
AKR1A1	0.179724	6.56281	4.78682	0.0286784	0.0873443	0.121417	6.56281	2.16909	0.140809	0.276352	YES+
AKR1B1	2.43781	-2.42599	8.44113	0.00366829	0.0155875	1.55375	-2.42599	2.47209	0.115883	0.239664	YES+
AKR1B10	0.795833	-1.29009	1.84849	0.173959	0.34771	1.41837	-1.29009	6.51359	0.0107053	0.033885	YES+
AKR1B15	1.94164	-1.5279	15.4187	8.6133e-05	0.000567369	1.89732	-1.5279	13.7472	0.000209127	0.0010397	YES+
IL17C	3.54881	0.200442	98.7768	2.82623e-23	1.13897e-21	3.6923	0.200442	107.579	3.32411e-25	1.41012e-23	YES+
CD74	3.53464	2.67066	272.561	3.1384e-61	4.54955e-59	3.86367	2.67066	340.142	5.9414e-76	1.09834e-73	YES+
UCA1	3.51393	0.349522	70.5586	4.46802e-17	1.26447e-15	3.2395	0.349522	54.909	1.26244e-13	2.31677e-12	YES+
AKR1C4	-2.63593	-2.82721	6.36384	0.0116469	0.0413689	-2.4959	-2.82721	5.46328	0.0194202	0.0560064	YES-
AKR1CL1	-1.45071	-3.01171	1.46072	0.226815	0.423821	-0.810704	-3.01171	0.495973	0.481275	0.654541	YES-
AKR1D1	2.69778	-2.79856	4.45629	0.0347729	0.102528	2.68176	-2.79856	4.31663	0.0377417	0.0980398	YES+
AKR1E2	0.0719323	3.96866	0.527978	0.467458	0.660168	0.0433316	3.96866	0.186368	0.665956	0.817834	YES+
AKR7A2	-0.396174	6.33781	18.6553	1.56611e-05	0.000120631	-0.278439	6.33781	9.19609	0.00242532	0.00928385	YES-
AKR7A3	-0.999415	-0.325643	10.8175	0.00100545	0.00500781	-0.431374	-0.325643	2.26992	0.131907	0.262511	YES-
AKR7L	-0.462327	-0.871412	1.28273	0.257392	0.428349	-0.573596	-0.871412	1.80944	0.178575	0.333762	YES-
AKT1	-0.00140483	8.68859	0.000491794	0.982307	1	0.133335	8.68859	4.42485	0.0354192	0.0929866	NO
AKT1S1	0.139274	6.81493	3.2292	0.0723361	0.182106	0.481906	6.81493	38.6927	4.96055e-10	6.22385e-09	YES+
AKT2	0.238906	7.99463	14.7477	0.0001229	0.000782938	0.29658	7.99463	22.6472	1.94645e-06	1.44567e-05	YES+
AKT3	1.75997	-1.84148	6.37401	0.0115804	0.0411832	1.74614	-1.84148	5.91579	0.0150057	0.0451023	YES+
AKTIP	-0.138733	5.22973	4.16687	0.041222	0.11732	-0.254	5.22973	13.4947	0.000239233	0.00116748	YES-
ALAD	-0.329232	5.81005	23.1113	1.52892e-06	1.42497e-05	-0.450411	5.81005	41.8628	9.79089e-11	1.35035e-09	YES-
ALAS1	-0.149241	4.67426	3.23282	0.0721765	0.18178	-0.181431	4.67426	4.64154	0.0312069	0.0836752	YES-
ALAS2	0	-3.47091	0	1	1	0	-3.47091	0	1	1	NO
ALB	-0.350934	-2.74308	0.129649	0.718796	0.873941	-1.06564	-2.74308	0.927636	0.335478	0.499253	YES-
ALCAM	0.278686	7.35302	10.3932	0.0012648	0.00612784	0.147792	7.35302	2.90977	0.0880442	0.194272	YES+
ALDH16A1	-0.0749115	5.70515	0.893143	0.344627	0.529061	-0.0869727	5.70515	1.18174	0.277002	0.432179	YES-
ALDH18A1	0.264076	6.9523	12.0312	0.000523169	0.00281793	0.263803	6.9523	11.9462	0.000547585	0.00247729	YES+
ALDH1A1	-1.84812	-3.38346	1.38162	0.239826	0.423821	-1.84812	-3.38346	1.25532	0.262539	0.417604	YES-
ALDH1A2	0.251439	0.327452	0.910448	0.339996	0.524117	0.265308	0.327452	0.976846	0.322979	0.484877	YES+
ALDH1A3	-0.119093	2.71217	0.618099	0.431754	0.623678	-0.0823664	2.71217	0.286675	0.592359	0.758181	YES-
ALDH1B1	-0.591433	4.88528	61.5197	4.38337e-15	1.06931e-13	-0.559503	4.88528	53.7805	2.24187e-13	4.02976e-12	YES-
ALDH1L1	0.516654	-2.09486	0.364682	0.545918	0.731886	-0.402822	-2.09486	0.171242	0.67901	0.829869	NO
ALDH1L1-AS1	1.2436	-3.01133	0.97341	0.323831	0.506862	1.79146	-3.01133	2.2247	0.135819	0.26845	YES+
ALDH1L1-AS2	0	-3.51672	0	1	1	0	-3.51672	0	1	1	NO
ALDH1L2	0.471975	3.53287	9.73149	0.00181137	0.00842937	0.509974	3.53287	11.2548	0.000794158	0.00344951	YES+
AGXT	3.47567	1.4736	216.594	5.00462e-49	5.364e-47	3.68047	1.4736	245.731	2.21351e-55	2.82293e-53	YES+
TRIM22	3.40285	1.74166	160.076	1.089e-36	7.95051e-35	2.8652	1.74166	93.6617	3.74326e-22	1.31635e-20	YES+
ALDH3A2	-0.398958	6.12214	39.1813	3.86227e-10	5.8869e-09	-0.532791	6.12214	67.9214	1.70144e-16	3.98651e-15	YES-
APOL1	3.39551	3.01654	356.694	1.47754e-79	3.1013e-77	3.38418	3.01654	347.708	1.3375e-77	2.5914e-75	YES+
LINC00340	3.28611	1.16444	201.506	9.79889e-46	9.53853e-44	3.10777	1.16444	170.006	7.37695e-39	5.52586e-37	YES+
C1RL	3.22626	0.255162	88.2262	5.83829e-21	2.11967e-19	2.94357	0.255162	66.7096	3.14593e-16	7.20345e-15	YES+
ALDH5A1	-0.105318	6.28529	2.15554	0.142057	0.297619	-0.0694611	6.28529	0.929468	0.335001	0.498759	YES-
PNPLA3	3.2257	0.153673	68.5581	1.23194e-16	3.37735e-15	3.41106	0.153673	77.0257	1.68748e-18	4.62623e-17	YES+
KLHDC7B	3.19498	3.08544	378.709	2.37712e-84	5.26363e-82	3.59382	3.08544	486.933	6.62359e-108	2.0854e-105	YES+
ALDH8A1	0.565055	-2.13105	0.917304	0.338184	0.522417	0.647854	-2.13105	1.1646	0.280514	0.436004	YES+
ALDH9A1	-0.313193	5.46333	19.9338	8.01683e-06	6.52947e-05	-0.435253	5.46333	37.1753	1.07971e-09	1.29501e-08	YES-
ALDOA	0.0636242	10.5616	0.503374	0.478021	0.669968	0.209031	10.5616	5.42835	0.0198123	0.0569905	YES+
ALDOC	-0.211246	4.59787	3.43802	0.063712	0.164674	-0.256632	4.59787	4.98882	0.0255116	0.0705542	YES-
ALG1	-0.0168304	5.38593	0.0451484	0.831731	0.959489	0.0404659	5.38593	0.25809	0.611436	0.776481	NO
ALG10	0.139445	2.97579	0.705404	0.400974	0.590961	0.00797811	2.97579	0.00223882	0.962261	1	YES+
ALG10B	-0.191569	2.17179	0.984158	0.321174	0.504377	-0.387691	2.17179	3.77914	0.0518952	0.127012	YES-
ALG11	0.146411	3.72721	1.05939	0.303355	0.484024	0.0867414	3.72721	0.364644	0.545938	0.715536	YES+
ALG12	0.0605606	4.82095	0.515689	0.472686	0.664617	0.186682	4.82095	4.86489	0.0274086	0.0749977	YES+
ALG13	0.255103	5.6613	13.5562	0.000231529	0.00137215	0.103239	5.6613	2.1613	0.141525	0.277532	YES+
ALG14	0.545355	2.11714	9.87449	0.00167586	0.00785497	0.511546	2.11714	8.43008	0.00369064	0.0134697	YES+
ALG1L	-0.356645	4.57963	13.2372	0.000274445	0.00159184	-0.285998	4.57963	8.41839	0.00371444	0.0135492	YES-
ALG1L2	0.461365	-3.11313	0.132235	0.716126	0.871847	1.57537	-3.11313	1.80843	0.178697	0.333897	YES+
ALG1L9P	-0.308127	-1.07777	0.468181	0.493825	0.684783	-0.837019	-1.07777	2.73207	0.0983518	0.210986	YES-
ALG2	0.439615	6.07543	43.6048	4.01853e-11	6.78169e-10	0.386838	6.07543	33.3162	7.83287e-09	8.40876e-08	YES+
ALG3	0.302647	6.78901	12.0434	0.000519774	0.00280338	0.498506	6.78901	32.5789	1.1445e-08	1.20175e-07	YES+
ALG5	0.0466971	5.30323	0.27123	0.602508	0.776119	-0.155128	5.30323	2.92437	0.0872515	0.192988	NO
ALG6	-0.144591	3.53158	1.13267	0.287207	0.46536	-0.185267	3.53158	1.8137	0.178064	0.333086	YES-
ALG8	0.104805	6.19828	1.94574	0.163047	0.330856	0.125973	6.19828	2.78769	0.0949909	0.20546	YES+
ALG9	0.341346	3.59822	11.5793	0.000666904	0.00348499	0.365162	3.59822	12.8832	0.000331544	0.00157228	YES+
ALK	-4.05159	-2.94726	7.29671	0.00690809	0.0266204	-4.05159	-2.94726	6.65874	0.00986707	0.0316091	YES-
ALKBH1	-0.0586759	4.7474	0.628677	0.427841	0.61928	-0.0681742	4.7474	0.825692	0.363521	0.530102	YES-
ALKBH2	-0.232944	4.25731	4.31873	0.037695	0.109241	-0.354742	4.25731	9.69017	0.00185257	0.00730799	YES-
ALKBH3	-0.143834	3.57365	2.66378	0.102657	0.235585	-0.170781	3.57365	3.58125	0.0584352	0.139825	YES-
ALKBH4	-0.131545	4.74453	2.73847	0.0979583	0.230107	-0.042701	4.74453	0.284709	0.593631	0.759326	YES-
ALKBH5	0.146716	7.06832	3.92733	0.0475072	0.131128	0.443217	7.06832	35.8076	2.17791e-09	2.50342e-08	YES+
ALKBH6	-0.0890867	4.25325	0.748439	0.386971	0.575798	-0.189698	4.25325	3.27378	0.0703954	0.161944	YES-
ALKBH7	-0.267903	3.95822	3.26654	0.0707067	0.178785	0.0351626	3.95822	0.0566028	0.811948	0.94282	NO
ALKBH8	-0.229663	2.09415	2.21663	0.136531	0.288708	-0.388311	2.09415	5.90481	0.0150996	0.0453236	YES-
ALLC	1.2436	-3.04459	0.97336	0.323844	0.506862	-1.85014	-3.04459	1.29133	0.255804	0.417604	NO
ALMS1	-0.116225	4.98164	0.993652	0.318851	0.501668	-0.047846	4.98164	0.166877	0.682902	0.833337	YES-
ALMS1P	-0.338473	-0.915538	0.349357	0.554477	0.739523	0.222567	-0.915538	0.166865	0.682913	0.833337	NO
ALOX12	-2.63358	-3.18544	2.79896	0.0943254	0.223554	-0.679452	-3.18544	0.240373	0.623937	0.783469	YES-
ALOX12B	0.286385	-1.36104	0.2595	0.610464	0.783045	0.369422	-1.36104	0.416123	0.518878	0.690398	YES+
ALOX12P2	0.182801	3.74267	2.09461	0.14782	0.307258	-0.224589	3.74267	2.97687	0.0844625	0.188265	NO
GSTA1	3.14724	0.449655	100.816	1.00954e-23	4.18565e-22	3.27254	0.449655	108.712	1.87642e-25	8.07905e-24	YES+
ALOX15B	-0.822457	-3.11332	0.376689	0.539381	0.72661	-0.682543	-3.11332	0.249745	0.617254	0.779462	YES-
ALOX15P1	0.238593	-1.07929	0.359385	0.548848	0.734056	-0.39328	-1.07929	0.787533	0.374847	0.541951	NO
CASP10	3.10003	3.27404	624.379	8.34363e-138	4.20311e-135	3.08994	3.27404	609.015	1.83259e-134	9.46836e-132	YES+
ALOX5AP	-1.84808	-3.38358	1.38158	0.239832	0.423821	-1.84808	-3.38358	1.25529	0.262545	0.417604	YES-
ODF3B	3.09359	1.75829	181.693	2.06922e-41	1.79719e-39	2.9598	1.75829	160.604	8.34934e-37	5.78142e-35	YES+
ALPI	0	-3.51675	0	1	1	1.93576	-3.51675	1.4265	0.232336	0.395504	NO
ALPK1	0.44866	4.22156	18.5337	1.66925e-05	0.000127552	0.214884	4.22156	4.10174	0.0428392	0.108813	YES+
ALPK2	0	-3.51663	0	1	1	0	-3.51663	0	1	1	NO
ALPK3	0.493182	3.23133	14.1768	0.00016641	0.00102449	0.55126	3.23133	17.4481	2.95252e-05	0.000175923	YES+
ALPP	-2.24286	0.17145	4.02574	0.0448111	0.124957	-2.10468	0.17145	3.39971	0.0652079	0.152712	YES-
ALPPL2	-1.21858	-2.58774	1.35832	0.243829	0.423821	-1.85694	-2.58774	2.42167	0.119667	0.243798	YES-
ALS2	0.174203	5.48827	4.58981	0.0321625	0.09594	0.195049	5.48827	5.68691	0.0170919	0.0503512	YES+
ALS2CL	0.475063	5.29627	16.8052	4.14187e-05	0.000291814	0.110397	5.29627	0.889106	0.34572	0.51166	YES+
ALS2CR11	-0.0396169	-3.04475	0.00103978	0.974276	1	-0.673659	-3.04475	0.232705	0.629526	0.788374	YES-
ALS2CR12	-0.968456	-1.21429	4.17209	0.0410952	0.117058	-1.49583	-1.21429	8.20448	0.0041787	0.0149984	YES-
CYP2B7P1	3.02845	0.865661	72.5078	1.66372e-17	4.8445e-16	2.53616	0.865661	48.0238	4.21069e-12	6.71777e-11	YES+
ALX3	1.81843	-3.38346	1.31713	0.251108	0.423821	0	-3.38346	0	1	1	NO
ALX4	-0.850224	-1.40649	1.3077	0.252812	0.423821	0.134302	-1.40649	0.0421561	0.837323	0.963017	NO
ALYREF	0.134236	6.40346	2.05427	0.15178	0.313198	0.234662	6.40346	6.25473	0.0123862	0.0383914	YES+
AMACR	0.0982172	4.27281	1.26048	0.26156	0.433603	0.0773813	4.27281	0.759252	0.383563	0.550758	YES+
AMBN	-1.84788	-3.51674	1.37728	0.240565	0.423821	-1.84788	-3.51674	1.2515	0.263267	0.417604	YES-
AMBP	1.61562	-2.91631	1.81623	0.177763	0.353457	1.41456	-2.91631	1.24759	0.264014	0.417919	YES+
AMBRA1	0.167197	6.00528	6.65546	0.00988522	0.0359674	0.277116	6.00528	18.1405	2.0519e-05	0.000126789	YES+
AMD1	-0.45843	6.17745	45.1785	1.79865e-11	3.17641e-10	-0.590174	6.17745	73.1323	1.21243e-17	3.08466e-16	YES-
AMDHD1	0.219059	-1.0459	0.24542	0.620319	0.792406	-0.105945	-1.0459	0.0481792	0.826263	0.953947	NO
AMDHD2	0.0272767	6.18461	0.144089	0.704249	0.862758	-0.152111	6.18461	4.38386	0.0362808	0.094844	NO
AMER1	0.232378	2.57317	1.50957	0.219205	0.413962	0.578818	2.57317	9.54351	0.00200658	0.00783881	YES+
AMER2	-0.262253	0.794083	1.80324	0.179321	0.355817	-0.519201	0.794083	6.27763	0.0122271	0.0379968	YES-
AMER3	2.58963	-3.47097	2.54634	0.11055	0.246917	0	-3.47097	0	1	1	NO
AMFR	-0.358147	7.00554	21.4074	3.71326e-06	3.22509e-05	-0.369106	7.00554	22.5786	2.01716e-06	1.49213e-05	YES-
AMH	0.266351	4.37792	3.51116	0.0609566	0.159062	0.16725	4.37792	1.36368	0.242901	0.408894	YES+
AMHR2	0.438234	-2.79822	0.116869	0.732456	0.884431	0.128928	-2.79822	0.00873759	0.925526	1	YES+
AMICA1	0.325815	-3.18553	0.108934	0.741361	0.89129	-3.14018	-3.18553	3.87097	0.0491281	0.121481	NO
AMIGO1	-0.324812	3.73059	7.1912	0.00732621	0.0279748	-0.101827	3.73059	0.708176	0.40005	0.568176	YES-
CSF1	2.99461	4.67887	502.126	3.27634e-111	1.1789e-108	3.21288	4.67887	572.895	1.3167e-126	5.89591e-124	YES+
AMIGO3	-0.0936408	3.26256	0.704545	0.401261	0.591341	0.187805	3.26256	2.86852	0.0903278	0.19801	NO
RDH16	2.94756	1.2773	148.768	3.22316e-34	2.10866e-32	2.7759	1.2773	124.815	5.58765e-29	2.82892e-27	YES+
AMMECR1L	0.136415	5.85263	2.96679	0.0849902	0.206755	0.0899081	5.85263	1.27095	0.259588	0.417604	YES+
AMN	3.89818	-2.26134	21.5599	3.42951e-06	2.99933e-05	3.61148	-2.26134	16.0504	6.16802e-05	0.000344282	YES+
SH3TC2	2.93892	2.67668	151.504	8.13276e-35	5.4625e-33	2.8802	2.67668	143.805	3.91967e-33	2.32983e-31	YES+
IGF2	2.93552	2.74246	310.785	1.47322e-69	2.58134e-67	3.17506	2.74246	365.675	1.63613e-81	3.39876e-79	YES+
TYMP	2.93032	2.15601	178.047	1.29347e-40	1.09052e-38	2.80205	2.15601	159.303	1.60664e-36	1.09742e-34	YES+
AMOTL2	0.465149	7.74017	39.9808	2.56465e-10	3.96911e-09	0.571714	7.74017	60.1842	8.63847e-15	1.74414e-13	YES+
INS-IGF2	2.92719	2.74606	311.328	1.12211e-69	1.98338e-67	3.16403	2.74606	365.794	1.5418e-81	3.23616e-79	YES+
AMPD2	0.294033	6.22944	17.1906	3.38097e-05	0.000241669	0.274336	6.22944	14.7916	0.000120069	0.000631976	YES+
AMPD3	0.152083	1.68059	0.75487	0.384939	0.57404	0.115246	1.68059	0.414179	0.519856	0.69091	YES+
AMPH	0.108263	0.239185	0.285052	0.593409	0.769725	-0.0442301	0.239185	0.0428348	0.836037	0.961867	NO
PDLIM3	2.92298	0.89329	174.535	7.56214e-40	6.24497e-38	2.88373	0.89329	161.443	5.47596e-37	3.80485e-35	YES+
AMTN	1.24427	-2.24106	0.938365	0.332699	0.516495	-1.85142	-2.24106	1.28308	0.257327	0.417604	NO
AMY2A	0	-3.51663	0	1	1	0	-3.51663	0	1	1	NO
DNAH5	2.89979	2.55347	249.115	4.04881e-56	5.36734e-54	2.68462	2.55347	207.874	3.99599e-47	4.04619e-45	YES+
TNFAIP3	2.87267	5.69148	796.228	3.56615e-175	2.47786e-172	2.82666	5.69148	769.194	2.69121e-169	1.74929e-166	YES+
AMZ2	-0.239372	7.23919	11.0519	0.000885977	0.00448103	-0.231241	7.23919	10.2556	0.0013627	0.00555164	YES-
WNT5A	2.87065	0.785505	111.088	5.65941e-26	2.63365e-24	3.01851	0.785505	123.24	1.23586e-28	6.14877e-27	YES+
ANAPC1	0.110439	5.52024	1.78196	0.181909	0.359784	0.146834	5.52024	3.11607	0.0775237	0.175616	YES+
ANAPC10	-0.143367	2.69056	1.18045	0.277264	0.453295	-0.29401	2.69056	4.66764	0.0307362	0.0826224	YES-
ANAPC11	0.00494388	5.91027	0.0025059	0.960075	1	-0.0853805	5.91027	0.739497	0.389822	0.55738	NO
ANAPC13	0.0994572	6.38731	2.01632	0.155615	0.31915	0.148941	6.38731	4.4889	0.0341157	0.0902022	YES+
ANAPC15	0.0853666	4.96446	0.867449	0.351663	0.537348	-0.0458669	4.96446	0.243792	0.621481	0.781993	NO
ANAPC16	-0.107408	6.76709	2.02982	0.154239	0.317107	-0.187309	6.76709	6.11167	0.0134292	0.0411181	YES-
ANAPC1P1	-0.405054	-3.04442	0.137379	0.7109	0.868	-0.738409	-3.04442	0.394039	0.530184	0.700814	YES-
ANAPC2	0.0451619	6.47192	0.500415	0.479318	0.671085	-0.0645993	6.47192	1.0052	0.316055	0.476935	NO
ANAPC4	-0.128547	4.73195	2.19233	0.1387	0.291985	-0.326108	4.73195	13.4781	0.000241367	0.00117704	YES-
ANAPC5	-0.016733	7.53051	0.0679819	0.794298	0.931557	-0.185649	7.53051	8.28139	0.00400535	0.0144302	YES-
ANAPC7	0.125781	6.25675	3.89256	0.0485005	0.133084	0.0154775	6.25675	0.0577693	0.810057	0.941547	YES+
IFNGR1	2.8272	6.78541	1510.16	0	0	2.61283	6.78541	1295.87	8.90946e-284	1.38097e-280	YES+
ANGEL1	0.0139297	6.68007	0.0381822	0.845078	0.969887	-0.0693826	6.68007	0.936995	0.333052	0.496669	NO
ANGEL2	-0.113444	3.70696	1.06097	0.302994	0.483671	-0.198578	3.70696	3.12615	0.0770455	0.174749	YES-
ANGPT1	0	-3.51672	0	1	1	0	-3.51672	0	1	1	NO
ANGPT2	0	-3.47102	0	1	1	0	-3.47102	0	1	1	NO
ANGPT4	-1.09479	-1.57518	4.03323	0.0446125	0.12454	-0.539884	-1.57518	1.08901	0.296692	0.454523	YES-
ANGPTL2	-3.16126	-3.04455	3.62291	0.056989	0.150423	-0.426316	-3.04455	0.0949682	0.757954	0.898398	YES-
ANGPTL4	0.135674	1.98283	0.787221	0.374942	0.562804	-0.0455052	1.98283	0.082393	0.77408	0.911881	NO
ANGPTL5	1.8075	-3.42659	1.30853	0.252661	0.423821	0	-3.42659	0	1	1	NO
ANGPTL6	-0.0781228	-0.167495	0.0640097	0.800267	0.93513	-0.45571	-0.167495	1.89113	0.169074	0.319472	YES-
ZC3H12A	2.81982	6.57973	1600.83	0	0	2.77997	6.57973	1550.65	0	0	YES+
ANK2	0.564631	0.955012	5.04761	0.0246599	0.0770383	0.557573	0.955012	4.77965	0.028798	0.0782153	YES+
ANK3	-0.14301	5.56188	2.29787	0.129552	0.277798	-0.21085	5.56188	4.91305	0.0266545	0.0731528	YES-
ANKAR	-0.502038	1.18807	6.65977	0.00986137	0.0359106	-0.546164	1.18807	7.28703	0.00694543	0.0233406	YES-
ANKDD1A	0.0820249	-1.77054	0.0181861	0.892726	1	0.134933	-1.77054	0.0468628	0.828615	0.955938	YES+
ANKDD1B	-1.70185	-3.04475	1.03876	0.308109	0.489606	-1.60028	-3.04475	0.887589	0.346131	0.512081	YES-
ANKEF1	-0.31036	3.61486	8.62115	0.00332282	0.0143158	-0.385146	3.61486	12.6413	0.000377317	0.00176689	YES-
ANKFN1	-0.396515	-2.40501	0.30065	0.583475	0.761589	-0.670995	-2.40501	0.740483	0.389506	0.557007	YES-
ANKFY1	0.161755	6.42407	4.59224	0.0321169	0.0958464	0.15995	6.42407	4.45295	0.0348409	0.0918546	YES+
ANKH	0.414476	5.2267	26.4604	2.68993e-07	2.81423e-06	0.586886	5.2267	52.8378	3.62265e-13	6.35857e-12	YES+
ANKHD1	0.110359	8.12637	1.72852	0.1886	0.369605	0.101972	8.12637	1.47267	0.224925	0.395504	YES+
ANKHD1-EIF4EBP3	0.115878	8.17405	2.11073	0.146269	0.304633	0.114558	8.17405	2.05839	0.15137	0.292812	YES+
ANKIB1	0.185092	6.7671	3.70127	0.054371	0.144975	0.181091	6.7671	3.52917	0.0602979	0.143465	YES+
ANKK1	-1.51793	-2.40481	3.35203	0.0671223	0.171748	-0.0291303	-2.40481	0.00187051	0.965503	1	YES-
ANKLE1	0.00392578	-0.384013	0.000168184	0.989653	1	-0.112539	-0.384013	0.125492	0.723153	0.869468	NO
ANKLE2	0.0364882	6.48071	0.248758	0.617951	0.789983	-0.143456	6.48071	3.77738	0.0519499	0.127099	NO
ANKMY1	-0.153029	4.38542	2.81146	0.0935932	0.222447	-0.373994	4.38542	15.9253	6.58914e-05	0.000365358	YES-
ANKMY2	-0.221682	4.04445	4.68598	0.0304098	0.091593	-0.318437	4.04445	9.32778	0.00225705	0.00871411	YES-
ANKRA2	-0.00197725	4.73936	0.000537905	0.981497	1	-0.220551	4.73936	6.40503	0.0113797	0.0356335	YES-
ANKRD1	-0.366385	2.961	8.37577	0.00380256	0.0160599	-0.474897	2.961	13.5083	0.000237508	0.00116009	YES-
ANKRD10	-0.145228	4.43546	2.50251	0.113665	0.251273	-0.262712	4.43546	7.85414	0.00507046	0.0177532	YES-
ANKRD11	0.33618	7.71703	9.95892	0.00160072	0.00753787	0.468614	7.71703	19.3008	1.11657e-05	7.29062e-05	YES+
ANKRD12	0.0392864	4.91677	0.107476	0.743037	0.892743	0.104712	4.91677	0.758481	0.383804	0.551026	YES+
ANKRD13A	0.0972193	5.15697	1.99045	0.158293	0.323392	0.0860767	5.15697	1.52314	0.217145	0.388034	YES+
ANKRD13B	-0.0244061	4.454	0.0676022	0.794861	0.931784	0.0432533	4.454	0.209269	0.647341	0.80236	NO
ANKRD13C	0.136382	4.5554	2.47717	0.11551	0.254375	0.182566	4.5554	4.36223	0.0367442	0.0958728	YES+
ANKRD13D	0.262114	6.7341	9.55699	0.00199189	0.00916779	0.114402	6.7341	1.80689	0.178882	0.334087	YES+
ANKRD16	-0.273679	3.60266	8.30255	0.00395894	0.0166297	-0.131525	3.60266	1.89585	0.168544	0.318769	YES-
ANKRD17	0.0446187	6.7679	0.188358	0.664287	0.830874	0.106109	6.7679	1.06238	0.302673	0.461616	YES+
CXCL12	2.80506	5.23481	409.772	4.11003e-91	1.0897e-88	2.78845	5.23481	404.121	6.97963e-90	1.78025e-87	YES+
ANKRD18B	-0.520341	3.49325	18.9491	1.34255e-05	0.000105057	-0.598418	3.49325	23.4102	1.30883e-06	9.99499e-06	YES-
ANKRD18DP	-1.84808	-3.38356	1.38158	0.239832	0.423821	-1.84808	-3.38356	1.25529	0.262545	0.417604	YES-
ANKRD19P	1.93824	-1.82678	9.98232	0.0015805	0.00746533	1.74197	-1.82678	7.15393	0.00747999	0.0248921	YES+
ANKRD2	-1.03308	-1.07932	5.64464	0.0175088	0.0579791	-1.28111	-1.07932	7.39133	0.00655389	0.022169	YES-
ANKRD20A11P	-0.914115	-2.51655	0.6733	0.411904	0.602662	0.118499	-2.51655	0.0142825	0.904872	1	NO
ANKRD20A12P	-0.133425	-0.6816	0.152598	0.696065	0.856846	-0.381641	-0.6816	1.06947	0.301064	0.45974	YES-
ANKRD20A19P	0.0693689	-1.35227	0.0133907	0.907876	1	-0.490295	-1.35227	0.523038	0.469549	0.643373	NO
ANKRD20A5P	0.0127787	1.82926	0.00425625	0.947983	1	-0.178834	1.82926	0.78109	0.376808	0.544186	NO
ANKRD20A8P	-2.63097	-3.38345	2.68689	0.101177	0.234004	-0.673134	-3.38345	0.218728	0.640011	0.796772	YES-
ANKRD20A9P	0	-3.38334	0	1	1	0	-3.38334	0	1	1	NO
ANKRD22	1.47815	-0.939485	12.3922	0.000431122	0.00237482	1.34312	-0.939485	9.34458	0.00223646	0.00865462	YES+
ANKRD23	-0.0154405	3.47603	0.0101261	0.919845	1	-0.33532	3.47603	4.51079	0.0336817	0.0893023	YES-
WDFY4	2.77372	0.154939	89.015	3.91824e-21	1.43811e-19	2.92083	0.154939	99.0864	2.41727e-23	9.1902e-22	YES+
ANKRD26	0.0848089	3.88355	0.315775	0.574158	0.755619	-0.0587433	3.88355	0.148432	0.700038	0.84811	NO
ANKRD26P1	-1.85816	-2.66324	4.0637	0.0438144	0.122961	-4.4491	-2.66324	10.315	0.00131952	0.00539974	YES-
ANKRD26P3	0	-3.51673	0	1	1	0	-3.51673	0	1	1	NO
ANKRD27	-0.191552	6.77979	9.58455	0.00196221	0.00904981	-0.140208	6.77979	5.10012	0.0239242	0.0668617	YES-
ANKRD28	-0.397273	6.3565	26.8778	2.16734e-07	2.2973e-06	-0.443728	6.3565	33.0621	8.92606e-09	9.50635e-08	YES-
ANKRD29	1.95074	-0.138895	30.9781	2.60961e-08	3.12997e-07	1.53317	-0.138895	16.8582	4.028e-05	0.000234105	YES+
ANKRD30A	-0.0293944	-3.42659	0.000427447	0.983505	1	-1.84801	-3.42659	1.25408	0.262774	0.417604	YES-
ANKRD30B	0.689969	-2.74277	0.439535	0.507347	0.698581	0.939911	-2.74277	0.805868	0.369345	0.53642	YES+
ANKRD30BL	-0.00431325	0.310446	0.000216045	0.988273	1	-0.0966846	0.310446	0.102888	0.748391	0.889838	YES-
ANKRD30BP3	-0.0429339	-3.42659	0.000741827	0.978271	1	-1.85473	-3.42659	1.25846	0.261943	0.417604	YES-
ANKRD31	-0.123115	0.381838	0.338282	0.560822	0.744978	-0.234883	0.381838	1.11611	0.290758	0.447816	YES-
ANKRD32	-0.395639	3.10309	7.92698	0.00487031	0.0197936	-0.383779	3.10309	7.21593	0.00722593	0.0241784	YES-
ANKRD33	1.81175	-3.51675	1.30876	0.252619	0.423821	0	-3.51675	0	1	1	NO
HLA-DPA1	2.77298	0.339719	34.37	4.55693e-09	6.09708e-08	2.93757	0.339719	38.9007	4.45911e-10	5.62272e-09	YES+
STEAP4	2.76657	6.60021	560.402	6.87204e-124	2.9462e-121	2.72967	6.60021	546.216	8.3771e-121	3.30978e-118	YES+
IKBKE	2.75102	5.11356	875.16	2.46489e-192	1.9867e-189	2.64144	5.11356	800.252	4.75518e-176	3.83267e-173	YES+
ANKRD34C	0	-3.51672	0	1	1	0	-3.51672	0	1	1	NO
RELB	2.72464	4.38615	516.015	3.11627e-114	1.16283e-111	2.95484	4.38615	604.362	1.88407e-133	9.491e-131	YES+
TMC5	2.7188	1.17269	221.657	3.93457e-50	4.33233e-48	2.39217	1.17269	148.779	3.2055e-34	1.96923e-32	YES+
ST5	2.70362	3.55417	393.747	1.26495e-87	3.03437e-85	2.89773	3.55417	452.628	1.93279e-100	5.56366e-98	YES+
ANKRD36BP2	0	-3.51673	0	1	1	0	-3.51673	0	1	1	NO
ANKRD37	-0.30029	0.191527	1.67909	0.195045	0.37925	-0.0362485	0.191527	0.0248914	0.874638	0.992731	YES-
ANKRD39	0.241961	4.09332	5.34958	0.0207272	0.0667178	0.13111	4.09332	1.521	0.217468	0.388371	YES+
ANKRD40	0.146406	6.07404	5.33375	0.0209163	0.0672405	0.281398	6.07404	19.5981	9.55629e-06	6.31549e-05	YES+
ANKRD42	0.105677	2.69712	0.66922	0.413324	0.6043	0.261662	2.69712	4.07063	0.043635	0.11048	YES+
ANKRD44	-0.250156	2.25972	1.99379	0.157945	0.322779	-0.29471	2.25972	2.66121	0.102822	0.218736	YES-
ANKRD45	-0.930871	-2.77051	0.646712	0.421291	0.612262	-0.243095	-2.77051	0.0493429	0.824211	0.952384	YES-
ANKRD46	-0.0495453	4.18181	0.342504	0.558388	0.742919	-0.200206	4.18181	5.31116	0.0211892	0.0603395	YES-
ANKRD49	-0.0182759	3.45698	0.0202219	0.886919	1	-0.222654	3.45698	2.85804	0.0909184	0.199063	YES-
ANKRD50	-0.441726	6.293	15.0637	0.000103944	0.000674484	-0.390945	6.293	11.7635	0.00060405	0.0027006	YES-
ANKRD52	0.315971	7.8339	16.0045	6.31919e-05	0.000428515	0.505416	7.8339	40.8293	1.6612e-10	2.2153e-09	YES+
ANKRD53	0.241193	-2.58801	0.0462662	0.829693	0.958014	-1.87281	-2.58801	1.81433	0.17799	0.333008	NO
ANKRD54	0.0826118	4.43428	1.1494	0.283675	0.460861	-0.0178823	4.43428	0.0514329	0.820588	0.949842	NO
ANKRD55	-3.14008	-3.22302	4.2637	0.038935	0.11199	-0.387158	-3.22302	0.115856	0.733574	0.87771	YES-
RNF183	2.66671	2.55173	248.211	6.37318e-56	8.39344e-54	2.39797	2.55173	194.521	3.27717e-44	2.9219e-42	YES+
ANKRD61	1.0049	-0.669921	6.35094	0.0117319	0.0416119	0.97506	-0.669921	5.7121	0.0168484	0.0497501	YES+
ANKRD62P1-PARP4P3	0.17439	-1.74365	0.0548983	0.814749	0.946316	-0.632018	-1.74365	0.59343	0.441096	0.613366	NO
ANKRD63	-2.24466	-2.94737	3.07104	0.0796984	0.196371	-0.39882	-2.94737	0.138184	0.710093	0.857662	YES-
ANKRD65	3.17949	-2.04482	18.7196	1.5142e-05	0.00011708	3.49192	-2.04482	24.0394	9.43846e-07	7.40595e-06	YES+
ANKRD7	-1.85459	-3.38354	1.38613	0.23906	0.423821	0.0826417	-3.38354	0.00317543	0.955062	1	NO
ANKRD9	-0.466355	3.74853	17.1926	3.37743e-05	0.000241502	-0.269648	3.74853	5.74765	0.0165107	0.0488604	YES-
ANKS1A	0.220323	6.05719	8.43959	0.00367138	0.0155937	0.355231	6.05719	21.8426	2.95959e-06	2.13061e-05	YES+
ANKS1B	-0.339894	1.63521	3.62939	0.0567677	0.150035	-0.338488	1.63521	3.45557	0.063039	0.148757	YES-
ANKS3	0.275642	4.67799	8.7833	0.00304001	0.0132331	0.235907	4.67799	6.30705	0.0120259	0.0374416	YES+
ANKS4B	-1.84801	-3.42645	1.38022	0.240064	0.423821	-1.84801	-3.42645	1.25409	0.262773	0.417604	YES-
ANKS6	-0.0586344	5.67243	0.797287	0.371906	0.559455	-0.12048	5.67243	3.27979	0.0701378	0.161432	YES-
ANKUB1	0	-3.47085	0	1	1	0	-3.47085	0	1	1	NO
ANKZF1	0.146351	6.83425	3.67857	0.0551161	0.146535	-0.141372	6.83425	3.38423	0.0658228	0.153831	NO
ANLN	-0.150642	5.96312	3.86499	0.0493034	0.134797	-0.252649	5.96312	10.6376	0.0011081	0.00464493	YES-
ANO1	-0.31489	-0.661249	0.451692	0.501532	0.692463	-0.845754	-0.661249	2.61499	0.105858	0.224176	YES-
ANO10	0.17431	5.37076	5.15429	0.023189	0.0732035	0.247468	5.37076	10.2859	0.00134047	0.00547881	YES+
ANO2	-1.99505	-2.79852	1.73885	0.187285	0.367923	-1.82698	-2.79852	1.41316	0.234532	0.397964	YES-
ANO3	-1.85872	-3.07855	1.34647	0.245895	0.423821	-1.85872	-3.07855	1.22485	0.268411	0.42242	YES-
ANO4	0.831174	-2.88587	0.558618	0.454817	0.647078	1.00456	-2.88587	0.809719	0.368203	0.535341	YES+
ANO5	-2.63475	-2.85653	2.84431	0.091698	0.219021	-0.682193	-2.85653	0.249615	0.617346	0.779462	YES-
ANO6	-0.178072	5.67096	2.90873	0.0881014	0.212833	-0.0961753	5.67096	0.844294	0.358172	0.524567	YES-
ANO7	-0.0812883	0.570975	0.138397	0.70988	0.867155	0.226268	0.570975	1.10958	0.292172	0.449048	NO
ANO8	-0.117686	4.47811	1.67007	0.196249	0.380871	-0.183729	4.47811	3.92576	0.0475517	0.118322	YES-
ANO9	0.199631	6.09103	3.78068	0.0518476	0.140195	-0.162705	6.09103	2.47222	0.115874	0.239664	NO
ANP32A	0.0658898	7.17019	0.653944	0.418706	0.609517	0.14111	7.17019	2.98986	0.0837872	0.187133	YES+
ANP32A-IT1	-0.66137	-1.88638	0.853455	0.355577	0.541749	-0.857894	-1.88638	1.30602	0.253116	0.417604	YES-
ANP32AP1	-0.549215	-3.07849	0.238763	0.625101	0.796496	0.124617	-3.07849	0.0140393	0.905681	1	NO
ANP32B	-0.222728	8.0736	5.73796	0.0166021	0.0557645	-0.0287939	8.0736	0.0959598	0.756733	0.897109	YES-
ANP32C	-1.99758	-3.11345	3.04974	0.0807502	0.198356	-3.8101	-3.11345	6.44733	0.0111119	0.0349523	YES-
ANP32E	-0.14591	5.31398	2.61135	0.106102	0.241303	-0.122718	5.31398	1.82027	0.177281	0.331775	YES-
ANPEP	0.405539	-1.3513	0.537552	0.463449	0.655747	-0.366581	-1.3513	0.330014	0.565651	0.734711	NO
ANTXR1	0.305732	5.18453	13.7688	0.000206744	0.00124022	0.387657	5.18453	21.9119	2.85463e-06	2.05873e-05	YES+
TFPI2	2.66141	3.52591	265.022	1.37967e-59	1.91726e-57	2.49259	3.52591	229.681	6.99789e-52	8.1981e-50	YES+
CLCA2	2.65737	1.29524	134.37	4.53411e-31	2.64818e-29	2.58692	1.29524	123.678	9.90744e-29	4.95372e-27	YES+
ANXA10	-1.32768	-3.38344	0.971968	0.32419	0.507058	-3.14612	-3.38344	3.59219	0.0580517	0.139178	YES-
ANXA11	-0.305473	6.38463	17.6677	2.63061e-05	0.000192612	-0.0946977	6.38463	1.69957	0.192344	0.353417	YES-
ANXA13	1.81006	-3.34136	1.18765	0.275804	0.451532	3.36789	-3.34136	3.34301	0.067491	0.156877	YES+
ANXA2	0.0571844	8.79843	0.568729	0.450765	0.642901	-0.0390229	8.79843	0.264266	0.607204	0.771935	NO
ANXA2P1	1.81181	-3.38339	1.31268	0.251911	0.423821	1.95783	-3.38339	1.44677	0.229047	0.395504	YES+
ANXA2P2	-0.38374	-0.358675	1.4949	0.221458	0.417357	-0.453289	-0.358675	1.94548	0.163075	0.310758	YES-
ANXA2P3	-0.109766	-1.84182	0.0377584	0.845929	0.970643	-0.283733	-1.84182	0.231852	0.630154	0.788659	YES-
SERPINA3	2.63224	8.40754	429.098	2.55415e-95	7.35231e-93	2.54651	8.40754	404.082	7.11942e-90	1.7932e-87	YES+
ANXA3	-0.00152027	4.97763	0.000335393	0.985389	1	-0.165448	4.97763	3.80345	0.0511472	0.125532	YES-
ANXA4	-0.135832	6.63471	4.1331	0.0420522	0.119144	-0.184032	6.63471	7.48851	0.00620938	0.0211528	YES-
ANXA5	0.0242287	7.50035	0.114126	0.735495	0.887065	0.0642039	7.50035	0.798458	0.371555	0.53872	YES+
LRRC4	2.62917	1.41237	112.886	2.2854e-26	1.09125e-24	2.79012	1.41237	127.095	1.77069e-29	9.07872e-28	YES+
ANXA7	0.158095	6.97819	6.0433	0.0139592	0.0480362	0.0783363	6.97819	1.46945	0.225432	0.395504	YES+
ANXA8	1.15638	-2.44834	1.31499	0.251493	0.423821	1.20814	-2.44834	1.41023	0.235018	0.398521	YES+
ANXA8L1	1.15638	-2.44834	1.31509	0.251475	0.423821	1.20814	-2.44834	1.41033	0.235001	0.398521	YES+
ANXA8L2	0.542764	-1.10515	2.53075	0.111647	0.248337	0.277778	-1.10515	0.569093	0.45062	0.623454	YES+
SERPINA1	2.61764	9.38805	531.459	1.35969e-117	5.47956e-115	2.78137	9.38805	592.193	8.35363e-131	4.1055e-128	YES+
AOC2	-0.341637	0.626553	2.43444	0.118696	0.25966	-0.332652	0.626553	2.17022	0.140706	0.276231	YES-
AOC3	-0.221018	-0.159819	0.556331	0.455742	0.647937	-1.14152	-0.159819	10.2768	0.00134713	0.00549934	YES-
AOC4	0	-3.47085	0	1	1	0	-3.47085	0	1	1	NO
MARCKS	2.59506	5.37607	473.938	4.45565e-105	1.49636e-102	2.7768	5.37607	537.681	6.02317e-119	2.24754e-116	YES+
AOX2P	4.40146	-3.14921	9.127	0.00251864	0.0112429	1.93913	-3.14921	1.43893	0.230312	0.395504	YES+
AP1AR	-0.0559985	4.44738	0.399142	0.527533	0.716872	-0.0225697	4.44738	0.0635274	0.801005	0.934746	YES-
AP1B1	0.0988053	7.53621	1.96439	0.161044	0.327682	0.271473	7.53621	14.8013	0.000119452	0.000629931	YES+
AP1G1	0.0729295	7.90016	1.06822	0.301348	0.481764	0.138061	7.90016	3.81815	0.0507002	0.124647	YES+
AP1G2	-0.109856	7.92906	1.27413	0.258993	0.430197	-0.332709	7.92906	11.6128	0.000654986	0.00290321	YES-
AP1M1	0.0576609	5.55288	0.465854	0.494901	0.686085	0.187519	5.55288	4.90295	0.0268109	0.0735121	YES+
AP1M2	-0.108442	8.02845	2.19376	0.138571	0.291827	-0.0546585	8.02845	0.556158	0.455813	0.628825	YES-
AP1S1	-0.0702208	7.44395	0.647807	0.420898	0.611888	-0.161097	7.44395	3.39258	0.0654905	0.153209	YES-
AP1S2	0.118798	1.55761	0.333913	0.563364	0.746541	0.165799	1.55761	0.634167	0.425831	0.596904	YES+
PRSS1	2.59433	0.483916	116.68	3.37321e-27	1.66593e-25	2.72556	0.483916	128.53	8.59193e-30	4.45058e-28	YES+
AP2A1	0.160366	7.22465	5.72495	0.0167255	0.0561136	0.359775	7.22465	28.7635	8.17793e-08	7.64311e-07	YES+
AP2A2	-0.103343	6.11927	2.25168	0.133469	0.284322	0.0562048	6.11927	0.664018	0.415145	0.584977	NO
AP2B1	-0.0146044	7.2721	0.036838	0.847795	0.971783	0.106518	7.2721	1.95509	0.16204	0.30899	NO
AP2M1	-0.135676	9.28076	3.30553	0.0690472	0.175575	-0.0549461	9.28076	0.541913	0.461641	0.634697	YES-
AP2S1	-0.274091	6.04758	8.1963	0.0041976	0.0174792	-0.169126	6.04758	3.10842	0.0778883	0.176283	YES-
AP3B1	-0.0351299	5.94007	0.237002	0.62638	0.797621	0.0426006	5.94007	0.345679	0.556569	0.725647	NO
AP3B2	-0.109242	3.73906	1.33361	0.248164	0.423821	-0.149481	3.73906	2.40395	0.121029	0.245956	YES-
AP3D1	0.340557	7.5483	27.1644	1.86865e-07	2.00497e-06	0.518681	7.5483	62.8187	2.26632e-15	4.82221e-14	YES+
AP3M1	0.051769	5.83865	0.518738	0.47138	0.663383	0.036233	5.83865	0.250415	0.616783	0.779462	YES+
AP3M2	0.0351837	4.58263	0.246833	0.619314	0.791274	0.0381421	4.58263	0.280982	0.596058	0.761222	YES+
AP3S1	0.358677	5.87801	27.9019	1.27623e-07	1.40326e-06	0.305084	5.87801	19.8578	8.34221e-06	5.56792e-05	YES+
AP3S2	-0.0221122	6.66841	0.121039	0.72791	0.880977	-0.00659277	6.66841	0.0106591	0.91777	1	YES-
AP4B1	0.172761	6.53971	5.27771	0.0216002	0.0689878	0.0588887	6.53971	0.606465	0.436122	0.607988	YES+
AP4B1-AS1	-0.230316	4.32775	4.43619	0.0351847	0.103525	-0.22392	4.32775	4.12147	0.0423423	0.107809	YES-
AP4E1	0.422063	5.48915	18.5359	1.66731e-05	0.000127452	0.44384	5.48915	20.3518	6.44339e-06	4.38333e-05	YES+
AP4M1	0.0405363	4.85848	0.302005	0.582628	0.761445	-0.150001	4.85848	3.9268	0.0475224	0.118321	NO
AP4S1	-0.191876	3.92173	5.32626	0.0210064	0.0674549	-0.157809	3.92173	3.48415	0.0619593	0.146742	YES-
AP5B1	0.0199004	6.32211	0.0956305	0.757138	0.903222	0.238028	6.32211	13.6867	0.000215977	0.00107033	YES+
AP5M1	0.0322373	5.17227	0.126237	0.722367	0.876373	0.0694894	5.17227	0.580573	0.446088	0.618416	YES+
AP5S1	0.0532525	4.60262	0.380107	0.537546	0.726024	0.198285	4.60262	5.23782	0.022101	0.0626128	YES+
AP5Z1	0.465555	7.60355	35.3212	2.7957e-09	3.84528e-08	0.443262	7.60355	31.937	1.59254e-08	1.64563e-07	YES+
APAF1	-0.191226	3.71742	2.92287	0.0873326	0.211432	-0.232191	3.71742	4.1382	0.0419257	0.106951	YES-
APBA1	-0.450748	2.50209	10.449	0.00122714	0.00596691	-0.278483	2.50209	3.96083	0.0465707	0.116441	YES-
APBA2	0.196064	1.71552	1.01041	0.314805	0.497203	-0.0414527	1.71552	0.0416789	0.838233	0.963532	NO
APBA3	0.526434	3.78219	23.7681	1.08671e-06	1.03631e-05	0.374454	3.78219	11.589	0.000663439	0.00293422	YES+
APBB1	-0.0402887	-2.91608	0.000938685	0.975558	1	-0.666105	-2.91608	0.207415	0.648801	0.803574	YES-
APBB1IP	-0.824827	-3.30096	0.334055	0.563281	0.746541	0.0985048	-3.30096	0.00580155	0.939286	1	NO
APBB2	-0.417085	7.51312	20.5162	5.91287e-06	4.93351e-05	-0.364406	7.51312	15.6355	7.6801e-05	0.000420642	YES-
APBB3	0.0908366	5.50792	0.725438	0.394366	0.583784	-0.205707	5.50792	3.64368	0.0562823	0.135803	NO
APC	0.00423636	5.03911	0.00131512	0.971071	1	0.0509351	5.03911	0.188754	0.663956	0.816603	YES+
APC2	-0.0556825	-0.449462	0.0188241	0.890872	1	0.0854201	-0.449462	0.0438044	0.834218	0.960378	NO
ITGAL	2.58635	0.334933	69.0078	9.80745e-17	2.71456e-15	2.74034	0.334933	77.6899	1.20555e-18	3.34598e-17	YES+
APCDD1L	-1.84201	-3.34151	1.21874	0.269609	0.443703	-1.84201	-3.34151	1.11194	0.291661	0.448554	YES-
APCDD1L-AS1	-0.665373	-2.07831	1.06033	0.30314	0.483786	-0.199828	-2.07831	0.102578	0.748758	0.890116	YES-
APEH	0.0859903	7.36073	1.28341	0.257265	0.428275	0.031919	7.36073	0.175953	0.674875	0.826339	YES+
APEX1	-0.144563	8.27177	3.45761	0.0629612	0.163047	-0.218934	8.27177	7.90031	0.00494262	0.0173448	YES-
APEX2	-0.0642833	5.52908	0.824944	0.363739	0.550705	0.0398904	5.52908	0.314692	0.574815	0.74328	NO
APH1A	-0.186312	8.84661	6.62622	0.0100488	0.036477	-0.108227	8.84661	2.2342	0.134986	0.267293	YES-
SLPI	2.58195	3.50807	294.062	6.48013e-66	1.02815e-63	2.53694	3.50807	280.211	6.75407e-63	1.00811e-60	YES+
API5	0.0250486	6.34342	0.129263	0.719198	0.874222	0.0120788	6.34342	0.0297019	0.863168	0.98298	YES+
APIP	-0.149395	3.67994	2.4637	0.116504	0.25606	-0.207937	3.67994	4.55751	0.0327748	0.0872753	YES-
APITD1	-0.168543	3.36899	2.65409	0.103284	0.236577	-0.389268	3.36899	12.9883	0.000313449	0.00149385	YES-
APITD1-CORT	-0.168399	3.25338	2.67185	0.102137	0.234812	-0.372572	3.25338	11.9437	0.000548313	0.00248002	YES-
APLF	-0.388099	-0.776274	0.67307	0.411983	0.602691	-0.299915	-0.776274	0.387864	0.533424	0.704127	YES-
APLN	-1.02994	-1.77123	3.8763	0.0489725	0.13413	-0.63573	-1.77123	1.55923	0.211778	0.380095	YES-
APLNR	-0.0362208	-3.42659	0.000575221	0.980866	1	-1.84801	-3.42659	1.25408	0.262774	0.417604	YES-
CXCL17	2.57073	6.75532	437.789	3.27855e-97	9.71512e-95	2.74482	6.75532	492.812	3.48287e-109	1.11397e-106	YES+
APLP2	-0.0892281	8.30813	1.54235	0.214269	0.406835	-0.0772236	8.30813	1.15234	0.283061	0.439014	YES-
SORCS2	2.54648	4.33487	602.754	4.21575e-133	1.97552e-130	2.52151	4.33487	582.891	8.81618e-129	4.1313e-126	YES+
APOA1	-0.561688	-3.01118	0.154091	0.694656	0.855634	0.834183	-3.01118	0.390917	0.531818	0.702513	NO
APOA1BP	-0.170845	6.25568	3.51472	0.0608258	0.158865	-0.165722	6.25568	3.28596	0.0698749	0.160967	YES-
APOA4	-2.64329	-3.42653	2.69847	0.100445	0.233524	-0.706529	-3.42653	0.236178	0.62698	0.786302	YES-
APOA5	-1.84774	-3.34164	1.37322	0.24126	0.423821	-1.84774	-3.34164	1.24792	0.263949	0.417919	YES-
APOB	0	-3.47095	0	1	1	1.93627	-3.47095	1.42841	0.232025	0.395504	NO
APOBEC3A	0	-3.11347	0	1	1	0	-3.11347	0	1	1	NO
APOBEC3A_B	0.467843	0.0800249	1.49329	0.221707	0.417631	0.847423	0.0800249	5.20323	0.022545	0.0636784	YES+
APOBEC3B	0.541298	2.24992	8.23408	0.0041111	0.0171566	0.570654	2.24992	8.78473	0.00303762	0.011339	YES+
APOBEC3C	-1.32914	-2.14966	1.08016	0.298661	0.478761	-3.14024	-2.14966	3.79378	0.0514434	0.126182	YES-
APOBEC3D	0	-3.47074	0	1	1	0	-3.47074	0	1	1	NO
APOBEC3F	0	-3.1489	0	1	1	0	-3.1489	0	1	1	NO
APOBEC3G	-1.85473	-3.42647	1.3849	0.239269	0.423821	-1.85473	-3.42647	1.25846	0.261943	0.417604	YES-
SLC14A1	2.53297	1.17707	184.427	5.23423e-42	4.58564e-40	2.17675	1.17707	119.861	6.78354e-28	3.24675e-26	YES+
APOBEC4	-1.84788	-3.51674	1.37728	0.240565	0.423821	-1.84788	-3.51674	1.2515	0.263267	0.417604	YES-
APOBR	0.197905	0.781893	0.829088	0.362536	0.549383	0.389261	0.781893	3.20791	0.0732832	0.167497	YES+
APOC1	-0.743578	-0.331807	5.9841	0.0144354	0.0493675	-0.516578	-0.331807	2.90498	0.0883066	0.194744	YES-
APOC1P1	0	-3.47091	0	1	1	0	-3.47091	0	1	1	NO
APOC3	1.19365	-2.88613	2.25696	0.133015	0.283714	-0.24795	-2.88613	0.0598595	0.806718	0.938966	NO
APOC4	1.80718	-3.51677	1.30568	0.253178	0.423821	0	-3.51677	0	1	1	NO
APOC4-APOC2	1.80718	-3.51677	1.30568	0.253178	0.423821	0	-3.51677	0	1	1	NO
GGT5	2.53294	0.593299	71.9059	2.25707e-17	6.53447e-16	2.57072	0.593299	73.1382	1.20882e-17	3.07936e-16	YES+
BAALC	2.52761	5.65214	728.44	1.95666e-160	1.23208e-157	2.61307	5.65214	773.62	2.93478e-170	2.03917e-167	YES+
APOF	-0.822369	-3.30101	0.376529	0.539467	0.72661	-0.68248	-3.30101	0.249645	0.617325	0.779462	YES-
BPIFB1	2.45931	6.67124	412.02	1.33147e-91	3.57975e-89	2.43269	6.67124	403.334	1.03559e-89	2.5762e-87	YES+
STAT4	2.4345	1.51846	202.876	4.92216e-46	4.86184e-44	2.31866	1.51846	171.622	3.27338e-39	2.47036e-37	YES+
APOL3	1.23193	-0.0113004	13.608	0.000225226	0.00133992	1.29596	-0.0113004	14.5431	0.000136989	0.000710142	YES+
APOL4	-0.223333	-1.85672	0.163011	0.6864	0.848525	-0.93356	-1.85672	2.19422	0.138529	0.272754	YES-
MFSD2A	2.39738	0.981142	66.3823	3.71418e-16	9.83453e-15	2.1635	0.981142	52.2035	5.00366e-13	8.65439e-12	YES+
APOLD1	0.270296	3.13	5.33945	0.0208481	0.067064	0.461383	3.13	15.5247	8.14352e-05	0.000443732	YES+
APOM	0.263858	0.909364	2.09347	0.147929	0.307455	0.163917	0.909364	0.734243	0.391511	0.559104	YES+
APOO	0.0478223	2.75294	0.123796	0.724954	0.878497	0.0359249	2.75294	0.0674881	0.79503	0.929765	YES+
APOOL	0.0755308	4.28552	0.498093	0.480339	0.672095	0.125779	4.28552	1.36187	0.243214	0.409215	YES+
APOPT1	0.0140706	5.21761	0.0287485	0.865361	0.98609	-0.00724971	5.21761	0.00750682	0.930956	1	NO
APP	0.3166	8.90871	21.5399	3.46545e-06	3.02682e-05	0.305665	8.90871	20.0455	7.56228e-06	5.07764e-05	YES+
APPBP2	0.0471	9.67554	0.400567	0.526797	0.716355	-0.00792066	9.67554	0.0113161	0.915283	1	NO
APPL1	-0.250152	4.45271	4.79162	0.0285985	0.0871535	-0.231359	4.45271	4.03306	0.0446169	0.11259	YES-
APPL2	0.278153	6.42966	17.397	3.03307e-05	0.000219291	0.214361	6.42966	10.2068	0.00139926	0.00568566	YES+
APRT	-0.0179163	7.96015	0.0335365	0.854696	0.977087	0.092645	7.96015	0.895828	0.343903	0.509607	NO
APTX	0.0234386	5.227	0.0884028	0.766218	0.910013	-0.00315381	5.227	0.00156642	0.96843	1	NO
AQP1	-1.91834	-0.596112	33.672	6.52323e-09	8.54637e-08	-3.54331	-0.596112	67.8869	1.73144e-16	4.05209e-15	YES-
AQP10	-3.15211	-3.42648	3.94736	0.046945	0.129919	-3.15211	-3.42648	3.59395	0.0579901	0.139076	YES-
AQP11	-0.0715353	2.06451	0.275167	0.599886	0.774903	0.028767	2.06451	0.0434152	0.834945	0.960886	NO
AQP2	-1.84812	-3.38341	1.38162	0.239826	0.423821	-1.84812	-3.38341	1.25532	0.262539	0.417604	YES-
ALDH3B2	2.39606	6.05396	510.428	5.11834e-113	1.87517e-110	2.66694	6.05396	623.495	1.29871e-137	7.07272e-135	YES+
AQP4	-1.84792	-3.51674	1.37731	0.240559	0.423821	-1.84792	-3.51674	1.25153	0.26326	0.417604	YES-
AQP4-AS1	0	-3.51677	0	1	1	0	-3.51677	0	1	1	NO
AQP5	1.80899	-3.22318	1.32173	0.250282	0.423821	1.96292	-3.22318	1.46299	0.226455	0.395504	YES+
AQP6	-2.35341	-1.31224	25.4516	4.53621e-07	4.59638e-06	-3.11087	-1.31224	31.8272	1.68517e-08	1.73376e-07	YES-
AQP7	-1.70402	-1.43683	10.6723	0.00108753	0.00536179	-2.16271	-1.43683	13.5913	0.000227238	0.00111706	YES-
AQP7P1	-0.0440161	-3.14901	0.00132633	0.970948	1	-0.682254	-3.14901	0.249563	0.617383	0.779462	YES-
AQP7P3	-2.64354	-3.47089	2.69364	0.100749	0.233586	-2.64354	-3.47089	2.4503	0.117502	0.241402	YES-
AQP8	0.335991	-2.42651	0.175147	0.675577	0.840405	1.07987	-2.42651	2.07963	0.149277	0.289579	YES+
AQP9	-1.84788	-3.51674	1.37728	0.240565	0.423821	-1.84788	-3.51674	1.2515	0.263267	0.417604	YES-
AQPEP	0.351331	0.628953	2.52131	0.112317	0.249442	0.439349	0.628953	3.83478	0.0501997	0.123658	YES+
AQR	-0.0758574	5.47965	0.985404	0.320868	0.50403	0.0371915	5.47965	0.235088	0.627777	0.786986	NO
SOD2	2.38482	5.55418	798.907	9.32727e-176	6.7123e-173	2.35897	5.55418	776.786	6.01521e-171	4.3288e-168	YES+
ARAF	0.157402	6.93961	6.208	0.0127174	0.0444581	0.181354	6.93961	8.18242	0.00422983	0.0151603	YES+
ARAP1	-0.120666	6.63751	2.95829	0.0854384	0.207695	-0.17515	6.63751	6.16351	0.0130413	0.040107	YES-
ARAP2	0.234109	4.19801	5.11546	0.0237135	0.0746489	0.229822	4.19801	4.82315	0.02808	0.0765749	YES+
ARAP3	-0.140924	0.884771	0.383461	0.535757	0.72419	0.207594	0.884771	0.869873	0.35099	0.51735	NO
ARC	0.0324888	3.11461	0.0780716	0.779928	0.921153	-0.276742	3.11461	5.17167	0.0229582	0.0647002	NO
ARCN1	0.3523	8.4146	20.9452	4.72619e-06	4.02235e-05	0.522103	8.4146	45.8597	1.27033e-11	1.90881e-10	YES+
GDNF	2.36388	0.536359	57.895	2.76495e-14	6.30246e-13	2.71781	0.536359	78.7244	7.14084e-19	2.03231e-17	YES+
ARF1	0.311254	8.79514	14.0093	0.00018191	0.00110606	0.407283	8.79514	23.9404	9.93623e-07	7.76027e-06	YES+
ARF3	0.132566	8.41951	3.58527	0.0582939	0.153285	0.349238	8.41951	24.8372	6.23826e-07	5.05839e-06	YES+
ABCA12	2.3441	7.12434	438.694	2.08338e-97	6.26569e-95	2.34318	7.12434	437.823	3.22226e-97	9.14488e-95	YES+
ARF5	-0.136372	7.45173	1.99334	0.157992	0.322842	-0.121727	7.45173	1.58441	0.208126	0.375044	YES-
ARF6	0.0351041	7.37259	0.301506	0.58294	0.761589	0.227876	7.37259	12.6876	0.000368091	0.00173012	YES+
ARFGAP1	0.565538	7.96811	70.0126	5.89258e-17	1.656e-15	0.483293	7.96811	51.0004	9.2346e-13	1.56499e-11	YES+
ARFGAP2	-0.0211713	7.65962	0.0934879	0.759789	0.90523	-0.0585138	7.65962	0.710449	0.399295	0.567324	YES-
ARFGAP3	0.50495	4.7567	39.3488	3.54472e-10	5.42752e-09	0.376715	4.7567	21.2189	4.0971e-06	2.88774e-05	YES+
ARFGEF1	-0.209747	6.85007	6.1151	0.0134031	0.0464682	-0.18567	6.85007	4.76787	0.0289957	0.0786675	YES-
ARFGEF2	0.231261	7.40435	3.925	0.0475731	0.131248	0.250722	7.40435	4.60578	0.0318643	0.085211	YES+
ARFIP1	0.13869	5.1298	3.40778	0.0648898	0.167246	0.0686024	5.1298	0.812181	0.367476	0.534554	YES+
ARFIP2	0.291576	6.04469	18.8741	1.39633e-05	0.000108759	0.177473	6.04469	6.86547	0.00878771	0.0286108	YES+
ARFRP1	0.179512	6.26799	5.49915	0.0190257	0.0622046	0.183093	6.26799	5.67593	0.0171992	0.0505896	YES+
ARG2	0.000606469	1.56368	1.04327e-05	0.997423	1	0.104882	1.56368	0.299097	0.584449	0.751344	YES+
ARGFX	-1.84806	-3.42647	1.38025	0.240059	0.423821	-1.84806	-3.42647	1.25412	0.262768	0.417604	YES-
ARGLU1	-0.113305	6.31063	1.46781	0.225692	0.423199	-0.4182	6.31063	19.5683	9.70687e-06	6.4045e-05	YES-
ARHGAP1	-0.16836	6.9683	4.90557	0.0267702	0.0825179	0.0530518	6.9683	0.487387	0.485095	0.658582	NO
C7orf29	2.33553	5.91363	278.705	1.43793e-62	2.13046e-60	2.422	5.91363	297.866	9.60821e-67	1.52445e-64	YES+
ARHGAP11A	-0.198296	4.69704	4.62487	0.0315117	0.0944459	-0.208237	4.69704	4.96509	0.0258639	0.0713426	YES-
ARHGAP11B	-0.00710015	1.14114	0.00092025	0.975799	1	-0.416023	1.14114	2.67085	0.102202	0.217783	YES-
ARHGAP12	-0.0837882	5.85015	0.795474	0.37245	0.560149	-0.0781686	5.85015	0.687293	0.407087	0.575958	YES-
ARHGAP15	1.61561	-3.01141	1.81589	0.177804	0.353457	1.41482	-3.01141	1.2478	0.263973	0.417919	YES+
ARHGAP17	0.362476	5.4883	28.9539	7.41195e-08	8.38108e-07	0.519879	5.4883	59.2798	1.36774e-14	2.71526e-13	YES+
CD36	2.33244	0.919827	122.735	1.59378e-28	8.42906e-27	2.00123	0.919827	78.5571	7.77208e-19	2.19646e-17	YES+
ARHGAP19	-0.0538226	4.13144	0.412117	0.520897	0.710873	0.063465	4.13144	0.564794	0.452335	0.625355	NO
ARHGAP19-SLIT1	-0.249608	1.95884	2.20628	0.13745	0.290042	0.00764164	1.95884	0.00208676	0.963564	1	NO
ARHGAP20	-2.63007	-3.30085	2.64717	0.103735	0.23734	-0.670977	-3.30085	0.211429	0.64565	0.800902	YES-
ARHGAP21	0.119024	5.89705	1.35231	0.244875	0.423821	0.207687	5.89705	4.10085	0.0428617	0.108842	YES+
ARHGAP22	1.93988	-1.60035	12.6741	0.000370762	0.00207293	2.20889	-1.60035	16.9365	3.86504e-05	0.000225214	YES+
ARHGAP23	0.573513	-1.29955	1.52562	0.216771	0.410598	0.957996	-1.29955	4.48901	0.0341135	0.0902022	YES+
ARHGAP24	-0.110813	-0.841772	0.0673098	0.795295	0.931914	-0.331407	-0.841772	0.527569	0.467631	0.641344	YES-
ARHGAP25	-3.14037	-3.34148	4.03782	0.0444914	0.124238	-1.17784	-3.34148	0.771425	0.379776	0.547279	YES-
FN1	2.32309	6.54709	537.365	7.05892e-119	2.9028e-116	2.23321	6.54709	497.793	2.8714e-110	9.6431e-108	YES+
ARHGAP26-AS1	-0.0565193	-3.07862	0.00234325	0.961392	1	1.00937	-3.07862	0.9437	0.331328	0.494675	NO
ARHGAP27	-0.284218	5.11258	14.3175	0.000154422	0.00096037	-0.3544	5.11258	21.4545	3.62319e-06	2.57339e-05	YES-
ARHGAP28	-2.63089	-3.3835	2.68677	0.101185	0.234004	-2.63089	-3.3835	2.44331	0.118027	0.241887	YES-
ARHGAP29	0.343017	2.6757	6.63126	0.0100204	0.0363809	0.221406	2.6757	2.59242	0.107376	0.22689	YES+
ARHGAP30	0.447128	0.00824672	1.65479	0.198308	0.384066	0.396168	0.00824672	1.2164	0.270069	0.424321	YES+
MAP3K8	2.28952	5.16646	681.929	2.54301e-150	1.42338e-147	2.10543	5.16646	571.25	3.00203e-126	1.31502e-123	YES+
ARHGAP32	-0.166477	5.01289	2.19212	0.138718	0.291985	-0.00711192	5.01289	0.00399312	0.949614	1	YES-
ARHGAP33	-0.371877	5.17984	10.3753	0.0012771	0.00617917	-0.427003	5.17984	13.3873	0.000253339	0.00123036	YES-
ARHGAP35	-0.0122466	7.53585	0.0186703	0.891316	1	0.201071	7.53585	5.0296	0.0249177	0.069111	NO
OSMR	2.28111	6.82891	727.643	2.91559e-160	1.78028e-157	2.16512	6.82891	657.545	5.10776e-145	3.11883e-142	YES+
ARHGAP39	0.110338	4.74963	1.63761	0.200653	0.387499	0.0895604	4.74963	1.05548	0.304249	0.463616	YES+
ARHGAP4	-0.317044	4.51715	12.7037	0.000364932	0.00204317	-0.402726	4.51715	19.7805	8.68654e-06	5.77669e-05	YES-
ARHGAP40	0.624401	-3.0116	0.398257	0.527991	0.717205	-1.18589	-3.0116	0.819303	0.365384	0.53199	NO
ARHGAP42	0.358079	1.90059	4.4194	0.0355326	0.10437	0.356591	1.90059	4.24638	0.0393342	0.101457	YES+
ARHGAP44	0.412197	4.48312	19.2896	1.12318e-05	8.91374e-05	0.434954	4.48312	21.1401	4.26905e-06	2.99935e-05	YES+
ARHGAP5	0.208547	5.69312	2.33815	0.126239	0.272143	0.283495	5.69312	4.30719	0.0379516	0.0984709	YES+
ITGB2	2.28062	3.82816	425.756	1.36328e-94	3.8153e-92	2.29908	3.82816	426.208	1.08692e-94	2.95966e-92	YES+
ARHGAP6	-1.85502	-3.51671	1.38226	0.239717	0.423821	-1.85502	-3.51671	1.25615	0.262381	0.417604	YES-
ARHGAP8	-0.373381	4.77261	17.6995	2.58695e-05	0.000189691	-0.344579	4.77261	14.7984	0.000119637	0.000630741	YES-
ARHGAP9	0.774245	-1.22293	3.08517	0.079009	0.195102	0.631496	-1.22293	1.91166	0.166779	0.316178	YES+
ARHGDIA	0.024601	8.3826	0.0963282	0.756281	0.902671	0.265837	8.3826	11.2365	0.000802046	0.00348002	YES+
ARHGDIB	-1.14702	-0.915131	2.03598	0.153615	0.316173	-0.212757	-0.915131	0.0872982	0.76764	0.906355	YES-
ARHGDIG	0.260359	2.89757	4.33606	0.0373132	0.108384	0.322737	2.89757	6.52888	0.0106137	0.0336268	YES+
ARHGEF1	0.00477049	6.92315	0.00464411	0.945668	1	-0.0615791	6.92315	0.766123	0.381419	0.548853	NO
ARHGEF10	0.306173	5.13956	11.9758	0.00053897	0.00288913	0.225363	5.13956	6.36404	0.0116456	0.0363756	YES+
ARHGEF10L	-0.0866314	5.78661	1.13561	0.286582	0.464534	-0.122553	5.78661	2.22236	0.136025	0.268663	YES-
ARHGEF11	0.15424	6.83627	4.75971	0.0291334	0.0884227	0.161723	6.83627	5.19898	0.0226002	0.0638164	YES+
ARHGEF12	-0.00189683	6.41448	0.000239396	0.987655	1	0.0880111	6.41448	0.514278	0.473293	0.647092	NO
ARHGEF15	0	-3.51669	0	1	1	0	-3.51669	0	1	1	NO
ARHGEF16	-0.0885559	5.79089	1.77508	0.182755	0.360986	0.00412845	5.79089	0.00382382	0.950693	1	NO
ARHGEF17	0.0505599	6.34697	0.302016	0.582621	0.761445	-0.0717742	6.34697	0.602536	0.437612	0.609728	NO
ARHGEF18	0.092825	5.0465	1.63585	0.200895	0.387824	0.418612	5.0465	33.7203	6.36322e-09	6.91953e-08	YES+
ARHGEF19	-0.408336	5.0852	22.9805	1.63651e-06	1.52032e-05	-0.550594	5.0852	40.2422	2.24344e-10	2.94305e-09	YES-
ARHGEF2	0.316223	3.95673	13.5046	0.000237985	0.00140545	0.361197	3.95673	17.0765	3.59031e-05	0.000210856	YES+
ARHGEF25	-0.307262	4.03891	7.77898	0.00528576	0.0211999	-0.509317	4.03891	20.2956	6.63522e-06	4.50774e-05	YES-
MIR21	2.26826	2.75683	121.049	3.72859e-28	1.94137e-26	1.52593	2.75683	53.2271	2.97133e-13	5.27974e-12	YES+
ARHGEF26-AS1	-1.89015	-1.79818	8.33689	0.00388481	0.0163729	-1.90907	-1.79818	7.92228	0.00488298	0.0171804	YES-
ARHGEF28	-0.376752	4.06807	8.9857	0.00272101	0.0120027	-0.334723	4.06807	6.98344	0.00822673	0.0269732	YES-
ARHGEF3	-0.0154836	3.1669	0.0140864	0.905524	1	-0.0437892	3.1669	0.109103	0.741168	0.883823	YES-
ARHGEF33	1.25223	-2.63801	1.60754	0.204838	0.393319	1.01513	-2.63801	0.97183	0.324224	0.486167	YES+
ARHGEF35	0.0349506	2.01703	0.0571392	0.811076	0.94382	0.0655656	2.01703	0.193592	0.659943	0.813363	YES+
PTAFR	2.26305	1.98774	189.227	4.6878e-43	4.21692e-41	2.33684	1.98774	198.541	4.34724e-45	4.03672e-43	YES+
LOC100506385	2.25308	0.0577115	59.6155	1.15325e-14	2.7179e-13	1.96214	0.0577115	40.0565	2.46718e-10	3.21563e-09	YES+
ARHGEF38-IT1	-1.84795	-3.47088	1.37878	0.240309	0.423821	0.110218	-3.47088	0.00483585	0.94456	1	NO
ARHGEF39	-0.194325	3.63276	2.53055	0.111661	0.248342	-0.249579	3.63276	4.01313	0.0451471	0.113658	YES-
BCAT1	2.23746	2.26192	172.323	2.30014e-39	1.85391e-37	2.1536	2.26192	155.699	9.84995e-36	6.48616e-34	YES+
SPNS2	2.22245	2.46	130.488	3.20486e-30	1.82423e-28	2.17677	2.46	122.547	1.75178e-28	8.65155e-27	YES+
ARHGEF5	0.0453054	4.42038	0.300178	0.583771	0.761654	0.122475	4.42038	2.15875	0.14176	0.277812	YES+
ARHGEF6	-0.0521763	-0.252325	0.0458778	0.830398	0.958499	-0.406926	-0.252325	2.33626	0.126393	0.254047	YES-
ARHGEF7	0.12192	5.62867	2.42104	0.119716	0.261266	0.0222678	5.62867	0.0789809	0.778683	0.915911	YES+
ARHGEF9	-0.27189	4.50633	11.399	0.000734839	0.0038035	-0.46375	4.50633	31.1174	2.4289e-08	2.4508e-07	YES-
ARID1A	-0.0184301	7.09861	0.0366166	0.848248	0.972197	0.236011	7.09861	6.00314	0.0142805	0.0433099	NO
ARID1B	-0.0785935	5.66655	0.965086	0.325909	0.509153	0.0759399	5.66655	0.89832	0.343233	0.508784	NO
ARID2	-0.55833	6.00104	23.7212	1.1135e-06	1.06035e-05	-0.504176	6.00104	19.2673	1.13637e-05	7.4079e-05	YES-
BDKRB2	2.20233	7.01672	348.776	7.82781e-78	1.56169e-75	2.27406	7.01672	369.852	2.01518e-82	4.36623e-80	YES+
ARID3B	-0.19926	2.90716	2.54484	0.110655	0.247003	0.00542871	2.90716	0.00189025	0.965321	1	NO
ARID3C	0.243901	-1.75637	0.17024	0.679899	0.844113	-0.242558	-1.75637	0.140161	0.708121	0.855712	NO
ARID4A	-0.455158	5.51083	29.8426	4.68578e-08	5.43572e-07	-0.476817	5.51083	32.2006	1.39051e-08	1.44426e-07	YES-
ARID4B	0.0576974	5.39518	0.347498	0.555533	0.74049	-0.0248053	5.39518	0.063253	0.801426	0.935129	NO
RHOBTB1	2.15631	4.62129	382.689	3.23176e-85	7.31685e-83	2.20769	4.62129	398.145	1.39583e-88	3.42999e-86	YES+
CYP4F8	2.15313	0.27277	60.0706	9.1514e-15	2.17711e-13	1.57419	0.27277	26.2127	3.05807e-07	2.6199e-06	YES+
ARIH1	0.153898	6.86722	4.48517	0.0341902	0.100987	0.215841	6.86722	8.78188	0.00304238	0.0113505	YES+
ARIH2	0.27965	6.87179	22.4204	2.19032e-06	1.98717e-05	0.19547	6.87179	10.8218	0.00100314	0.00425812	YES+
ARIH2OS	-0.263638	1.00231	1.87443	0.170968	0.343299	-0.441546	1.00231	4.79483	0.0285452	0.077644	YES-
ARL1	0.214675	6.28535	11.1182	0.000854846	0.00433805	0.0861074	6.28535	1.75681	0.185023	0.343076	YES+
ARL10	-1.70117	-3.07836	2.00564	0.156715	0.320817	-0.24645	-3.07836	0.0602869	0.806043	0.938342	YES-
ARL11	-0.199285	0.862542	0.968616	0.325026	0.508049	-0.111978	0.862542	0.29823	0.584994	0.751942	YES-
ARL13A	1.81902	-3.51672	1.31364	0.251736	0.423821	0	-3.51672	0	1	1	NO
ARL13B	0.120794	2.97971	0.948374	0.330134	0.514187	-0.0125774	2.97971	0.0097048	0.921525	1	NO
ARL14	-1.32774	-1.81099	1.11913	0.290106	0.468403	-0.387334	-1.81099	0.116068	0.733339	0.87771	YES-
ARL14EP	-0.0839637	3.66562	0.65151	0.419573	0.61047	-0.0922969	3.66562	0.763523	0.382228	0.549625	YES-
ARL14EPL	2.5959	-3.38341	2.56379	0.109336	0.246101	1.96704	-3.38341	1.45335	0.227992	0.395504	YES+
ARL15	0.176734	3.34457	1.61502	0.203788	0.391975	0.241733	3.34457	2.98183	0.0842042	0.187877	YES+
ARL16	-0.0443632	3.86065	0.321414	0.570759	0.752244	-0.130303	3.86065	2.59609	0.107127	0.226436	YES-
ARL17A	0.42637	-0.0992771	1.446	0.229172	0.423821	0.380993	-0.0992771	1.09713	0.294896	0.452391	YES+
ARL17B	1.81237	-3.11333	1.34972	0.245328	0.423821	3.26479	-3.11333	4.45168	0.0348669	0.0918751	YES+
ARL2	-0.228465	5.82255	5.69403	0.0170227	0.056874	-0.188755	5.82255	3.85943	0.0494673	0.122228	YES-
ARL2BP	-0.464295	5.39262	37.9284	7.33881e-10	1.08335e-08	-0.413411	5.39262	29.6366	5.21121e-08	5.01222e-07	YES-
ARL2-SNX15	-0.230537	5.84006	8.12179	0.00437364	0.0180592	-0.120286	5.84006	2.19923	0.138079	0.271974	YES-
ARL3	-0.396246	5.24023	17.5237	2.83751e-05	0.000206187	-0.525014	5.24023	30.0311	4.25174e-08	4.14679e-07	YES-
ARHGAP26	2.11866	5.27842	398.082	1.44034e-88	3.49672e-86	2.07245	5.27842	379.254	1.80856e-84	4.04917e-82	YES+
ARL4C	0.221707	2.18595	1.56201	0.211371	0.402531	0.416407	2.18595	5.50303	0.0189836	0.0549438	YES+
ARL4D	-0.893793	-0.127425	7.44957	0.00634515	0.0247829	-0.615522	-0.127425	3.58935	0.0581509	0.139393	YES-
ARL5A	-0.050462	4.5723	0.20618	0.649778	0.818775	0.0487775	4.5723	0.191218	0.661905	0.814944	NO
ARL5B	0.33834	3.45503	4.63638	0.031301	0.0939683	0.44737	3.45503	8.04685	0.00455829	0.0161935	YES+
ARL5C	0	-3.51673	0	1	1	0	-3.51673	0	1	1	NO
ARL6	-0.0304837	0.869482	0.0244828	0.875663	0.994168	-0.00172979	0.869482	7.48969e-05	0.993095	1	YES-
ARL6IP1	0.0307969	8.13649	0.172503	0.677897	0.84229	-0.00889068	8.13649	0.0143272	0.904724	1	NO
ARL6IP4	-0.0163715	6.90615	0.0329355	0.85599	0.97801	-0.078109	6.90615	0.745194	0.388002	0.555312	YES-
ARL6IP5	-0.162527	5.71118	5.53432	0.018647	0.061175	-0.261219	5.71118	13.9447	0.000188267	0.000945556	YES-
ARL6IP6	-0.237861	4.06224	7.14299	0.00752575	0.0286229	-0.30572	4.06224	11.2586	0.000792551	0.00344402	YES-
ARL8A	0.0649465	5.91228	0.828339	0.362753	0.549585	0.224488	5.91228	9.86303	0.00168633	0.00672465	YES+
ARL8B	0.302002	7.25939	14.9487	0.000110474	0.000711879	0.283297	7.25939	13.1008	0.000295168	0.00141308	YES+
ARL9	-0.0356564	-3.11307	0.000478376	0.98255	1	0.218845	-3.11307	0.0156716	0.900376	1	NO
ARMC1	0.128391	5.27702	1.08805	0.296904	0.47655	0.0130661	5.27702	0.0111458	0.915921	1	YES+
ARMC10	0.0494582	5.53498	0.409034	0.52246	0.71243	0.0418467	5.53498	0.28849	0.59119	0.757406	YES+
LINC00184	2.09097	0.544341	55.2486	1.06211e-13	2.29877e-12	1.80111	0.544341	38.6653	5.03077e-10	6.30411e-09	YES+
ARMC2	-0.121703	0.141974	0.194709	0.659026	0.826295	0.0432841	0.141974	0.0244016	0.875867	0.993585	NO
ARMC3	0.741572	-3.22303	0.274796	0.600132	0.774972	-1.8482	-3.22303	1.25754	0.262117	0.417604	NO
ARMC4	0.285632	-1.55301	0.482784	0.487164	0.678722	-0.746666	-1.55301	2.30211	0.129198	0.258191	NO
ARMC5	0.0633982	4.6115	0.489959	0.483945	0.675686	0.208487	4.6115	5.2691	0.0217072	0.0616665	YES+
ARMC6	0.0202556	5.96018	0.0775255	0.780679	0.92127	0.099216	5.96018	1.84563	0.174293	0.327123	YES+
ARMC7	-0.0902907	4.68602	0.989984	0.319746	0.50284	0.197254	4.68602	4.76579	0.0290307	0.0787406	NO
ARMC8	0.0540555	5.38049	0.525886	0.468341	0.660906	-0.0130727	5.38049	0.030001	0.862488	0.982461	NO
ARMC9	-0.435266	4.3603	25.9878	3.43576e-07	3.54664e-06	-0.564969	4.3603	41.1517	1.40864e-10	1.90115e-09	YES-
ARMCX1	-0.507556	5.63862	55.4913	9.38746e-14	2.04273e-12	-0.512442	5.63862	55.124	1.13163e-13	2.0824e-12	YES-
ARMCX2	0.0523906	5.66133	0.578963	0.446719	0.638603	0.108366	5.66133	2.45046	0.117491	0.241402	YES+
ARMCX3	0.319972	7.5457	24.6268	6.95759e-07	6.82216e-06	0.365803	7.5457	32.0551	1.49863e-08	1.55177e-07	YES+
AOX1	2.08155	0.319043	59.0547	1.53346e-14	3.58875e-13	1.66497	0.319043	33.4011	7.49806e-09	8.07946e-08	YES+
ARMCX5	-0.023175	4.3593	0.0814137	0.775391	0.917555	0.0129024	4.3593	0.0245923	0.875387	0.993246	NO
ARMCX5-GPRASP2	-0.266373	4.70143	10.9568	0.000932626	0.00468522	-0.175937	4.70143	4.71332	0.0299298	0.0808102	YES-
ARMCX6	-0.0390694	5.26898	0.300659	0.58347	0.761589	-0.175103	5.26898	5.80471	0.0159833	0.0476213	YES-
ARMS2	0	-3.51673	0	1	1	0	-3.51673	0	1	1	NO
ARNT	-0.182566	7.01274	8.18129	0.00423247	0.0175953	-0.158179	7.01274	6.09829	0.0135313	0.0413553	YES-
ARNT2	0.443801	4.59295	29.2955	6.21386e-08	7.09803e-07	0.474154	4.59295	32.7527	1.0466e-08	1.10587e-07	YES+
ARNTL	0.234392	3.92961	7.46419	0.00629382	0.0246113	0.189367	3.92961	4.69506	0.0302494	0.0815636	YES+
ARNTL2	0.452728	3.47474	18.5598	1.6466e-05	0.000126108	0.504302	3.47474	22.4984	2.10318e-06	1.54894e-05	YES+
ARPC1A	0.248989	7.962	10.4034	0.00125784	0.00609704	0.296478	7.962	14.7151	0.000125038	0.00065476	YES+
ARPC1B	0.339482	8.23744	14.4835	0.000141393	0.00088922	0.464596	8.23744	27.0605	1.97187e-07	1.74421e-06	YES+
ARPC2	0.0814509	7.83764	1.29272	0.255548	0.426477	0.0838094	7.83764	1.36397	0.242851	0.408844	YES+
ARPC3	0.0348138	7.61646	0.175188	0.675542	0.840405	-0.103267	7.61646	1.53316	0.215639	0.385856	NO
ARPC4	0.048975	7.75334	0.328124	0.566766	0.749093	0.12029	7.75334	1.97556	0.159859	0.305554	YES+
ARPC4-TTLL3	-0.0421213	6.54828	0.404863	0.524588	0.714654	-0.120174	6.54828	3.24563	0.0716144	0.164213	YES-
ARPC5	-0.0307856	7.00613	0.163833	0.685652	0.847964	-0.112858	7.00613	2.18343	0.139503	0.27435	YES-
ARPC5L	0.384068	5.53098	15.5495	8.03746e-05	0.000532396	0.491266	5.53098	25.3073	4.8886e-07	4.0358e-06	YES+
ARPP19	-0.0165795	7.86424	0.0495795	0.823797	0.953885	0.00499176	7.86424	0.00448156	0.946626	1	NO
ARPP21	2.5959	-3.38346	2.56378	0.109337	0.246101	0	-3.38346	0	1	1	NO
ARR3	0	-3.47084	0	1	1	0	-3.47084	0	1	1	NO
ARRB1	-0.380855	7.18105	30.1529	3.99292e-08	4.68048e-07	-0.236374	7.18105	11.6083	0.000656581	0.00290963	YES-
ARRB2	-0.476293	4.90867	41.608	1.11535e-10	1.7922e-09	-0.5285	4.90867	49.3318	2.16133e-12	3.5321e-11	YES-
ARRDC1	-0.239919	7.15022	9.59174	0.00195454	0.00901856	-0.201839	7.15022	6.75816	0.009332	0.0301583	YES-
ARRDC2	0.0499781	5.77381	0.501389	0.47889	0.670694	0.10047	5.77381	2.00285	0.157004	0.301355	YES+
ARRDC3	-0.327354	6.70874	9.97919	0.00158319	0.00747152	-0.450164	6.70874	18.6723	1.55217e-05	9.82603e-05	YES-
ARRDC3-AS1	0.600826	0.0278954	5.78041	0.0162058	0.0545881	0.361932	0.0278954	1.84129	0.1748	0.327985	YES+
ARRDC4	0.509198	6.73887	47.8494	4.60236e-12	8.54724e-11	0.546034	6.73887	54.703	1.40195e-13	2.56579e-12	YES+
ARSA	0.0386625	4.81347	0.237796	0.625802	0.797188	0.148356	4.81347	3.4655	0.0626615	0.148005	YES+
HOXB3	2.06014	1.06634	65.6456	5.39763e-16	1.4052e-14	2.0958	1.06634	67.0284	2.67626e-16	6.156e-15	YES+
ARSD	-0.230413	6.65686	8.28335	0.00400103	0.0167645	-0.12977	6.65686	2.61868	0.105612	0.223703	YES-
ARSF	0	-3.51667	0	1	1	1.95834	-3.51667	1.4427	0.229704	0.395504	NO
PSAPL1	2.05007	2.3019	174.88	6.35849e-40	5.29436e-38	2.37692	2.3019	241.123	2.23842e-54	2.81901e-52	YES+
ARSH	2.20482	-2.66382	6.03275	0.0140428	0.0482459	0.629869	-2.66382	0.299176	0.5844	0.751334	YES+
TGFBI	2.03889	6.21928	526.754	1.43578e-116	5.56365e-114	1.88955	6.21928	452.765	1.8043e-100	5.26908e-98	YES+
ARSK	-0.028384	1.92565	0.0347697	0.852079	0.97498	0.0820344	1.92565	0.284582	0.593713	0.759335	NO
ART1	1.81862	-3.42645	1.31602	0.251307	0.423821	0	-3.42645	0	1	1	NO
ART3	0	-3.51672	0	1	1	0	-3.51672	0	1	1	NO
ART4	-1.32774	-2.40456	1.11952	0.290021	0.468403	-3.14017	-2.40456	3.87329	0.0490604	0.121446	YES-
ART5	-0.822218	-3.11344	0.376514	0.539475	0.72661	0.118061	-3.11344	0.00934969	0.92297	1	NO
CEBPD	2.03748	4.83937	337.145	2.67119e-75	5.17543e-73	2.37364	4.83937	453.686	1.13741e-100	3.37043e-98	YES+
ARV1	0.0640975	4.01627	0.512107	0.474228	0.666367	-0.134329	4.01627	2.12106	0.145286	0.283454	NO
ARVCF	0.0584554	4.28314	0.451627	0.501563	0.692463	0.00818174	4.28314	0.00853218	0.926404	1	YES+
ARX	-0.0735241	0.781431	0.0861048	0.769189	0.912434	0.503219	0.781431	4.29491	0.0382266	0.0991035	NO
AS3MT	0.0604794	0.000554226	0.0312035	0.859787	0.981045	-0.227867	0.000554226	0.393116	0.530666	0.701313	NO
ASAH1	0.0381817	6.46288	0.390268	0.532158	0.721026	-0.0245324	6.46288	0.158758	0.690302	0.839951	NO
ASAH2	0.280846	-1.9165	0.204886	0.650806	0.819557	1.09137	-1.9165	3.64028	0.0563976	0.136032	YES+
ASAH2B	-0.706283	-2.13112	1.44161	0.22988	0.423821	-0.671489	-2.13112	1.23293	0.266838	0.420944	YES-
ASAP1	-0.201996	6.67717	4.45845	0.0347291	0.102413	-0.117308	6.67717	1.49995	0.220679	0.393024	YES-
ASAP2	-0.217057	6.0777	7.58337	0.00589092	0.0232978	-0.242292	6.0777	9.31273	0.00227568	0.00876934	YES-
ASAP3	0.348049	4.40991	21.7129	3.16663e-06	2.79001e-05	0.483366	4.40991	41.4628	1.20136e-10	1.63453e-09	YES+
ASB1	0.324131	5.33029	15.7462	7.24349e-05	0.000484905	0.443095	5.33029	29.2426	6.3861e-08	6.05553e-07	YES+
ASB10	0	-3.51673	0	1	1	0	-3.51673	0	1	1	NO
ASB11	2.58844	-3.34162	2.38072	0.122841	0.266353	1.98377	-3.34162	1.40896	0.23523	0.398812	YES+
ASB13	-0.309684	5.4565	14.9195	0.000112196	0.000721361	-0.310911	5.4565	14.7944	0.00011989	0.000631576	YES-
ASB14	-0.0458522	-3.30109	0.000784656	0.977653	1	-1.85727	-3.30109	1.23758	0.265938	0.419879	YES-
ASB15	0	-3.51663	0	1	1	0	-3.51663	0	1	1	NO
ASB16	-0.0553374	-2.85637	0.00136571	0.97052	1	0.082638	-2.85637	0.00323149	0.954668	1	NO
ASB16-AS1	-0.163362	4.32465	2.50099	0.113775	0.251432	-0.100204	4.32465	0.928229	0.335324	0.499097	YES-
ASB2	1.22923	-3.18564	0.713776	0.398193	0.587723	0.063158	-3.18564	0.00197024	0.964596	1	YES+
ASB3	0.202391	4.35984	6.64956	0.00991804	0.0360585	0.00703221	4.35984	0.007567	0.930681	1	YES+
ASB4	0	-3.51674	0	1	1	0	-3.51674	0	1	1	NO
ASB5	3.10369	-3.38344	3.7584	0.052543	0.141562	0	-3.38344	0	1	1	NO
ASB6	0.0911287	5.57875	1.65571	0.198183	0.38391	0.157885	5.57875	4.91375	0.0266438	0.0731335	YES+
ASB7	0.15598	5.30836	4.66661	0.0307546	0.092521	0.147578	5.30836	4.09333	0.0430528	0.109245	YES+
ASB8	-0.125402	5.04249	2.89222	0.0890081	0.214478	-0.0791479	5.04249	1.13062	0.287642	0.444011	YES-
LINC00578	2.03513	2.88815	157.574	3.83487e-36	2.74991e-34	2.02495	2.88815	154.352	1.93971e-35	1.25676e-33	YES+
ASB9P1	0	-3.51674	0	1	1	0	-3.51674	0	1	1	NO
ASCC1	-0.125585	4.84909	3.33935	0.0676412	0.172659	-0.200432	4.84909	8.16302	0.00427531	0.0152988	YES-
ASCC2	0.453273	6.15947	44.3096	2.80334e-11	4.84454e-10	0.529826	6.15947	60.0735	9.13805e-15	1.83948e-13	YES+
ASCC3	0.278864	6.48499	13.0156	0.000308907	0.00176832	0.385293	6.48499	24.7358	6.57525e-07	5.2933e-06	YES+
ARHGEF38	2.0295	0.176122	72.7939	1.4392e-17	4.22123e-16	1.68385	0.176122	43.4672	4.31134e-11	6.15688e-10	YES+
ASCL2	-0.302336	3.01185	6.09458	0.0135597	0.0469546	-0.246191	3.01185	3.92057	0.0476988	0.118629	YES-
ASCL4	-2.63473	-3.26128	2.84357	0.0917401	0.219021	-2.63473	-3.26128	2.5814	0.108126	0.227744	YES-
ASCL5	-0.580814	-1.16823	2.605	0.106527	0.242052	-0.663916	-1.16823	3.10491	0.0780566	0.176605	YES-
ASF1A	-0.0563624	4.69104	0.485469	0.485956	0.67746	-0.254467	4.69104	9.43022	0.00213439	0.00829148	YES-
ASF1B	-0.475067	5.76846	17.9171	2.30741e-05	0.000171629	-0.447596	5.76846	15.7725	7.14335e-05	0.000393275	YES-
ASGR1	0.608416	-2.38356	0.476101	0.490194	0.681238	-1.04832	-2.38356	0.885663	0.346655	0.512562	NO
ASGR2	-0.716367	-2.79855	0.578967	0.446718	0.638603	0.377051	-2.79855	0.212331	0.644946	0.800423	NO
ASH1L	0.0409422	6.85535	0.126908	0.72166	0.875674	0.190441	6.85535	2.74207	0.0977378	0.20987	YES+
ASH1L-AS1	0.10075	1.65364	0.344692	0.557133	0.74173	-0.151064	1.65364	0.70021	0.402713	0.570933	NO
ASH2L	-0.0802163	5.23513	1.22778	0.267839	0.441576	-0.0638273	5.23513	0.762528	0.382538	0.549797	YES-
CPAMD8	2.02148	1.56043	77.3154	1.45722e-18	4.61682e-17	1.68036	1.56043	49.1913	2.32173e-12	3.78196e-11	YES+
ASIC3	0.308778	3.62402	3.64495	0.0562396	0.148865	-0.0785885	3.62402	0.228531	0.632615	0.7907	NO
ASIC4	-0.368761	-0.12856	1.08951	0.29658	0.476302	-0.373413	-0.12856	1.04617	0.306392	0.46556	YES-
ASIP	-1.85502	-3.51671	1.38226	0.239717	0.423821	-1.85502	-3.51671	1.25615	0.262381	0.417604	YES-
ASL	-0.118676	5.76264	2.54061	0.110952	0.247255	-0.235803	5.76264	9.8213	0.00172502	0.00685452	YES-
ASNA1	-0.114519	7.10936	1.76923	0.183477	0.362002	-0.220344	7.10936	6.50427	0.0107616	0.0340417	YES-
ASNS	0.342465	8.80816	10.7723	0.00103032	0.00511606	0.270659	8.80816	6.72842	0.00948885	0.0305432	YES+
ASNSD1	0.0751237	5.67032	1.00786	0.315415	0.497933	-0.0397156	5.67032	0.27536	0.599758	0.764785	NO
ASPG	-0.238867	-2.02815	0.215044	0.642842	0.812087	-1.01693	-2.02815	2.78914	0.0949052	0.205373	YES-
IFI44	2.01211	3.09646	19.7467	8.84121e-06	7.13457e-05	1.18374	3.09646	4.9687	0.02581	0.0712719	YES+
SUSD3	1.99704	2.39488	170.883	4.74482e-39	3.79397e-37	2.04244	2.39488	175.801	4.00256e-40	3.15045e-38	YES+
ASPHD2	-0.158384	0.209088	0.370994	0.542463	0.729	0.255169	0.209088	1.01232	0.314348	0.474999	NO
ASPM	-0.446917	5.26098	12.4234	0.000423994	0.00234004	-0.513721	5.26098	16.1773	5.76802e-05	0.000323568	YES-
ASPN	-1.85502	-3.51671	1.38226	0.239717	0.423821	-1.85502	-3.51671	1.25615	0.262381	0.417604	YES-
ASPRV1	0.186983	0.172404	0.457534	0.498779	0.689924	0.0826175	0.172404	0.0814914	0.775286	0.912981	YES+
ASPSCR1	0.181116	5.7326	3.93387	0.0473229	0.130696	0.20258	5.7326	4.88426	0.0271027	0.074201	YES+
ASRGL1	-0.193731	2.63714	2.04455	0.152752	0.314848	-0.190396	2.63714	1.89983	0.168097	0.318163	YES-
GBP2	1.99209	4.53843	522.646	1.12424e-115	4.27424e-113	2.02651	4.53843	534.002	3.80522e-118	1.39409e-115	YES+
ASTE1	-0.197819	3.67716	4.1663	0.0412358	0.117326	-0.261969	3.67716	6.97863	0.00824887	0.0270312	YES-
ASTL	-1.10103	-0.945551	3.06893	0.0798022	0.196555	-0.618147	-0.945551	1.04584	0.306466	0.465638	YES-
ASTN1	1.81881	-3.47088	1.31486	0.251517	0.423821	0	-3.47088	0	1	1	NO
ASTN2	0.297234	3.86703	9.28711	0.00230772	0.0104191	0.362541	3.86703	13.5701	0.000229816	0.00112754	YES+
KYNU	1.98605	8.35448	893.768	2.2209e-196	2.03414e-193	1.93158	8.35448	846.414	4.37718e-186	3.83479e-183	YES+
ASXL1	-0.107195	6.33876	2.59048	0.107508	0.243813	-0.218206	6.33876	10.5224	0.00117936	0.00489982	YES-
ASXL2	-0.0294954	5.19762	0.0305671	0.86121	0.982526	0.170717	5.19762	1.02312	0.31178	0.47179	NO
ASXL3	0	-3.47079	0	1	1	0	-3.47079	0	1	1	NO
GPRC5B	1.94676	1.32263	84.3171	4.2145e-20	1.47179e-18	2.06936	1.32263	94.5971	2.33365e-22	8.35224e-21	YES+
ATAD1	0.0791377	5.1558	1.36478	0.242711	0.423821	0.00646414	5.1558	0.00882563	0.925153	1	YES+
ATAD2	-0.42831	6.6312	18.5819	1.62758e-05	0.000124936	-0.444469	6.6312	19.8534	8.36149e-06	5.5771e-05	YES-
ATAD2B	0.325866	5.34194	13.3462	0.00025895	0.00151461	0.351019	5.34194	15.3247	9.05247e-05	0.000488504	YES+
ATAD3A	0.228433	5.40329	8.07109	0.00449771	0.0184844	0.294492	5.40329	13.2807	0.000268156	0.00129514	YES+
ATAD3B	0.295055	5.07643	6.36851	0.0116163	0.041282	0.0925987	5.07643	0.617381	0.432022	0.603484	YES+
ATAD3C	0.574025	1.28441	6.28503	0.0121762	0.042901	0.563506	1.28441	5.89651	0.0151709	0.0455036	YES+
SGPP2	1.9461	1.86978	115.835	5.16658e-27	2.53919e-25	2.15035	1.86978	141.907	1.01923e-32	5.9876e-31	YES+
ATAT1	0.0591977	4.45539	0.306331	0.579941	0.760399	-0.0635027	4.45539	0.343403	0.557871	0.727015	NO
ATCAY	0	-3.51672	0	1	1	0	-3.51672	0	1	1	NO
ATE1	-0.137597	3.22407	1.15937	0.281596	0.458517	-0.0784949	3.22407	0.369577	0.543235	0.713292	YES-
ATF1	-0.109181	5.15316	2.21451	0.136718	0.289014	-0.150632	5.15316	4.1015	0.0428451	0.108814	YES-
ATF2	-0.0557368	4.99614	0.403528	0.525273	0.715393	-0.0964838	4.99614	1.18286	0.276774	0.431957	YES-
ATF3	-0.0297955	3.12583	0.0567775	0.811664	0.94434	-0.0408686	3.12583	0.101784	0.749699	0.890815	YES-
ATF4	0.217122	8.91078	6.83063	0.00896076	0.0331606	0.246599	8.91078	8.80026	0.00301187	0.0112554	YES+
ATF5	-0.168678	5.56228	4.38321	0.0362946	0.105975	0.0510477	5.56228	0.401718	0.526203	0.696878	NO
ATF6	0.140127	5.80818	3.46454	0.062698	0.162511	0.194095	5.80818	6.58409	0.0102894	0.0327488	YES+
ATF6B	-0.111585	7.45442	3.09023	0.0787638	0.194663	-0.245431	7.45442	14.771	0.000121385	0.000638284	YES-
ATF7	0.0580952	5.67721	0.407235	0.523376	0.713428	0.143262	5.67721	2.46152	0.116666	0.240936	YES+
ATF7IP	-0.233513	5.76941	6.14397	0.0131861	0.0458339	-0.00681969	5.76941	0.00524883	0.942245	1	YES-
ATF7IP2	0.0404872	3.08577	0.114088	0.735538	0.887065	-0.0514406	3.08577	0.17465	0.676012	0.827208	NO
ATG10	-0.203987	3.08754	3.83319	0.0502472	0.136711	-0.297412	3.08754	7.61058	0.00580269	0.0199325	YES-
ATG12	0.139339	5.79987	2.71293	0.0995377	0.23284	0.0494695	5.79987	0.337418	0.561323	0.730144	YES+
ATG13	0.20974	7.49131	10.9646	0.000928704	0.00467134	0.374362	7.49131	34.8408	3.578e-09	4.01206e-08	YES+
ATG14	-0.167821	4.91443	2.98434	0.0840735	0.204871	-0.251743	4.91443	6.56718	0.0103877	0.0329823	YES-
ATG16L1	0.441295	5.85706	52.8398	3.61898e-13	7.50231e-12	0.444832	5.85706	52.8888	3.5297e-13	6.21165e-12	YES+
ATG16L2	-0.0697892	5.6725	0.320476	0.571322	0.75287	-0.499334	5.6725	16.0091	6.30387e-05	0.000350698	YES-
ATG2A	0.0865115	6.5482	1.25624	0.262364	0.434435	0.164569	6.5482	4.52532	0.0333968	0.0886505	YES+
ATG2B	0.0127839	6.63846	0.0136437	0.907014	1	-0.0401134	6.63846	0.133776	0.714549	0.861289	NO
ATG3	0.0901377	5.87151	1.52885	0.216286	0.40991	0.0790665	5.87151	1.16051	0.281361	0.437084	YES+
ATG4A	0.557282	4.31041	36.3667	1.63472e-09	2.3148e-08	0.433838	4.31041	21.3617	3.80286e-06	2.69436e-05	YES+
ATG4B	0.0631378	7.1819	0.868018	0.351505	0.537188	0.0306663	7.1819	0.203413	0.65198	0.806619	YES+
ATG4C	-0.349575	2.62777	7.10241	0.00769802	0.0291954	-0.467712	2.62777	11.9032	0.000560369	0.00252774	YES-
ATG4D	0.196527	5.57491	6.89706	0.00863376	0.0321631	0.272482	5.57491	13.1431	0.000288584	0.00138452	YES+
ATG5	0.0175183	5.49255	0.0651347	0.798557	0.933998	-0.0637322	5.49255	0.840054	0.359381	0.52593	NO
ATG7	-0.173619	5.41104	6.28926	0.0121471	0.042821	-0.242405	5.41104	11.9079	0.000558955	0.00252249	YES-
ATG9A	-0.00803246	6.93956	0.0155101	0.900888	1	0.143242	6.93956	4.92018	0.0265448	0.0729212	NO
ATG9B	0.241726	2.17768	1.85563	0.17313	0.346534	-0.211459	2.17768	1.28642	0.256708	0.417604	NO
ATHL1	-0.0241386	5.66847	0.0445413	0.83285	0.960394	-0.472102	5.66847	16.597	4.62241e-05	0.000264833	YES-
ATIC	0.287656	8.18302	18.5655	1.64164e-05	0.000125846	0.331847	8.18302	24.6423	6.90217e-07	5.55205e-06	YES+
ATL1	-0.211449	-0.256523	0.582915	0.445172	0.637289	-0.643138	-0.256523	4.33313	0.0373774	0.0972941	YES-
ATL2	0.126977	6.00637	2.26295	0.132501	0.283008	-0.0732211	6.00637	0.739051	0.389965	0.557488	NO
ATL3	-0.138994	4.46607	1.32727	0.249292	0.423821	-0.164254	4.46607	1.82135	0.177153	0.331595	YES-
ATM	0.143249	5.06657	1.236	0.266243	0.439737	-0.0294869	5.06657	0.0516803	0.820165	0.949533	NO
ATMIN	0.181703	7.34865	8.80366	0.00300626	0.0130947	0.253345	7.34865	17.0327	3.6741e-05	0.000215025	YES+
ATN1	-0.213505	7.53308	10.2419	0.00137289	0.00659445	0.0584975	7.53308	0.770697	0.380002	0.54733	NO
ATOH7	-1.02362	-2.13131	3.75167	0.0527547	0.142021	-2.08895	-2.13131	10.1084	0.00147596	0.00596241	YES-
KRT16	1.94567	0.489399	33.9128	5.76386e-09	7.586e-08	2.0401	0.489399	36.6737	1.39648e-09	1.64749e-08	YES+
ATOX1	-0.145848	5.67502	2.04297	0.152911	0.315079	-0.12558	5.67502	1.50362	0.220115	0.392367	YES-
ATP10A	0	-3.51663	0	1	1	0	-3.51663	0	1	1	NO
ATP10B	-0.0441701	-2.30117	0.00129806	0.97126	1	0.631646	-2.30117	0.30017	0.583776	0.750627	NO
ATP10D	0.51556	1.40982	6.50088	0.0107821	0.0387826	0.0432072	1.40982	0.0371421	0.847176	0.970867	YES+
ATP11A	-0.0815472	6.15372	0.595874	0.440157	0.632112	-0.019725	6.15372	0.0347172	0.852189	0.97459	YES-
ATP11B	-0.194085	5.84287	5.08733	0.0241013	0.0755979	-0.269393	5.84287	9.65182	0.00189164	0.00743736	YES-
ATP11C	0.408751	4.75315	17.5404	2.81263e-05	0.000204527	0.403747	4.75315	16.8362	4.07488e-05	0.000236625	YES+
ATP12A	1.76447	-2.74296	3.48153	0.0620573	0.161287	1.94667	-2.74296	4.25529	0.0391282	0.101004	YES+
ATP13A1	0.228992	7.57359	12.6886	0.000367883	0.00205798	0.304513	7.57359	22.3615	2.25857e-06	1.65191e-05	YES+
ATP13A2	-0.089501	6.45934	1.44123	0.22994	0.423821	0.139513	6.45934	3.50457	0.0611999	0.145199	NO
ATP13A3	0.0360349	6.77002	0.0799829	0.777321	0.919245	0.0259604	6.77002	0.0414168	0.838735	0.963871	YES+
CGNL1	1.92144	3.37535	209.911	1.43656e-47	1.47688e-45	1.88604	3.37535	199.415	2.80172e-45	2.6258e-43	YES+
ATP13A5	-1.84999	-3.26147	1.41954	0.233479	0.423821	0.103787	-3.26147	0.00475771	0.945009	1	NO
ATP1A1	0.10673	9.45707	2.03813	0.153398	0.315928	0.185904	9.45707	6.17637	0.0129468	0.0398651	YES+
ATP1A1OS	-0.476243	3.59679	18.9842	1.31803e-05	0.000103219	-0.443065	3.59679	15.9427	6.52885e-05	0.000362414	YES-
ATP1A2	0.798851	-2.85624	0.360766	0.548081	0.73342	1.2806	-2.85624	0.94991	0.329742	0.492974	YES+
ATP1A3	0.227159	2.50549	2.54737	0.110478	0.246917	0.33841	2.50549	5.57118	0.0182585	0.053212	YES+
ATP1A4	1.9062	-3.14917	2.24496	0.134051	0.28532	0.875376	-3.14917	0.374789	0.540405	0.71086	YES+
ATP1B1	0.0588042	7.31081	0.754794	0.384963	0.57404	0.0117206	7.31081	0.0297999	0.862945	0.982836	YES+
ATP1B2	-0.264104	-2.11361	0.193117	0.660335	0.827369	-0.627736	-2.11361	0.919544	0.337595	0.501736	YES-
ATP1B3	0.21409	6.61484	5.37698	0.0204041	0.0658673	0.162501	6.61484	3.08289	0.07912	0.178489	YES+
ATP1B4	0	-3.38348	0	1	1	2.72464	-3.38348	2.76806	0.0961625	0.207484	NO
ATP2A1	0.416912	1.37729	4.40651	0.0358021	0.104963	-0.0836127	1.37729	0.152216	0.696426	0.844598	NO
ATP2A2	0.351409	8.0194	20.397	6.29287e-06	5.21816e-05	0.424653	8.0194	29.7094	5.01917e-08	4.84138e-07	YES+
ATP2A3	-0.523588	6.91496	38.9905	4.25882e-10	6.45713e-09	-0.474326	6.91496	31.8801	1.63986e-08	1.69191e-07	YES-
ATP2B1	-0.420557	7.22987	24.6195	6.98419e-07	6.84491e-06	-0.417198	7.22987	24.1149	9.07539e-07	7.14612e-06	YES-
ATP2B2	2.38337	-0.811628	24.6502	6.8737e-07	6.74976e-06	2.95115	-0.811628	41.2118	1.36595e-10	1.846e-09	YES+
ATP2B3	1.80718	-3.51677	1.30568	0.253178	0.423821	0	-3.51677	0	1	1	NO
ATP2B4	-0.166585	6.80636	3.24481	0.0716501	0.180808	-0.0657378	6.80636	0.504081	0.477712	0.651191	YES-
ATP2C1	0.310112	6.93723	22.9394	1.67189e-06	1.54961e-05	0.310256	6.93723	22.7836	1.81309e-06	1.35411e-05	YES+
GRIK3	1.90647	5.60243	213.589	2.26348e-48	2.35098e-46	2.05674	5.60243	246.423	1.56448e-55	2.00791e-53	YES+
ATP4A	-1.84806	-3.42654	1.38025	0.240059	0.423821	0.0887024	-3.42654	0.00350537	0.952788	1	NO
ATP4B	0	-3.51674	0	1	1	0	-3.51674	0	1	1	NO
ATP5A1	-0.163129	8.10749	5.2018	0.0225635	0.0714641	-0.199254	8.10749	7.73025	0.00543032	0.01883	YES-
ATP5B	-0.030549	9.39163	0.141053	0.707237	0.865364	-0.045302	9.39163	0.309867	0.577762	0.745657	YES-
ATP5C1	-0.157286	7.5714	4.63879	0.0312571	0.0938504	-0.345432	7.5714	22.158	2.5111e-06	1.82272e-05	YES-
ATP5D	-0.0840376	6.26211	0.472155	0.491998	0.682859	0.195718	6.26211	2.56209	0.109454	0.229714	NO
ATP5E	-0.0975446	9.07496	0.989575	0.319846	0.502879	-0.249866	9.07496	6.47737	0.0109257	0.0344688	YES-
ATP5EP2	-0.996108	-1.26094	5.25772	0.0218496	0.069558	-0.417801	-1.26094	1.02507	0.31132	0.471165	YES-
ATP5F1	0.0476997	7.21211	0.421065	0.516406	0.706709	-0.0687955	7.21211	0.867872	0.351545	0.517885	NO
ATP5G1	-0.15062	6.28031	2.85274	0.0912183	0.218735	-0.265423	6.28031	8.74351	0.00310706	0.0115597	YES-
ATP5G2	-0.244429	8.58088	5.51549	0.0188488	0.0617063	-0.23208	8.58088	4.9672	0.0258324	0.0713143	YES-
ATP5G3	-0.157086	7.24157	3.90659	0.0480971	0.132272	-0.210386	7.24157	6.96061	0.00833235	0.027256	YES-
ATP5H	-0.119614	6.95158	1.88527	0.169736	0.341131	-0.154262	6.95158	3.11846	0.07741	0.175417	YES-
ATP5I	-0.143602	6.24602	2.52663	0.111939	0.248794	-0.276375	6.24602	9.23881	0.00236938	0.00909219	YES-
ATP5J	-0.00255268	5.87331	0.000713388	0.978692	1	-0.122877	5.87331	1.63242	0.201369	0.366275	YES-
ATP5J2	-0.0716226	7.81889	0.487927	0.484854	0.676499	-0.168609	7.81889	2.69624	0.100585	0.214885	YES-
ATP5J2-PTCD1	-0.0343116	7.43046	0.188259	0.66437	0.830926	-0.143101	7.43046	3.25558	0.0711808	0.163452	YES-
ATP5L	-0.21605	7.75957	6.42168	0.0112735	0.0402127	-0.282996	7.75957	10.9695	0.000926251	0.00396094	YES-
ATP5L2	1.8075	-3.42662	1.30853	0.252661	0.423821	1.93676	-3.42662	1.43023	0.231728	0.395504	YES+
ATP5O	-0.0734656	6.61695	0.671505	0.412527	0.603312	-0.229569	6.61695	6.48926	0.0108528	0.0342873	YES-
PSTPIP2	1.88456	3.29624	225.324	6.24084e-51	7.10468e-49	1.6307	3.29624	161.805	4.56435e-37	3.19346e-35	YES+
ATP5SL	-0.0144878	5.56144	0.0351614	0.851258	0.974426	0.0697698	5.56144	0.807641	0.368819	0.535849	NO
ATP6AP1	0.31374	8.78967	14.0375	0.000179199	0.00109255	0.370726	8.78967	19.5696	9.69988e-06	6.40198e-05	YES+
GPR75	1.88361	0.503548	42.1701	8.36698e-11	1.36073e-09	1.38499	0.503548	20.4959	5.97587e-06	4.09153e-05	YES+
ATP6AP2	0.0975749	6.81198	2.43134	0.118931	0.259919	-0.0165211	6.81198	0.0687778	0.793125	0.928237	NO
ATP6V0A1	0.107928	6.54568	2.34785	0.125456	0.27089	0.176599	6.54568	6.24909	0.0124257	0.038496	YES+
ATP6V0A2	0.255349	5.33683	14.822	0.000118151	0.000756273	0.2045	5.33683	9.27527	0.00232269	0.00892661	YES+
KCNE4	1.86436	4.91236	223.056	1.94872e-50	2.16943e-48	1.93342	4.91236	238.494	8.37697e-54	1.03556e-51	YES+
ATP6V0B	0.253227	7.06894	6.89148	0.00866076	0.0322577	0.146572	7.06894	2.30082	0.129305	0.258348	YES+
ATP6V0C	0.155719	7.57864	2.25104	0.133525	0.284353	0.41469	7.57864	15.9261	6.5864e-05	0.000365307	YES+
ATP6V0D1	0.20986	8.01552	5.47776	0.0192599	0.0628787	0.284025	8.01552	10.0158	0.00155201	0.00624087	YES+
ATP6V0D2	1.56456	-1.58722	3.47674	0.0622371	0.161691	1.26515	-1.58722	1.96929	0.160524	0.306593	YES+
ATP6V0E1	0.125381	8.44582	1.85213	0.173536	0.34716	0.07404	8.44582	0.644985	0.421912	0.592358	YES+
LGALS9	1.86116	2.10011	114.868	8.41274e-27	4.08474e-25	1.67613	2.10011	85.4002	2.43694e-20	7.67254e-19	YES+
ATP6V0E2-AS1	-0.0834891	2.08552	0.412184	0.520863	0.710873	-0.117505	2.08552	0.771192	0.379849	0.547279	YES-
ATP6V1A	0.051037	6.53414	0.385014	0.534932	0.723401	0.0139884	6.53414	0.0287091	0.865452	0.984857	YES+
ATP6V1B1	0.471712	4.28977	20.0011	7.73956e-06	6.3113e-05	0.321066	4.28977	8.70226	0.00317816	0.0118002	YES+
ATP6V1B2	0.204035	5.89486	10.4584	0.00122091	0.00594236	0.194817	5.89486	9.37247	0.00220268	0.00853212	YES+
ATP6V1C1	0.229164	7.75203	12.0523	0.000517274	0.00279214	0.248872	7.75203	14.1641	0.000167534	0.000850332	YES+
TRIM47	1.85444	2.23982	105.686	8.63863e-25	3.81729e-23	2.16029	2.23982	146.833	8.53642e-34	5.18099e-32	YES+
ATP6V1D	0.286426	6.43775	15.243	9.45242e-05	0.000617795	0.288423	6.43775	15.3445	8.95834e-05	0.000484072	YES+
ATP6V1E1	0.196995	7.28913	5.35193	0.0206994	0.0666602	0.17441	7.28913	4.18051	0.0408914	0.10471	YES+
ATP6V1E2	-0.387353	2.83842	9.59792	0.00194798	0.00899238	-0.216841	2.83842	2.98838	0.0838639	0.187263	YES-
ATP6V1F	0.0145647	6.93086	0.0237682	0.877476	0.995448	0.00575549	6.93086	0.00369817	0.951508	1	YES+
ATP6V1G1	0.0786062	7.8554	1.14111	0.285418	0.46302	-0.0176396	7.8554	0.0572218	0.810942	0.942195	NO
ATP6V1G2	-0.23063	0.481053	0.660978	0.416215	0.607294	-0.176608	0.481053	0.372786	0.54149	0.711743	YES-
ATP6V1G2-DDX39B	-0.0435113	8.33053	0.400026	0.527076	0.716541	-0.312032	8.33053	20.3796	6.35033e-06	4.3288e-05	YES-
ATP6V1G3	0	-3.51672	0	1	1	0	-3.51672	0	1	1	NO
ATP6V1H	0.161374	6.28891	4.10689	0.0427087	0.120631	0.132376	6.28891	2.74081	0.0978151	0.209986	YES+
ATP7A	-0.198041	4.13891	2.34759	0.125476	0.270904	-0.198415	4.13891	2.31777	0.127904	0.256316	YES-
ATP7B	0.0386647	4.18345	0.102766	0.748535	0.897316	-0.0481978	4.18345	0.156352	0.692538	0.841703	NO
PLD1	1.8391	4.98242	329.759	1.08486e-73	2.04298e-71	1.85733	4.98242	334.105	1.22654e-74	2.18714e-72	YES+
ATP8A2	-1.08748	1.68137	4.46693	0.0345569	0.101921	-0.904069	1.68137	3.0511	0.0806827	0.181527	YES-
ATP8B1	0.334404	5.85596	10.8862	0.000968847	0.00484784	0.375432	5.85596	13.644	0.000220941	0.0010909	YES+
ATP8B2	-0.553079	7.56015	55.2375	1.06813e-13	2.307e-12	-0.594893	7.56015	63.5468	1.56601e-15	3.38211e-14	YES-
ATP8B3	-0.156881	-0.871767	0.138541	0.709736	0.867106	-0.0340759	-0.871767	0.00636136	0.93643	1	YES-
ATP8B4	1.25239	-0.205049	16.3173	5.3574e-05	0.000368939	1.12692	-0.205049	12.4432	0.000419524	0.00194242	YES+
ATP8B5P	-2.13396	-2.44879	6.65873	0.00986714	0.0359145	-1.28539	-2.44879	2.86595	0.0904721	0.198261	YES-
ATP9A	-0.140602	8.91984	2.58707	0.10774	0.244092	-0.0564795	8.91984	0.417301	0.518287	0.689892	YES-
ATP9B	-0.140073	3.29464	1.31647	0.251227	0.423821	-0.235122	3.29464	3.54988	0.0595498	0.142071	YES-
ATPAF1	-0.380623	5.50442	30.4258	3.46889e-08	4.09e-07	-0.367863	5.50442	27.8652	1.30067e-07	1.17685e-06	YES-
ATPAF2	-0.0488934	4.64648	0.165637	0.684019	0.846726	-0.131044	4.64648	1.17084	0.279228	0.43478	YES-
ATPBD4	0.141636	2.44932	1.12102	0.289699	0.468269	-0.188169	2.44932	1.78684	0.181312	0.337719	NO
ATPBD4-AS1	-1.40368	-0.743546	18.8567	1.40915e-05	0.000109631	-0.791354	-0.743546	6.8118	0.00905573	0.0293743	YES-
ATPIF1	-0.251577	6.5356	9.99797	0.00156713	0.00741261	-0.221186	6.5356	7.68009	0.00558334	0.0192875	YES-
ATR	0.0494427	5.74619	0.268211	0.604534	0.777716	-0.0465719	5.74619	0.235041	0.627811	0.786986	NO
ATRAID	-0.116328	7.11686	1.71846	0.189892	0.371488	-0.250958	7.11686	7.93895	0.00483818	0.0170555	YES-
ATRIP	-0.489048	4.08678	36.6739	1.39634e-09	1.99557e-08	-0.570323	4.08678	46.9893	7.13753e-12	1.11059e-10	YES-
ATRN	0.102034	5.55481	1.02287	0.311838	0.49364	0.143626	5.55481	2.01316	0.15594	0.299737	YES+
SGK1	1.8306	6.52292	894.09	1.89049e-196	1.81397e-193	1.72805	6.52292	790.524	6.19952e-174	4.80463e-171	YES+
ATRX	0.0138189	6.1586	0.00982613	0.921038	1	0.00812082	6.1586	0.00338259	0.953621	1	YES+
ATXN1	0.0939601	6.19175	1.14161	0.285313	0.462998	0.273034	6.19175	9.62126	0.00192338	0.00755331	YES+
ATXN10	-0.174511	5.96385	8.31869	0.00392392	0.0165101	-0.125432	5.96385	4.23787	0.0395316	0.101849	YES-
ATXN1L	0.0454119	6.76933	0.229924	0.63158	0.801912	0.228161	6.76933	5.7954	0.0160682	0.0478475	YES+
ATXN2	0.0150368	5.72204	0.0497822	0.823443	0.95353	0.211305	5.72204	9.82153	0.00172481	0.00685452	YES+
ATXN2L	0.319339	8.76055	21.901	2.87078e-06	2.55054e-05	0.407256	8.76055	35.5416	2.49662e-09	2.85348e-08	YES+
ATXN3	-0.151083	4.96264	3.82293	0.0505557	0.137346	-0.162971	4.96264	4.34243	0.0371738	0.0968269	YES-
ATXN7	-0.197761	5.98663	2.96137	0.0852759	0.207325	-0.125663	5.98663	1.19117	0.275094	0.430027	YES-
ATXN7L1	-0.0121255	4.40554	0.0204222	0.886364	1	0.0169811	4.40554	0.0391968	0.843059	0.967814	NO
ATXN7L2	0.0947751	4.18497	0.985731	0.320788	0.503967	-0.0978437	4.18497	0.985687	0.320799	0.482503	NO
ATXN7L3	0.255603	6.46982	16.7568	4.24901e-05	0.000298839	0.273935	6.46982	19.044	1.27738e-05	8.23388e-05	YES+
ATXN7L3B	0.300082	8.39035	20.9369	4.74671e-06	4.03639e-05	0.473719	8.39035	52.0294	5.46758e-13	9.41639e-12	YES+
AUH	-0.0241278	3.09889	0.0492775	0.824325	0.954223	-0.206353	3.09889	3.33738	0.0677223	0.157303	YES-
AUNIP	-0.27496	2.75634	3.25135	0.0713648	0.1802	-0.212577	2.75634	1.89772	0.168333	0.31852	YES-
AUP1	0.175638	8.02902	5.30138	0.0213085	0.0682834	0.119558	8.02902	2.44897	0.117602	0.241509	YES+
AURKA	0.171277	6.41005	3.11021	0.0778028	0.192761	0.240983	6.41005	6.13227	0.0132736	0.0407037	YES+
AURKAIP1	0.150861	6.54653	1.99185	0.158147	0.323126	0.24084	6.54653	5.06245	0.0244496	0.0680721	YES+
AURKAPS1	0.76083	-0.232208	6.33668	0.0118266	0.0418595	0.743999	-0.232208	5.70887	0.0168794	0.0498197	YES+
AURKB	-0.314673	4.77989	9.2203	0.00239346	0.010758	-0.433609	4.77989	16.9527	3.83227e-05	0.000223438	YES-
AURKC	0	-3.3834	0	1	1	0	-3.3834	0	1	1	NO
NOD2	1.81836	0.505668	49.4972	1.98658e-12	3.86014e-11	1.98912	0.505668	59.5108	1.21626e-14	2.4265e-13	YES+
AVEN	-0.0839485	3.51286	0.331677	0.564673	0.747285	-0.0197455	3.51286	0.0181228	0.892912	1	YES-
AVIL	0.316241	2.87641	4.15723	0.0414572	0.117839	0.131429	2.87641	0.687905	0.406878	0.575744	YES+
AVL9	0.240123	6.36457	5.61438	0.0178137	0.0588822	0.306273	6.36457	9.0991	0.00255736	0.00973749	YES+
AVPI1	-0.412348	4.70908	16.0042	6.32033e-05	0.000428515	-0.287444	4.70908	7.72851	0.00543556	0.0188449	YES-
AVPR1A	0.162549	-1.91647	0.0981833	0.754021	0.90097	-0.0100769	-1.91647	0.000354347	0.984981	1	NO
AVPR2	1.8075	-3.42662	1.30853	0.252661	0.423821	1.93676	-3.42662	1.43023	0.231728	0.395504	YES+
AWAT1	-2.63709	-3.47092	2.68501	0.101297	0.234074	-2.63709	-3.47092	2.44223	0.118108	0.241981	YES-
AWAT2	3.08843	-3.38359	3.72984	0.0534484	0.143188	1.93723	-3.38359	1.43197	0.231444	0.395504	YES+
AXDND1	-0.0512821	-1.87119	0.0111881	0.915762	1	-1.10251	-1.87119	3.37365	0.066247	0.154625	YES-
AXIN1	0.307563	6.60272	22.9432	1.66858e-06	1.54725e-05	0.551584	6.60272	73.7382	8.91945e-18	2.28951e-16	YES+
AXIN2	0.150065	2.72624	1.43626	0.230745	0.423821	0.0892837	2.72624	0.486669	0.485417	0.658974	YES+
AXL	-1.32892	-1.85684	1.08609	0.29734	0.477098	1.2576	-1.85684	1.8921	0.168966	0.319352	NO
AZGP1	2.47608	-0.275958	28.4206	9.76198e-08	1.08796e-06	2.44232	-0.275958	26.1123	3.22119e-07	2.74913e-06	YES+
AZGP1P1	0.458946	-2.26012	0.166456	0.683281	0.84662	1.30557	-2.26012	1.63291	0.201302	0.366218	YES+
AZI1	0.0582146	4.94228	0.579806	0.446388	0.638476	0.0395848	4.94228	0.261111	0.609358	0.774379	YES+
AZI2	0.146978	5.09832	4.16555	0.0412541	0.117361	0.163794	5.09832	5.0634	0.0244363	0.0680568	YES+
AZIN1	0.148346	7.89196	4.69212	0.0303012	0.0913617	0.178674	7.89196	6.78436	0.00919599	0.0297622	YES+
AZU1	0.509393	-1.64946	0.428412	0.512769	0.703707	0.837089	-1.64946	1.19983	0.273355	0.428047	YES+
CEACAM1	1.81452	2.42012	156.373	7.0167e-36	4.9784e-34	1.84494	2.42012	158.348	2.59807e-36	1.75675e-34	YES+
B3GALNT1	-0.356678	6.66317	20.2064	6.95213e-06	5.72712e-05	-0.478498	6.66317	35.8897	2.08807e-09	2.40977e-08	YES-
B3GALNT2	0.434643	5.20046	35.4287	2.64558e-09	3.66129e-08	0.441746	5.20046	35.9655	2.00838e-09	2.3218e-08	YES+
B3GALT1	1.8075	-3.42659	1.30853	0.252661	0.423821	0	-3.42659	0	1	1	NO
B3GALT2	-3.80155	-3.30107	6.15285	0.01312	0.0456596	-3.80155	-3.30107	5.61178	0.0178401	0.0521135	YES-
CTHRC1	1.79697	3.83967	287.904	1.42293e-64	2.22264e-62	1.85937	3.83967	305.062	2.5994e-68	4.19023e-66	YES+
B3GALT5	0.377818	-0.689324	1.28226	0.257479	0.428458	0.332591	-0.689324	0.934369	0.33373	0.497449	YES+
B3GALT6	0.172517	5.21075	3.1642	0.0752693	0.1878	0.469961	5.21075	23.5383	1.22452e-06	9.39967e-06	YES+
B3GALTL	-0.418386	3.05035	10.683	0.00108124	0.00533342	-0.401929	3.05035	9.55189	0.00199744	0.00780639	YES-
B3GAT2	0	-3.47085	0	1	1	1.96797	-3.47085	1.45111	0.22835	0.395504	NO
B3GAT3	0.248478	6.39254	9.09959	0.00255667	0.0113749	0.330492	6.39254	16.0222	6.26054e-05	0.000348866	YES+
B3GNT1	-0.34395	3.86685	12.1188	0.000499147	0.00270569	-0.313934	3.86685	9.8409	0.00170674	0.00679123	YES-
ATP6V1C2	1.78351	1.91308	95.9625	1.17078e-22	4.58972e-21	1.65322	1.91308	79.1073	5.88263e-19	1.69578e-17	YES+
B3GNT3	0.208074	4.10797	3.65199	0.0560022	0.148419	0.283816	4.10797	6.69572	0.00966448	0.0310539	YES+
B3GNT4	-0.44179	0.206975	2.61538	0.105832	0.240853	-0.483619	0.206975	2.92381	0.0872816	0.193033	YES-
LINC00592	1.7817	1.37287	105.013	1.21319e-24	5.25715e-23	1.47014	1.37287	64.0871	1.19038e-15	2.5959e-14	YES+
B3GNT6	0.320648	-2.97903	0.0959949	0.75669	0.902848	-1.18438	-2.97903	0.810977	0.367832	0.534994	NO
B3GNT7	-2.15107	-0.764321	12.9561	0.000318875	0.00181764	-1.75718	-0.764321	9.0412	0.00263962	0.0100072	YES-
B3GNT8	-0.142658	0.224385	0.434202	0.509934	0.701416	-0.339345	0.224385	2.16192	0.141468	0.277455	YES-
B3GNT9	0.269422	4.64356	11.5731	0.000669112	0.00349562	0.565918	4.64356	51.5145	7.10685e-13	1.21153e-11	YES+
B3GNTL1	-0.0498077	2.85258	0.233429	0.628993	0.799685	-0.260874	2.85258	5.76436	0.0163545	0.0485258	YES-
B4GALNT1	0.559357	3.29769	26.1201	3.2082e-07	3.32366e-06	0.591395	3.29769	28.4706	9.51319e-08	8.79316e-07	YES+
B4GALNT2	-0.540536	-1.79976	1.03949	0.30794	0.489546	-0.756495	-1.79976	1.76394	0.184134	0.34168	YES-
COL16A1	1.78142	2.81597	118.431	1.39535e-27	7.01153e-26	1.51266	2.81597	82.07	1.31351e-19	3.96215e-18	YES+
B4GALNT4	0.0579407	5.78773	0.497382	0.480653	0.672254	-0.0106903	5.78773	0.0166715	0.897264	1	NO
B4GALT1	0.451378	7.95836	31.0507	2.51374e-08	3.0258e-07	0.592709	7.95836	53.3605	2.77629e-13	4.94626e-12	YES+
B4GALT2	0.10744	5.28976	1.07672	0.299433	0.479786	0.243101	5.28976	5.48803	0.0191471	0.0553378	YES+
B4GALT3	0.269064	5.56841	13.0417	0.000304639	0.00174699	0.384052	5.56841	26.4011	2.77386e-07	2.38962e-06	YES+
B4GALT4	0.201955	4.74856	5.71959	0.0167766	0.0562197	0.0225851	4.74856	0.0686308	0.793341	0.928383	YES+
KRT7	1.77142	4.15553	179.828	5.28542e-41	4.53197e-39	1.82274	4.15553	188.916	5.48107e-43	4.71981e-41	YES+
B4GALT6	-0.345896	1.69332	3.64671	0.0561799	0.148755	-0.209659	1.69332	1.32082	0.250446	0.417604	YES-
B4GALT7	0.244194	5.32954	12.4673	0.000414145	0.00228944	0.255778	5.32954	13.4437	0.000245836	0.00119768	YES+
B9D1	0.120073	3.57075	1.33974	0.247079	0.423821	-0.159139	3.57075	2.19196	0.138732	0.272994	NO
B9D2	0.00249607	2.09441	0.0002749	0.986772	1	0.134865	2.09441	0.791716	0.373582	0.540626	YES+
TENM4	1.76819	1.08824	32.1292	1.44252e-08	1.80426e-07	2.04223	1.08824	43.6678	3.89119e-11	5.58855e-10	YES+
BAAT	-0.245683	-2.53977	0.07104	0.789829	0.927937	-2.31817	-2.53977	3.58522	0.0582956	0.139641	YES-
BABAM1	0.0798488	5.88686	1.026	0.311101	0.492821	-0.0366592	5.88686	0.212447	0.644857	0.800423	NO
BACE1	-0.428997	6.85015	44.1295	3.07358e-11	5.27985e-10	-0.326844	6.85015	25.5196	4.37917e-07	3.64178e-06	YES-
BACE1-AS	0.0436338	0.492273	0.0312905	0.859594	0.981016	0.035586	0.492273	0.0198556	0.887941	1	YES+
BACE2	0.204818	4.67097	6.74121	0.00942109	0.0345531	0.276489	4.67097	12.0819	0.000509124	0.0023142	YES+
BACH1	0.175685	4.29786	1.5921	0.207026	0.396575	0.264882	4.29786	3.59574	0.057928	0.138958	YES+
BACH2	0.178921	0.49374	0.607462	0.435745	0.628242	0.141973	0.49374	0.359199	0.548951	0.718323	YES+
BAD	-0.158805	4.85602	1.84528	0.174334	0.348218	-0.101859	4.85602	0.753114	0.385492	0.552741	YES-
BAG1	-0.445127	8.43079	27.7396	1.38794e-07	1.51665e-06	-0.566966	8.43079	44.7702	2.21573e-11	3.25652e-10	YES-
BAG2	-0.119165	2.91862	1.04521	0.306613	0.488059	-0.104455	2.91862	0.776621	0.378177	0.545668	YES-
COL13A1	1.768	1.11067	21.1188	4.31672e-06	3.69821e-05	1.91008	1.11067	24.5506	7.23831e-07	5.80621e-06	YES+
BAG4	-0.129354	3.71721	1.47813	0.224067	0.421074	-0.0738088	3.71721	0.471571	0.492265	0.665804	YES-
BAG5	0.181539	6.39938	8.3656	0.0038239	0.0161365	0.242472	6.39938	14.7958	0.0001198	0.000631292	YES+
BAG6	0.148657	8.71687	5.25606	0.0218704	0.0695862	0.246496	8.71687	14.4241	0.000145922	0.000751039	YES+
BAGE	0.18418	1.46442	0.753947	0.385229	0.574225	-0.0143645	1.46442	0.00416624	0.948535	1	NO
BAGE2	-0.0281703	3.04598	0.041206	0.839141	0.96558	-0.298065	3.04598	4.23932	0.039498	0.101815	YES-
BAGE3	-0.0281691	3.04598	0.041192	0.839168	0.96558	-0.298064	3.04598	4.23829	0.039522	0.101841	YES-
BAGE4	-0.028087	3.0434	0.0402561	0.840981	0.966326	-0.306813	3.0434	4.41283	0.0356696	0.0934768	YES-
BAGE5	-0.0280872	3.0434	0.0402582	0.840977	0.966326	-0.306813	3.0434	4.41299	0.0356662	0.0934768	YES-
BAHCC1	-0.157157	5.43413	2.43597	0.118581	0.259464	-0.246541	5.43413	5.88892	0.0152364	0.0456459	YES-
BAHD1	-0.126285	6.30467	4.14576	0.0417389	0.118456	0.0337269	6.30467	0.294814	0.587152	0.753778	NO
ONECUT2	1.76773	4.64692	340.721	4.44563e-76	8.69703e-74	2.09556	4.64692	479.553	2.67302e-106	8.1608e-104	YES+
BAI2	0.0607108	2.39653	0.0948521	0.758097	0.904045	-0.30928	2.39653	2.31314	0.128285	0.256825	NO
BAI3	2.58171	-3.42653	2.54087	0.110934	0.247255	0	-3.42653	0	1	1	NO
BAIAP2	-0.219959	5.45428	8.45886	0.00363269	0.0154725	0.00974338	5.45428	0.0166347	0.897377	1	NO
BAIAP2-AS1	-0.24269	4.41513	7.93313	0.00485378	0.0197503	0.0157767	4.41513	0.0337849	0.854165	0.976065	NO
BAIAP2L1	0.361623	6.06256	28.3581	1.00823e-07	1.11995e-06	0.374461	6.06256	30.1112	4.07966e-08	3.99637e-07	YES+
GSDMC	1.76571	0.256382	54.3821	1.65063e-13	3.51216e-12	1.67102	0.256382	45.4659	1.55316e-11	2.31481e-10	YES+
BAIAP3	-0.222834	6.14605	6.68956	0.00969791	0.0353945	-0.379793	6.14605	19.1377	1.21617e-05	7.87966e-05	YES-
BAK1	0.122671	4.65567	1.71769	0.189991	0.371573	0.144774	4.65567	2.35466	0.124909	0.251718	YES+
BAMBI	-0.260891	7.39655	14.4656	0.000142739	0.000896849	-0.299771	7.39655	18.8779	1.39356e-05	8.92e-05	YES-
BANCR	-1.84801	-3.4265	1.38022	0.240064	0.423821	0.109982	-3.4265	0.00483238	0.944579	1	NO
BANF1	-0.159039	7.12027	3.08946	0.0788008	0.194707	-0.0763354	7.12027	0.710219	0.399371	0.567393	YES-
BANK1	-3.81963	-0.394339	146.501	1.00902e-33	6.49574e-32	-3.0213	-0.394339	107.314	3.79901e-25	1.59479e-23	YES-
BANP	-0.0152403	5.2195	0.0344418	0.85277	0.975494	0.0922636	5.2195	1.25301	0.262979	0.417604	NO
BAP1	0.117576	6.01377	3.09989	0.0782976	0.193654	0.163866	6.01377	5.95098	0.0147091	0.0444293	YES+
BARD1	-0.422529	2.61629	8.41871	0.00371378	0.0157443	-0.0743531	2.61629	0.269667	0.603555	0.768556	YES-
BARX1	0	-3.26108	0	1	1	3.66376	-3.26108	5.6095	0.0178633	0.0521661	NO
BARX2	0.113504	1.55517	0.285336	0.593225	0.769653	0.200016	1.55517	0.863437	0.352779	0.519171	YES+
BASP1	0.273358	8.33876	11.9206	0.000555156	0.00296721	0.396741	8.33876	25.0539	5.57484e-07	4.56083e-06	YES+
PSMB9	1.75189	2.29278	74.587	5.8025e-18	1.7503e-16	1.84937	2.29278	82.0981	1.29495e-19	3.91792e-18	YES+
GSTA4	1.75021	1.27217	81.4726	1.77708e-19	5.96804e-18	1.62745	1.27217	66.0126	4.48046e-16	1.01212e-14	YES+
BATF3	-0.549569	-3.14905	0.237464	0.626043	0.797295	-3.14019	-3.14905	3.86055	0.049434	0.12216	YES-
BAX	0.255391	6.78345	5.78351	0.0161772	0.0545101	0.249093	6.78345	5.48251	0.0192077	0.0554729	YES+
BAZ1A	0.463215	6.76932	37.1583	1.08916e-09	1.57436e-08	0.455634	6.76932	35.7483	2.24529e-09	2.57646e-08	YES+
BAZ1B	0.0339653	7.36061	0.244699	0.620833	0.792932	0.183741	7.36061	7.14649	0.00751107	0.0249749	YES+
BAZ2A	0.118512	8.04839	1.42454	0.232658	0.423821	0.225265	8.04839	5.13931	0.02339	0.0655454	YES+
BAZ2B	-0.0968596	5.64219	0.548809	0.458805	0.651417	-0.0546095	5.64219	0.17371	0.676835	0.828015	YES-
BBC3	-0.208386	5.37646	5.56472	0.018326	0.0602887	-0.029267	5.37646	0.109524	0.740687	0.883492	YES-
BBIP1	0.309541	3.7054	12.1335	0.000495233	0.00269086	0.218258	3.7054	5.75591	0.0164333	0.0486957	YES+
BBOX1	0	-3.51667	0	1	1	1.95834	-3.51667	1.4427	0.229704	0.395504	NO
APLP1	1.74726	2.07243	125.314	4.34534e-29	2.37286e-27	1.85173	2.07243	138.941	4.53772e-32	2.61243e-30	YES+
BBS10	-0.0825467	4.36301	0.654376	0.418552	0.609381	-0.231289	4.36301	4.96841	0.0258144	0.0712742	YES-
BBS12	-0.109959	1.31599	0.440116	0.507066	0.698338	-0.00173585	1.31599	0.00010707	0.991744	1	YES-
BBS2	-0.398147	5.41447	25.6153	4.16718e-07	4.24943e-06	-0.435805	5.41447	30.055	4.19975e-08	4.10402e-07	YES-
BBS4	-0.14821	5.33437	4.17254	0.0410841	0.117043	-0.369068	5.33437	24.8175	6.30237e-07	5.10627e-06	YES-
BBS5	0.00226518	3.22392	0.000423624	0.983579	1	0.277024	3.22392	6.44736	0.0111117	0.0349523	YES+
BBS7	-0.166894	2.70107	1.95349	0.162211	0.329611	-0.259183	2.70107	4.3948	0.0360487	0.0943598	YES-
BBS9	0.0961923	4.54378	1.624	0.202536	0.390423	0.151012	4.54378	3.91806	0.0477699	0.118776	YES+
BBX	-0.0440739	6.01971	0.139708	0.708572	0.866262	0.05946	6.01971	0.253588	0.61456	0.778927	NO
CNTD2	1.74235	5.87341	205.362	1.41197e-46	1.40847e-44	1.74332	5.87341	205.128	1.58786e-46	1.56075e-44	YES+
BCAN	-0.716363	-2.91629	0.578757	0.4468	0.638603	-3.81011	-2.91629	6.44922	0.0111001	0.0349262	YES-
BCAP29	0.461005	5.51391	27.8787	1.29162e-07	1.41715e-06	0.375517	5.51391	18.2697	1.9173e-05	0.000119202	YES+
BCAP31	0.176975	8.60871	3.01546	0.0824742	0.201619	0.277916	8.60871	7.42592	0.00642911	0.0218092	YES+
BCAR1	0.219229	7.03462	11.5463	0.000678858	0.00354011	0.432879	7.03462	44.947	2.02445e-11	2.98192e-10	YES+
BCAR3	-0.537674	3.78074	23.2153	1.44844e-06	1.35497e-05	-0.495491	3.78074	19.0455	1.27639e-05	8.23014e-05	YES-
BCAR4	0.737552	-3.14861	0.284317	0.593886	0.770163	0.108018	-3.14861	0.00487345	0.944345	1	YES+
BCAS1	-0.200177	5.59795	6.42286	0.011266	0.0401968	-0.258744	5.59795	10.405	0.00125675	0.00517863	YES-
BCAS2	0.123686	8.49467	3.40133	0.0651439	0.167794	0.0311301	8.49467	0.214785	0.643043	0.79939	YES+
KRT23	1.7341	1.53454	44.292	2.82873e-11	4.88005e-10	1.80287	1.53454	46.6547	8.46639e-12	1.30128e-10	YES+
BCAS4	-0.585015	5.10364	25.6828	4.02401e-07	4.10968e-06	-0.5396	5.10364	21.6848	3.21327e-06	2.30254e-05	YES-
BDKRB1	1.73173	0.0435541	29.2289	6.43137e-08	7.32573e-07	1.61822	0.0435541	24.3483	8.03963e-07	6.38292e-06	YES+
BCAT2	-0.251845	5.97901	6.05823	0.0138416	0.047742	-0.222271	5.97901	4.69101	0.0303207	0.0817123	YES-
BCCIP	0.031788	5.36825	0.188207	0.664413	0.830929	-0.030072	5.36825	0.164581	0.684973	0.835131	NO
BCDIN3D	-0.124897	4.56691	2.30146	0.129253	0.277304	-0.13371	4.56691	2.57197	0.108772	0.228761	YES-
CEACAM6	1.72735	7.34222	281.26	3.99046e-63	6.00058e-61	1.8541	7.34222	321.577	6.56756e-72	1.14083e-69	YES+
BCHE	-0.0377115	-3.26158	0.000660365	0.979499	1	0.102013	-3.26158	0.00466348	0.945555	1	NO
BCKDHA	-0.200767	6.14849	5.48179	0.0192155	0.0627469	-0.269291	6.14849	9.72774	0.00181508	0.00717696	YES-
TNIK	1.72698	2.35813	120.924	3.97066e-28	2.05151e-26	1.79806	2.35813	129.518	5.22507e-30	2.76339e-28	YES+
BCKDK	-0.149814	5.94113	3.97236	0.0462528	0.128285	-0.0351075	5.94113	0.21696	0.641366	0.7978	YES-
BCL10	0.302711	4.2574	10.3251	0.0013123	0.00633072	0.539469	4.2574	32.8973	9.71596e-09	1.03258e-07	YES+
BCL11A	0	-3.07857	0	1	1	0	-3.07857	0	1	1	NO
CCL5	1.20172	0.627609	4.96912	0.0258037	0.0801025	1.78765	0.627609	12.5767	0.000390586	0.00182369	YES+
SECTM1	1.72641	2.55629	113.305	1.85008e-26	8.8549e-25	2.06397	2.55629	164.439	1.21303e-37	8.66759e-36	YES+
BCL2A1	-0.433369	-1.75647	0.637081	0.42477	0.615941	-0.143964	-1.75647	0.0716518	0.788947	0.924698	YES-
BCL2L1	-0.274724	6.89932	12.5012	0.000406699	0.00225385	-0.141569	6.89932	3.31509	0.0686466	0.158864	YES-
BCL2L10	0.133016	-2.38358	0.0339568	0.853799	0.976282	0.47661	-2.38358	0.457169	0.49895	0.672547	YES+
ETV7	1.7199	1.14919	54.8355	1.31054e-13	2.81829e-12	1.82864	1.14919	61.4227	4.60462e-15	9.52598e-14	YES+
BCL2L12	-0.0636997	4.40993	0.524119	0.46909	0.661531	-0.0850515	4.40993	0.902364	0.342149	0.507456	YES-
BCL2L13	-0.163697	6.10621	5.32887	0.020975	0.0673861	-0.0946096	6.10621	1.76594	0.183886	0.341314	YES-
BCL2L14	0.0955155	-2.30113	0.0224388	0.880926	0.99834	0.535539	-2.30113	0.765508	0.38161	0.549076	YES+
BCL2L15	0.00465052	-0.581682	0.000133147	0.990793	1	-0.628721	-0.581682	2.06968	0.150253	0.291032	NO
BCL2L2	0.258724	6.11772	10.989	0.000916525	0.0046149	0.137075	6.11772	3.03852	0.0813098	0.182754	YES+
BCL2L2-PABPN1	0.090046	7.97544	1.2338	0.26667	0.440298	0.00353597	7.97544	0.00189513	0.965277	1	YES+
FAM167A	1.71787	0.87027	55.5528	9.09819e-14	1.98838e-12	1.91038	0.87027	69.2268	8.77675e-17	2.10538e-15	YES+
BCL6	0.282765	6.67096	13.8301	0.000200109	0.00120364	0.308091	6.67096	16.3395	5.29485e-05	0.000299863	YES+
BCL6B	0	-3.42643	0	1	1	2.76302	-3.42643	2.81577	0.0933422	0.203049	NO
BCL7A	-0.0556437	5.53327	0.719761	0.396222	0.585586	0.0571067	5.53327	0.750906	0.386189	0.553465	NO
BCL7B	0.0536255	6.35343	0.515789	0.472643	0.664603	0.10928	6.35343	2.12845	0.144587	0.282309	YES+
BCL7C	-0.534821	4.9351	24.8889	6.07311e-07	6.01638e-06	-0.468476	4.9351	18.896	1.3804e-05	8.83859e-05	YES-
BCL9	0.106663	6.50585	1.6812	0.194765	0.378924	0.314029	6.50585	14.553	0.00013627	0.000706779	YES+
BCL9L	0.266264	8.86913	12.8252	0.000341979	0.0019286	0.484524	8.86913	42.343	7.65901e-11	1.0695e-09	YES+
BCLAF1	0.204805	7.39624	6.00145	0.0142941	0.0489842	0.164762	7.39624	3.86889	0.0491891	0.121585	YES+
BCMO1	0.528602	-0.0735193	2.13677	0.143804	0.300556	-0.224698	-0.0735193	0.303961	0.58141	0.748492	NO
BCO2	-0.481696	-1.60093	0.926286	0.33583	0.519842	-1.07601	-1.60093	3.53082	0.060238	0.143373	YES-
BCOR	-0.314316	5.65833	7.72014	0.00546082	0.0218151	-0.192734	5.65833	2.89674	0.088759	0.195378	YES-
BCORL1	-0.277215	4.59678	8.15566	0.0042927	0.0178016	-0.168328	4.59678	2.97813	0.0843965	0.188188	YES-
BCR	0.190612	6.34717	7.88511	0.00498434	0.0201999	0.444174	6.34717	42.8305	5.96929e-11	8.43486e-10	YES+
BCRP2	-0.0400325	-3.22321	0.00100988	0.974649	1	-0.691105	-3.22321	0.234533	0.628183	0.787231	YES-
BCRP3	0.695367	-1.43671	1.31256	0.251931	0.423821	0.133233	-1.43671	0.0392329	0.842988	0.967814	YES+
BCS1L	0.0310274	4.84462	0.130582	0.717829	0.873024	-0.114643	4.84462	1.72328	0.189271	0.349315	NO
BCYRN1	0	-3.51672	0	1	1	0	-3.51672	0	1	1	NO
BDH1	-0.398585	5.22994	24.1662	8.83706e-07	8.54857e-06	-0.506989	5.22994	38.0378	6.9389e-10	8.53595e-09	YES-
BDH2	-0.404761	3.84322	15.2879	9.2307e-05	0.000604284	-0.573263	3.84322	28.9404	7.46385e-08	7.02131e-07	YES-
LRTM2	1.71723	0.796805	69.2278	8.77238e-17	2.43812e-15	2.09688	0.796805	110.334	8.27787e-26	3.60257e-24	YES+
TRAF3	1.70289	5.75447	467.803	9.63397e-104	3.18237e-101	1.88212	5.75447	567.928	1.58496e-125	6.65351e-123	YES+
BDNF	-0.038979	-3.22303	0.000670615	0.97934	1	0.899297	-3.22303	0.419297	0.517288	0.688935	NO
BDNF-AS	-0.852046	-0.131569	8.27176	0.00402664	0.0168543	-0.968696	-0.131569	9.78364	0.00176072	0.00698669	YES-
BDP1	-0.0224686	5.2949	0.0186579	0.891352	1	0.118125	5.2949	0.514795	0.473071	0.646876	NO
BEAN1	0.319503	-0.871669	0.457026	0.499017	0.690083	0.259667	-0.871669	0.283534	0.594394	0.759891	YES+
BECN1	0.18313	6.4193	8.31313	0.00393594	0.0165434	0.237895	6.4193	13.9121	0.000191565	0.000960446	YES+
BEGAIN	3.11117e-05	1.4464	4.68003e-08	0.999827	1	0.0130045	1.4464	0.00740103	0.931443	1	YES+
BEND3	-0.364404	4.01904	14.4896	0.000140937	0.000886633	0.0662108	4.01904	0.495637	0.481423	0.6547	NO
BEND4	0	-3.42656	0	1	1	0	-3.42656	0	1	1	NO
BEND5	-2.63707	-2.30145	14.6312	0.00013073	0.000828631	-2.97785	-2.30145	15.3377	8.99031e-05	0.000485539	YES-
BEND6	0.120455	1.90351	0.758005	0.383954	0.573129	0.263177	1.90351	3.57188	0.0587658	0.140454	YES+
BEND7	-0.0952946	3.91296	1.32262	0.250123	0.423821	-0.0283829	3.91296	0.114232	0.735377	0.878823	YES-
NXPH3	1.69567	2.66213	71.0611	3.46325e-17	9.92668e-16	1.77486	2.66213	77.2273	1.52375e-18	4.20022e-17	YES+
BEST2	1.0296	-2.16659	2.07658	0.149575	0.309917	0.588384	-2.16659	0.5531	0.457054	0.630106	YES+
BEST3	-0.599352	-2.7425	0.389928	0.532337	0.72107	0.370717	-2.7425	0.176287	0.674583	0.826163	NO
BEST4	-0.482408	0.150438	3.8867	0.0486699	0.133374	-0.223006	0.150438	0.845362	0.357868	0.524413	YES-
BET1	0.1791	3.96952	4.03187	0.0446483	0.124607	0.141057	3.96952	2.41687	0.120034	0.244362	YES+
BET1L	0.231906	5.97842	8.2117	0.0041621	0.0173457	0.436418	5.97842	29.0206	7.16112e-08	6.74914e-07	YES+
BEX1	-0.0438248	-3.22304	0.00131652	0.971056	1	-0.682016	-3.22304	0.249397	0.6175	0.779462	YES-
BEX2	0.248212	4.56183	3.99338	0.0456793	0.126904	0.156991	4.56183	1.57473	0.209522	0.377161	YES+
BEX4	-0.0404901	2.97108	0.124536	0.724166	0.878028	-0.172771	2.97108	2.12281	0.14512	0.283158	YES-
BEX5	0.329527	1.86466	1.90276	0.16777	0.338057	0.283995	1.86466	1.38227	0.239715	0.404543	YES+
BFAR	-0.251107	6.12856	13.7061	0.00021376	0.00127685	-0.284039	6.12856	17.2459	3.28409e-05	0.000194231	YES-
BFSP1	-0.211797	2.25895	1.46244	0.226543	0.423821	0.0396182	2.25895	0.0515469	0.820393	0.949671	NO
BFSP2	2.14626	-1.70408	3.19125	0.0740336	0.185406	2.10817	-1.70408	2.91149	0.0879504	0.194169	YES+
BGLAP	-0.145387	2.33523	1.26845	0.260058	0.431467	-0.205062	2.33523	2.36322	0.124226	0.250565	YES-
BGN	0.448337	-2.58781	0.149799	0.698727	0.858654	1.7092	-2.58781	2.39534	0.121697	0.246849	YES+
BHLHA15	2.27293	-0.924388	20.3268	6.52815e-06	5.39771e-05	2.23602	-0.924388	19.1342	1.21844e-05	7.89188e-05	YES+
BHLHA9	0	-3.51674	0	1	1	0	-3.51674	0	1	1	NO
BHLHB9	0.0109197	3.82269	0.0112693	0.915458	1	-0.0240073	3.82269	0.0527782	0.818298	0.948099	NO
SH3PXD2A	1.69282	3.05332	112.199	3.23223e-26	1.53607e-24	1.75643	3.05332	119.714	7.30672e-28	3.48062e-26	YES+
BHLHE40-AS1	-0.0482199	-1.71602	0.00811277	0.928231	1	-0.314459	-1.71602	0.309803	0.577801	0.745657	YES-
ADCY5	1.67873	5.48428	352.26	1.36431e-78	2.77686e-76	1.81189	5.48428	407.762	1.12535e-90	2.90716e-88	YES+
BHMT2	-0.0291327	-3.47093	0.000420928	0.983631	1	-1.84795	-3.47093	1.25282	0.263014	0.417604	YES-
BICC1	-0.825979	-3.26133	0.294012	0.587661	0.764996	-2.65141	-3.26133	2.29933	0.12943	0.258501	YES-
BICD1	-0.371914	3.29411	8.83612	0.00295326	0.0128945	-0.293311	3.29411	5.36766	0.0205134	0.0586639	YES-
BICD2	0.0179396	5.35741	0.059216	0.807739	0.940978	0.0623663	5.35741	0.705346	0.400993	0.569015	YES+
BID	0.336006	5.76313	20.4223	6.21018e-06	5.15384e-05	0.21603	5.76313	8.29322	0.00397934	0.0143621	YES+
BIK	0.292591	3.73857	9.79081	0.00175386	0.00818822	0.293525	3.73857	9.60301	0.00194259	0.0076199	YES+
SPOCK1	1.67545	1.88841	86.0005	1.79893e-20	6.39302e-19	1.68269	1.88841	84.6904	3.48941e-20	1.0918e-18	YES+
BIN2	-0.770076	-1.576	1.8227	0.176992	0.352375	-2.09111	-1.576	8.57019	0.00341712	0.0125831	YES-
BIN3	0.127025	4.59984	2.11344	0.146011	0.304315	0.00381137	4.59984	0.00183554	0.965827	1	YES+
BIRC2	0.29272	5.07459	15.2762	9.28791e-05	0.000607634	0.247657	5.07459	10.6849	0.00108011	0.00454651	YES+
STX11	1.67229	1.36262	96.1553	1.06219e-22	4.17214e-21	1.95847	1.36262	136.819	1.32075e-31	7.45463e-30	YES+
BIRC5	-0.104454	5.4812	1.02554	0.311208	0.492914	-0.0440603	5.4812	0.181053	0.67047	0.822024	YES-
BIRC6	0.123511	7.11548	1.36469	0.242727	0.423821	0.160559	7.11548	2.30042	0.129339	0.258371	YES+
BIRC7	-3.60242	-1.04609	15.2628	9.35429e-05	0.000611778	-5.41476	-1.04609	19.4176	1.05037e-05	6.89412e-05	YES-
BIVM	-0.366103	4.17325	11.6253	0.000650592	0.00340947	-0.518076	4.17325	22.1736	2.49074e-06	1.80989e-05	YES-
BIVM-ERCC5	-0.176344	5.63524	5.59068	0.0180563	0.0595668	-0.283124	5.63524	14.0084	0.000181996	0.000916574	YES-
BLCAP	0.143483	5.92041	3.87157	0.0491105	0.134435	0.272101	5.92041	13.8529	0.000197691	0.000987721	YES+
BLK	0	-3.47088	0	1	1	0	-3.47088	0	1	1	NO
BLM	-0.408917	3.95302	9.72158	0.00182117	0.00846714	-0.517835	3.95302	15.0004	0.00010749	0.000571935	YES-
BLMH	-0.00207668	4.21536	0.00064373	0.979758	1	-0.0474127	4.21536	0.321095	0.57095	0.739421	YES-
CAPN13	1.66701	5.10132	330.793	6.45623e-74	1.22729e-71	1.5412	5.10132	280.04	7.36048e-63	1.09054e-60	YES+
BLOC1S1	-0.301424	5.66587	7.72239	0.00545401	0.0217966	-0.417357	5.66587	14.6019	0.000132779	0.00068974	YES-
BLOC1S1-RDH5	-0.212324	5.32845	4.54097	0.0330929	0.0982209	-0.360816	5.32845	12.8399	0.000339298	0.0016064	YES-
BLOC1S2	0.114085	5.29815	2.36841	0.123813	0.267897	0.0278337	5.29815	0.137444	0.710835	0.858095	YES+
RGL1	1.66634	2.7188	133.232	8.0454e-31	4.65847e-29	1.73696	2.7188	142.989	5.91131e-33	3.49305e-31	YES+
BLOC1S4	0.166022	4.49344	2.86074	0.0907655	0.217857	0.288695	4.49344	8.58465	0.00339009	0.0124905	YES+
BLOC1S5	-0.455115	5.24994	40.3709	2.10049e-10	3.27593e-09	-0.538023	5.24994	54.5725	1.49819e-13	2.73199e-12	YES-
BLOC1S5-TXNDC5	0.107141	8.64034	1.9617	0.161332	0.328145	0.10232	8.64034	1.78577	0.181442	0.337867	YES+
BLOC1S6	-0.0336453	4.94577	0.149962	0.698571	0.85862	-0.0984156	4.94577	1.25262	0.263053	0.417604	YES-
BLVRA	0.0399954	6.81695	0.204168	0.651377	0.819945	0.0629677	6.81695	0.504277	0.477627	0.651162	YES+
BLVRB	-0.283896	6.67961	8.18598	0.00422155	0.0175571	-0.352014	6.67961	12.4809	0.000411127	0.00190793	YES-
BLZF1	0.21798	4.58363	5.60066	0.0179537	0.0592769	0.0584529	4.58363	0.388747	0.532959	0.703697	YES+
BMF	0.0505082	5.09049	0.287232	0.592	0.768757	0.162554	5.09049	2.95602	0.0855582	0.18993	YES+
BMI1	0.0486733	6.10103	0.213277	0.644211	0.813388	-0.00311564	6.10103	0.000868156	0.976494	1	NO
BMP1	0.250438	4.97577	10.4783	0.00120788	0.00588335	0.0974533	4.97577	1.52953	0.216184	0.386625	YES+
BMP10	-1.84792	-3.51674	1.37731	0.240559	0.423821	-1.84792	-3.51674	1.25153	0.26326	0.417604	YES-
BMP2	0.591395	-2.54031	0.540514	0.46222	0.654508	-1.05999	-2.54031	1.00278	0.31664	0.477602	NO
BMP2K	-0.058506	2.80316	0.110767	0.739272	0.889865	0.0333107	2.80316	0.0354413	0.850674	0.973265	NO
BMP3	1.81862	-3.42653	1.31602	0.251307	0.423821	0	-3.42653	0	1	1	NO
BMP4	0.180296	4.45448	4.76602	0.0290269	0.0882057	0.282839	4.45448	11.5917	0.00066247	0.00293186	YES+
BMP5	-0.0438245	2.65481	0.00131436	0.97108	1	-0.682766	2.65481	0.249542	0.617398	0.779462	YES-
BMP6	0.00396197	0.0381967	9.84786e-05	0.992082	1	0.299271	0.0381967	0.581288	0.445808	0.618155	YES+
C11orf96	1.66617	1.19808	56.1072	6.86247e-14	1.52289e-12	1.91742	1.19808	74.8791	5.00442e-18	1.3113e-16	YES+
BMP8A	0.302596	0.872257	1.7514	0.1857	0.365488	0.241308	0.872257	1.05583	0.304168	0.46358	YES+
BMP8B	-0.00958953	3.96473	0.00995359	0.920529	1	0.0323507	3.96473	0.111028	0.738977	0.88187	NO
BMPER	1.88366	-0.48798	34.7631	3.72364e-09	5.02891e-08	1.92007	-0.48798	34.8895	3.4896e-09	3.92166e-08	YES+
BMPR1A	0.0414957	3.59826	0.158156	0.69086	0.852261	-0.106542	3.59826	0.984683	0.321045	0.482773	NO
BMPR1B	-0.0905923	4.28225	0.984392	0.321117	0.504326	-0.242247	4.28225	6.82288	0.00899971	0.0292067	YES-
BMPR2	-0.268516	6.07339	5.55641	0.0184131	0.060526	-0.128065	6.07339	1.26289	0.261105	0.417604	YES-
BMS1	0.227446	6.17418	12.0621	0.000514575	0.00278055	0.28413	6.17418	18.66	1.56229e-05	9.8839e-05	YES+
BMS1P1	0.348927	-0.947599	0.526377	0.468134	0.660714	-0.156637	-0.947599	0.0935275	0.75974	0.899505	NO
BMS1P4	-0.119105	1.94133	0.504821	0.477389	0.669361	-0.415205	1.94133	5.50698	0.0189407	0.0548465	YES-
BMS1P5	0.348927	-0.947599	0.526363	0.46814	0.660714	-0.156637	-0.947599	0.0935248	0.759743	0.899505	NO
BMX	0	-3.34152	0	1	1	2.79041	-3.34152	2.78738	0.0950096	0.205478	NO
BNC1	0.43622	-0.559813	1.21711	0.269929	0.443896	0.0913823	-0.559813	0.0457638	0.830606	0.957625	YES+
BNC2	1.81115	-3.26138	1.26904	0.259947	0.431319	1.92194	-3.26138	1.37206	0.241459	0.406874	YES+
BNIP1	0.587794	4.02481	36.2684	1.71925e-09	2.43108e-08	0.486199	4.02481	24.0514	9.37967e-07	7.36269e-06	YES+
BNIP2	0.0463625	4.97914	0.302572	0.582275	0.761271	-0.0729592	4.97914	0.729346	0.393095	0.560923	NO
BNIP3	0.00517942	4.57256	0.00259935	0.959338	1	-0.0377259	4.57256	0.134935	0.713369	0.86033	NO
BNIP3L	0.0414404	5.96974	0.230784	0.630943	0.801304	0.0128719	5.96974	0.0220271	0.882015	0.997844	YES+
SAT1	1.66095	6.14926	351.347	2.15648e-78	4.3453e-76	1.39938	6.14926	249.456	3.41174e-56	4.46407e-54	YES+
BOC	0.0688642	0.0664793	0.0627028	0.802274	0.936698	-0.169347	0.0664793	0.330173	0.565557	0.734656	NO
BOD1	-0.385395	7.85764	22.1735	2.49084e-06	2.23764e-05	-0.419456	7.85764	26.1537	3.15296e-07	2.69661e-06	YES-
BOD1L1	-0.024392	5.52769	0.0369222	0.847624	0.971703	-0.037765	5.52769	0.0878846	0.766884	0.90568	YES-
BOK	-0.027571	6.4498	0.178049	0.673056	0.838162	0.194401	6.4498	8.85295	0.00292615	0.0109697	NO
BOK-AS1	-0.951034	-1.9633	3.13497	0.0766298	0.190464	-1.2601	-1.9633	4.60266	0.0319223	0.0853534	YES-
BOLA1	-0.204196	5.68826	4.12092	0.0423559	0.119836	-0.279378	5.68826	7.6256	0.00575457	0.0197908	YES-
BOLA2	0.288503	2.12825	4.418	0.0355618	0.104441	0.133229	2.12825	0.867167	0.351741	0.518022	YES+
BOLA2B	0.288502	2.12825	4.41652	0.0355926	0.104501	0.133231	2.12825	0.866937	0.351805	0.518078	YES+
BOLA3	-0.168139	3.72779	2.15956	0.141685	0.297051	-0.214314	3.72779	3.4016	0.0651332	0.152591	YES-
BOLA3-AS1	-0.212604	-1.93245	0.100611	0.751097	0.899099	-0.213004	-1.93245	0.0942264	0.758871	0.899124	YES-
BOLL	0.666593	-2.44855	0.600414	0.43842	0.630386	-0.761798	-2.44855	0.541922	0.461637	0.634697	NO
BOP1	0.234072	4.86643	8.11385	0.00439283	0.0181236	0.383717	4.86643	21.6907	3.20343e-06	2.29712e-05	YES+
BORA	-0.183703	2.77532	2.80332	0.0940691	0.22313	-0.292015	2.77532	6.48192	0.0108977	0.0343967	YES-
BPESC1	0	-3.51677	0	1	1	0	-3.51677	0	1	1	NO
BPGM	0.246174	2.63995	3.45525	0.0630513	0.163259	0.229601	2.63995	2.86646	0.0904437	0.198221	YES+
BPHL	-0.10347	4.14631	1.72033	0.189651	0.37116	-0.300781	4.14631	13.5746	0.000229269	0.00112546	YES-
BPI	0	-3.51669	0	1	1	0	-3.51669	0	1	1	NO
SMPD3	1.66087	1.20216	64.4425	9.93913e-16	2.54477e-14	1.6488	1.20216	61.2443	5.04153e-15	1.03978e-13	YES+
BPIFA2	2.03846	-2.3832	6.91517	0.00854673	0.0318743	2.31655	-2.3832	9.2815	0.0023148	0.00889968	YES+
BPIFA4P	4.45435	-0.43728	129.277	5.89882e-30	3.32945e-28	4.40249	-0.43728	118.63	1.26227e-27	5.92883e-26	YES+
SLC2A6	1.66049	4.56466	284.487	7.90422e-64	1.2158e-61	1.84232	4.56466	348.681	8.20901e-78	1.60594e-75	YES+
BPIFB2	-1.70195	-3.07852	1.99455	0.157866	0.322668	-0.759954	-3.07852	0.485165	0.486092	0.659617	YES-
BPIFB4	3.08967	-3.22282	3.61852	0.0571397	0.150761	3.2931	-3.22282	4.02531	0.0448223	0.112967	YES+
BPIFC	2.59147	-3.30094	2.68592	0.101239	0.234027	0	-3.30094	0	1	1	NO
BPNT1	0.109	5.04756	1.98248	0.159129	0.324719	0.0234942	5.04756	0.0896444	0.76463	0.903812	YES+
BPTF	-0.127305	8.44929	1.52925	0.216226	0.409859	-0.0203788	8.44929	0.0391775	0.843097	0.967814	YES-
BRAF	0.265818	3.15343	5.65119	0.0174435	0.0578389	0.273822	3.15343	5.78676	0.0161473	0.0480108	YES+
BRAP	0.0654181	5.34238	0.905962	0.341188	0.525366	0.126096	5.34238	3.31534	0.068636	0.158858	YES+
BRAT1	0.0212525	6.76556	0.107285	0.743257	0.892848	0.0889326	6.76556	1.8676	0.171751	0.323467	YES+
BRCA1	-0.197841	4.76045	1.6557	0.198185	0.38391	-0.444637	4.76045	8.11857	0.00438141	0.0156285	YES-
BRCA2	-0.402708	3.52846	8.16276	0.00427594	0.017743	-0.302068	3.52846	4.52753	0.0333538	0.0885829	YES-
BRCC3	-0.18795	4.68453	5.9955	0.0143424	0.0491163	-0.243144	4.68453	9.65531	0.00188805	0.00742616	YES-
BRD1	0.114021	5.50572	1.85866	0.17278	0.346075	0.148671	5.50572	3.12779	0.0769681	0.174632	YES+
BRD2	-0.00567065	8.88859	0.00875135	0.925468	1	0.0886637	8.88859	2.13604	0.143873	0.281351	NO
BRD3	0.124149	6.47601	3.63163	0.0566913	0.149873	0.274673	6.47601	17.7079	2.57556e-05	0.000155708	YES+
BRD4	0.145607	6.98925	4.69082	0.0303242	0.0913898	0.407566	6.98925	36.7466	1.34522e-09	1.5898e-08	YES+
BRD7	-0.0113051	5.80693	0.025463	0.873219	0.99235	0.159619	5.80693	5.06121	0.0244672	0.0680958	NO
BRD8	-0.207271	7.19528	11.2577	0.000792952	0.00406151	-0.387685	7.19528	38.6699	5.019e-10	6.29327e-09	YES-
BRD9	0.167613	5.90191	5.78079	0.0162023	0.0545855	0.116673	5.90191	2.75123	0.0971799	0.208983	YES+
BRE	-0.21007	5.13566	4.53628	0.0331837	0.098447	-0.13318	5.13566	1.80784	0.178768	0.333937	YES-
BREA2	-0.606164	0.380192	5.25789	0.0218475	0.069558	-0.308893	0.380192	1.39338	0.237836	0.402114	YES-
BRE-AS1	0.31873	-0.367675	0.91338	0.339219	0.523682	0.181604	-0.367675	0.270394	0.603067	0.76813	YES+
BRF1	-0.248662	6.5509	17.6803	2.61312e-05	0.000191476	-0.168924	6.5509	8.09535	0.00443789	0.0158104	YES-
BRF2	0.16771	3.93868	3.55138	0.059496	0.155896	0.129126	3.93868	2.03125	0.154093	0.296843	YES+
BRI3	0.191465	6.82343	5.28194	0.0215478	0.068864	0.312601	6.82343	14.0413	0.000178839	0.00090135	YES+
BRI3BP	-0.230692	3.23403	3.67945	0.055087	0.146516	0.0864932	3.23403	0.529167	0.466957	0.64056	NO
BRICD5	0.231878	4.73011	2.59779	0.107013	0.242955	0.0285619	4.73011	0.0388998	0.843647	0.96823	YES+
SLC46A2	1.65698	1.22294	58.1528	2.42528e-14	5.56598e-13	1.95441	1.22294	82.04	1.33363e-19	4.01685e-18	YES+
BRIX1	0.0868745	4.95683	1.02489	0.311362	0.493118	0.052892	4.95683	0.372178	0.541819	0.711944	YES+
BRK1	-0.178381	8.13926	4.15541	0.0415018	0.117949	-0.213487	8.13926	5.93598	0.0148348	0.044722	YES-
BRMS1	0.111896	6.33744	1.23828	0.265802	0.439154	0.218268	6.33744	4.69734	0.0302094	0.0814885	YES+
BRMS1L	-0.228286	3.3128	2.67367	0.102021	0.23473	-0.133102	3.3128	0.898269	0.343246	0.508784	YES-
BROX	-0.115212	4.41897	1.91392	0.166529	0.336161	-0.0936396	4.41897	1.2336	0.266709	0.420778	YES-
BRPF1	0.11479	5.97561	2.9151	0.0877539	0.212248	0.189067	5.97561	7.83239	0.00513182	0.0179369	YES+
BRPF3	0.113415	6.73563	2.17392	0.140368	0.294841	0.383087	6.73563	24.8039	6.34684e-07	5.13816e-06	YES+
BRS3	2.58568	-3.42661	2.546	0.110574	0.246917	0	-3.42661	0	1	1	NO
BRSK1	0.146234	1.11143	0.521142	0.470355	0.66241	-0.207856	1.11143	0.925581	0.336014	0.499939	NO
BRSK2	-0.130473	1.9236	0.882989	0.347384	0.532466	-0.172361	1.9236	1.44615	0.229147	0.395504	YES-
BRWD1	0.0857647	7.7219	0.420977	0.51645	0.706719	0.0782923	7.7219	0.350418	0.553876	0.723212	YES+
BRWD1-AS1	-0.0442061	-1.68929	0.00483674	0.944554	1	-0.262244	-1.68929	0.157462	0.691504	0.840732	YES-
BRWD1-IT2	1.07603	-2.61304	1.49899	0.220826	0.416382	1.44233	-2.61304	2.85786	0.0909284	0.199063	YES+
BRWD3	0.0731781	4.16871	0.335365	0.562517	0.746343	0.131963	4.16871	1.07787	0.299176	0.457563	YES+
BSCL2	0.0816472	6.21958	0.930133	0.334828	0.518871	0.178469	6.21958	4.42389	0.0354392	0.0930182	YES+
BSDC1	0.268057	6.75099	18.7496	1.49058e-05	0.000115475	0.275261	6.75099	19.5985	9.55459e-06	6.31549e-05	YES+
BSG	0.259855	9.05488	9.00318	0.00269511	0.0119067	0.363042	9.05488	17.5425	2.80962e-05	0.000168559	YES+
BSN	0.453718	1.63044	4.41312	0.0356635	0.104663	0.562951	1.63044	6.66554	0.0098295	0.0314938	YES+
BSN-AS2	-0.104445	-1.08876	0.0530518	0.817835	0.94895	-0.954158	-1.08876	3.40257	0.0650949	0.152519	YES-
BSND	-2.03003	-2.40494	6.66015	0.00985928	0.0359106	-0.726944	-2.40494	1.19375	0.274574	0.429522	YES-
BSPRY	0.0650981	5.14448	0.655568	0.418129	0.608904	0.0427657	5.14448	0.276528	0.598986	0.76401	YES+
BST1	-0.297286	-3.07852	0.0520456	0.819541	0.950268	-3.80417	-3.07852	4.58453	0.0322619	0.0861257	YES-
FAM83A	1.65472	6.38612	365.44	1.84146e-81	3.94738e-79	1.92094	6.38612	486.773	7.17604e-108	2.22457e-105	YES+
BTAF1	-0.115484	5.94543	0.738534	0.390131	0.579047	-0.360875	5.94543	7.12265	0.00761162	0.0252385	YES-
BTBD1	0.11133	6.34937	2.60294	0.106666	0.242258	0.145679	6.34937	4.42205	0.0354773	0.093106	YES+
BTBD10	0.0962271	4.95789	1.77678	0.182545	0.360687	0.040864	4.95789	0.310933	0.577108	0.74537	YES+
PADI3	1.65388	2.72959	106.137	6.87988e-25	3.06026e-23	1.82293	2.72959	128.568	8.43185e-30	4.37891e-28	YES+
BTBD16	-2.25261	-3.04464	3.41954	0.064429	0.166271	-4.06073	-3.04464	6.79685	0.0091319	0.0295833	YES-
BTBD18	0	-3.51675	0	1	1	1.93576	-3.51675	1.4265	0.232336	0.395504	NO
BTBD19	1.01228	-1.00256	5.79535	0.0160686	0.0541894	0.955228	-1.00256	4.8207	0.0281199	0.0766216	YES+
BTBD2	-0.334103	6.83766	23.8408	1.04639e-06	1.00023e-05	-0.0943088	6.83766	1.90453	0.167572	0.317378	YES-
BTBD3	0.00401446	4.54924	0.00110796	0.973447	1	-0.156145	4.54924	1.63341	0.201232	0.366191	NO
BTBD6	-0.00637626	6.57129	0.00846944	0.926675	1	0.0627347	6.57129	0.815258	0.36657	0.533352	NO
BTBD7	0.0331098	6.17218	0.111698	0.738219	0.889075	0.0896557	6.17218	0.815469	0.366508	0.5333	YES+
BTBD8	-0.608452	-1.26095	1.04304	0.307117	0.488661	-0.939958	-1.26095	2.20094	0.137927	0.271728	YES-
BTBD9	-0.0223279	4.43699	0.0699632	0.79139	0.929145	0.134711	4.43699	2.53046	0.111668	0.233268	NO
WNT10B	1.64696	0.779157	55.2373	1.06821e-13	2.307e-12	1.75768	0.779157	62.1212	3.22959e-15	6.75766e-14	YES+
LIF	1.64001	5.21585	310.294	1.88448e-69	3.27348e-67	1.44155	5.21585	237.228	1.58148e-53	1.91969e-51	YES+
BTF3	-0.135017	9.47287	2.66649	0.102482	0.235302	-0.186101	9.47287	5.05845	0.0245061	0.0681758	YES-
BTF3L4	0.146769	5.56959	3.14083	0.076355	0.189898	0.0286436	5.56959	0.117349	0.731928	0.876678	YES+
BTG1	-0.150283	6.60749	4.68322	0.0304586	0.0917262	-0.129394	6.60749	3.4442	0.0634743	0.149574	YES-
BTG2	-0.118176	7.10995	2.33934	0.126143	0.272023	0.116233	7.10995	2.26404	0.132408	0.263403	NO
NFKBIA	1.62993	8.08738	552.932	2.89875e-122	1.21687e-119	1.63502	8.08738	555.259	9.03757e-123	3.64214e-120	YES+
BTG4	-0.0368578	-3.30094	0.00063464	0.979902	1	0.103143	-3.30094	0.00470712	0.945301	1	NO
BTK	-0.923901	-2.58836	0.710139	0.399398	0.589026	-1.55647	-2.58836	1.5605	0.211593	0.379944	YES-
BTLA	0.473996	-3.11343	0.133014	0.715327	0.871348	-0.700043	-3.11343	0.218625	0.64009	0.796801	NO
BTN1A1	-0.0464856	-3.26152	0.00135774	0.970607	1	-2.63283	-3.26152	2.51563	0.112722	0.234935	YES-
BTN2A1	0.273437	4.94744	12.1323	0.000495553	0.00269148	0.226197	4.94744	8.08476	0.00446389	0.015889	YES+
BTN2A2	0.163275	2.94153	2.43516	0.118642	0.259569	-0.0236061	2.94153	0.0462378	0.829744	0.956758	NO
BTN2A3P	-0.301857	-0.1984	0.944125	0.331219	0.515133	-1.1672	-0.1984	9.92935	0.00162664	0.00651107	YES-
HOXB9	1.62901	1.9417	66.7348	3.10598e-16	8.2785e-15	2.05438	1.9417	107.845	2.90682e-25	1.23832e-23	YES+
STS	1.62311	3.70005	136.379	1.64821e-31	9.85505e-30	1.60406	3.70005	131.738	1.70688e-30	9.123e-29	YES+
NTN4	1.62204	5.0942	383.117	2.60854e-85	5.97297e-83	1.50437	5.0942	324.039	1.91055e-72	3.37697e-70	YES+
BTNL2	-2.63535	-3.30096	2.81042	0.0936537	0.222552	-2.63535	-3.30096	2.55231	0.110133	0.230828	YES-
BTNL3	0	-3.47088	0	1	1	1.95816	-3.47088	1.44412	0.229474	0.395504	NO
BTNL8	-0.0377115	-3.2616	0.000660365	0.979499	1	-1.85024	-3.2616	1.2913	0.255808	0.417604	YES-
UGT1A6	1.61994	4.71245	82.6018	1.00366e-19	3.45706e-18	1.64743	4.71245	83.3765	6.78224e-20	2.08964e-18	YES+
BTRC	-0.00998828	5.08348	0.0137284	0.906727	1	0.00433073	5.08348	0.0025391	0.959812	1	NO
BUB1	-0.0628494	4.91414	0.409253	0.522349	0.712326	-0.153791	4.91414	2.38716	0.122336	0.247745	YES-
BUB1B	-0.445293	4.27504	20.7138	5.33307e-06	4.47569e-05	-0.380831	4.27504	14.8268	0.000117849	0.000622453	YES-
BUB3	-0.10141	7.35793	2.51474	0.112786	0.249877	-0.263785	7.35793	16.7777	4.20248e-05	0.000243333	YES-
BUD13	-0.110545	3.93372	1.52567	0.216764	0.410598	-0.137036	3.93372	2.25005	0.13361	0.265067	YES-
BUD31	0.0845656	7.0714	0.714812	0.397851	0.58739	0.0144183	7.0714	0.0207047	0.885586	1	YES+
BVES	0.477652	-0.987992	1.56251	0.211299	0.402464	0.520483	-0.987992	1.78591	0.181425	0.337866	YES+
BVES-AS1	-1.85502	-3.51671	1.38226	0.239717	0.423821	-1.85502	-3.51671	1.25615	0.262381	0.417604	YES-
BYSL	0.233606	4.75101	6.39545	0.0114413	0.0407391	0.314118	4.75101	11.4486	0.000715474	0.00313886	YES+
BZRAP1	0.87804	-2.51655	1.02852	0.310507	0.492151	-0.764978	-2.51655	0.466351	0.494671	0.668412	NO
BZRAP1-AS1	-0.130954	-1.0199	0.122461	0.726381	0.879549	-0.532472	-1.0199	1.69706	0.192673	0.353971	YES-
BZW1	0.120972	6.59408	3.49767	0.0614553	0.160073	0.0335065	6.59408	0.264581	0.60699	0.771809	YES+
BZW2	0.158705	6.69284	4.31298	0.0378227	0.10958	0.083769	6.69284	1.19109	0.27511	0.430027	YES+
KCNK2	1.60735	2.87297	132.688	1.05778e-30	6.07244e-29	1.51279	2.87297	113.453	1.71704e-26	7.72286e-25	YES+
C10orf105	-1.84184	-3.34151	1.21859	0.269637	0.443703	-1.84184	-3.34151	1.11181	0.29169	0.448565	YES-
C10orf107	-3.51366	-2.26108	5.68837	0.0170777	0.0570106	-1.56113	-2.26108	1.6468	0.199395	0.363866	YES-
C10orf11	-0.159335	2.02636	1.18649	0.276039	0.451775	-0.240267	2.02636	2.54033	0.110972	0.232199	YES-
C10orf111	0.194828	-1.71637	0.20384	0.651639	0.820066	-0.907624	-1.71637	2.8847	0.0894244	0.196414	NO
C10orf113	0	-3.34152	0	1	1	2.75292	-3.34152	2.96831	0.0849106	0.188893	NO
C10orf114	-0.280955	0.556312	1.0233	0.311738	0.493559	0.231972	0.556312	0.772652	0.379398	0.54696	NO
C10orf118	0.232208	4.47041	2.86449	0.0905543	0.217455	0.259498	4.47041	3.54834	0.0596049	0.142185	YES+
C10orf12	-0.0379484	2.29345	0.0717356	0.788826	0.927169	0.204446	2.29345	2.09941	0.147356	0.286701	NO
C10orf129	0	-3.34146	0	1	1	0	-3.34146	0	1	1	NO
C10orf131	-0.914851	-2.74318	0.569739	0.450363	0.642493	0.149763	-2.74318	0.0178594	0.893688	1	NO
C10orf137	0.439681	4.79388	27.3906	1.66241e-07	1.79419e-06	0.244369	4.79388	8.16932	0.00426049	0.0152539	YES+
C10orf2	0.164757	4.8917	4.08913	0.04316	0.121688	0.206359	4.8917	6.31787	0.0119527	0.0372368	YES+
C10orf25	0.164861	-1.52795	0.0895613	0.764736	0.908785	0.013673	-1.52795	0.000547893	0.981326	1	YES+
C10orf32	0.247019	3.8852	7.04567	0.00794573	0.029947	0.130546	3.8852	1.88042	0.170287	0.321311	YES+
C10orf32-AS3MT	0.187149	2.48299	2.02183	0.155052	0.318319	-0.044917	2.48299	0.106878	0.743727	0.885807	NO
C10orf35	0.128889	3.55569	1.49346	0.221681	0.41762	0.228097	3.55569	4.60586	0.0318629	0.085211	YES+
C10orf40	0	-3.51674	0	1	1	0	-3.51674	0	1	1	NO
C10orf54	1.81151	-3.34157	1.2931	0.255478	0.426431	0	-3.34157	0	1	1	NO
C10orf55	1.70042	-2.07793	4.29937	0.0381265	0.110286	2.41432	-2.07793	10.2051	0.00140054	0.00568971	YES+
C10orf62	-0.835407	-3.38353	0.346179	0.556284	0.74114	-2.64305	-3.38353	2.45856	0.116886	0.240971	YES-
C10orf67	-1.85812	-2.18526	4.00476	0.045372	0.126207	-1.18444	-2.18526	1.86254	0.172332	0.324229	YES-
C10orf68	-0.384858	0.380191	2.07322	0.149905	0.310408	-0.667241	0.380191	5.61341	0.0178236	0.0520855	YES-
C10orf76	-0.00143727	5.08708	0.000359717	0.984868	1	0.106196	5.08708	1.94404	0.163231	0.310849	NO
C10orf82	-0.441997	-1.88641	0.334835	0.562826	0.746392	-1.18611	-1.88641	1.78994	0.180934	0.337211	YES-
C10orf88	0.100987	2.97596	0.819003	0.365472	0.552623	-0.056185	2.97596	0.237001	0.626381	0.785656	NO
C10orf90	-1.85487	-3.47087	1.38361	0.239487	0.423821	-1.85487	-3.47087	1.25733	0.262157	0.417604	YES-
C10orf91	-1.53243	-2.01067	3.60922	0.05746	0.151448	-1.05571	-2.01067	1.8311	0.175998	0.329811	YES-
C10orf95	-0.285817	0.270586	1.51272	0.218724	0.413365	-0.254045	0.270586	1.1362	0.286456	0.442713	YES-
C10orf99	1.81227	-3.34154	1.34078	0.246896	0.423821	2.75809	-3.34154	2.93592	0.0866292	0.191843	YES+
C11orf1	-0.350315	2.84131	7.35751	0.00667831	0.0258834	-0.558225	2.84131	17.3981	3.03137e-05	0.00018013	YES-
C11orf21	0	-3.18547	0	1	1	0	-3.18547	0	1	1	NO
SIGLEC15	1.60575	3.42395	202.627	5.57917e-46	5.48391e-44	1.62312	3.42395	203.737	3.19402e-46	3.07941e-44	YES+
C11orf30	0.0870301	5.39651	0.759702	0.383422	0.572597	0.113923	5.39651	1.28906	0.256222	0.417604	YES+
C11orf31	-0.265778	6.21271	8.45552	0.00363937	0.0154908	-0.265202	6.21271	8.35581	0.00384456	0.0139556	YES-
EMR1	1.59639	0.195564	25.0644	5.54476e-07	5.53927e-06	1.46278	0.195564	20.0257	7.6408e-06	5.12524e-05	YES+
C11orf44	1.81175	-3.51675	1.30876	0.252619	0.423821	0	-3.51675	0	1	1	NO
C11orf45	-0.900345	-0.225203	6.48544	0.0108762	0.0390532	-1.36919	-0.225203	12.0459	0.00051907	0.00235622	YES-
C11orf48	-0.0862249	6.02868	0.97618	0.323144	0.506504	-0.13849	6.02868	2.49152	0.114461	0.237454	YES-
C11orf49	-0.0961414	5.6394	1.32038	0.250524	0.423821	-0.070701	5.6394	0.706154	0.400723	0.568735	YES-
C11orf52	-0.326595	4.08948	10.426	0.00124251	0.00603291	-0.383889	4.08948	13.9461	0.000188126	0.000945319	YES-
C11orf54	0.0412991	3.77092	0.226392	0.634212	0.804089	-0.125894	3.77092	1.96463	0.161019	0.307364	NO
C11orf57	-0.248385	4.29963	9.87807	0.0016726	0.00784336	-0.0717853	4.29963	0.8208	0.364946	0.531796	YES-
C11orf58	0.0561703	6.65517	0.622657	0.430062	0.621735	0.0225257	6.65517	0.0991794	0.752817	0.893571	YES+
C11orf63	-0.214217	1.87858	1.40752	0.235468	0.423821	-0.0795234	1.87858	0.191165	0.661949	0.814949	YES-
C11orf65	-0.728513	-1.09568	3.81379	0.0508324	0.137894	-0.0690454	-1.09568	0.0400338	0.841415	0.966509	YES-
C11orf68	-0.166642	5.88548	3.39496	0.0653958	0.168249	-0.0268653	5.88548	0.0879929	0.766744	0.905568	YES-
C11orf70	-0.583507	-1.72891	0.814989	0.366649	0.554056	-2.1509	-1.72891	6.79712	0.00913048	0.0295833	YES-
C11orf71	-0.0276017	3.67783	0.0839227	0.77205	0.915004	-0.0323422	3.67783	0.111934	0.737952	0.880961	YES-
C11orf73	-0.0285176	4.84981	0.0939534	0.75921	0.904837	-0.0992782	4.84981	1.1136	0.2913	0.448273	YES-
C11orf74	-0.337222	2.19771	5.26869	0.0217123	0.069258	-0.513361	2.19771	11.3161	0.000768374	0.00334834	YES-
C11orf75	0.13724	0.61356	0.294888	0.587105	0.764321	0.158937	0.61356	0.375407	0.540072	0.71086	YES+
C11orf80	-0.444577	4.75454	19.9618	7.90068e-06	6.44008e-05	-0.559069	4.75454	30.6245	3.13121e-08	3.11267e-07	YES-
C11orf82	-0.215235	3.49422	2.10677	0.146648	0.305263	-0.122461	3.49422	0.673998	0.411661	0.58118	YES-
C11orf83	-0.0934018	4.76547	0.663786	0.415227	0.606281	-0.0464784	4.76547	0.162905	0.686496	0.83638	YES-
C11orf84	0.153475	5.76789	3.68679	0.0548449	0.146026	0.326183	5.76789	16.6076	4.59654e-05	0.000263425	YES+
C11orf85	-1.85502	-3.51671	1.38226	0.239717	0.423821	-1.85502	-3.51671	1.25615	0.262381	0.417604	YES-
C11orf86	-0.0384355	-3.26159	0.000667094	0.979394	1	1.4089	-3.26159	1.19745	0.273831	0.42861	NO
C11orf91	-1.80398	-2.63786	4.50033	0.0338883	0.100271	-0.495115	-2.63786	0.461344	0.496997	0.670628	YES-
C11orf92	-0.446845	1.10634	3.29229	0.069606	0.176578	-0.277905	1.10634	1.26767	0.260204	0.417604	YES-
C11orf93	-0.217289	2.09559	1.59847	0.20612	0.395373	-0.492894	2.09559	7.69464	0.00553849	0.0191416	YES-
C11orf94	0.38376	-0.79852	1.07383	0.300083	0.48039	0.534912	-0.79852	2.06337	0.150876	0.291986	YES+
C11orf95	0.224552	3.45061	4.80405	0.0283929	0.0866844	0.282175	3.45061	7.41742	0.00645954	0.0218793	YES+
GULP1	1.59075	4.90682	191.935	1.20248e-43	1.09144e-41	1.48927	4.90682	167.19	3.03981e-38	2.22735e-36	YES+
C12orf10	-0.139215	5.92121	2.27702	0.131304	0.280986	-0.190417	5.92121	4.21506	0.0400668	0.102978	YES-
C12orf23	0.290677	5.09063	9.51464	0.00203839	0.0093455	0.311263	5.09063	10.7984	0.00101587	0.00430398	YES+
C12orf29	-0.250005	3.25547	2.66491	0.102583	0.235454	-0.230032	3.25547	2.2124	0.136905	0.270058	YES-
C12orf36	1.82527	-3.34167	1.27272	0.259258	0.4306	1.92011	-3.34167	1.36441	0.242775	0.40875	YES+
C12orf39	0.458377	-3.18557	0.164927	0.68466	0.84731	-2.6349	-3.18557	2.57771	0.108379	0.228076	NO
C12orf4	0.123311	3.32055	1.27714	0.258432	0.429654	-0.00180461	3.32055	0.000258826	0.987164	1	NO
C12orf42	0.3689	-1.20403	0.676646	0.410744	0.601446	0.77682	-1.20403	3.15976	0.0754745	0.171649	YES+
C12orf43	0.0698238	3.9693	0.479825	0.488502	0.679915	-0.0545899	3.9693	0.281322	0.595836	0.760988	NO
C12orf44	0.34266	6.63222	15.4749	8.3609e-05	0.000551825	0.468611	6.63222	28.8414	7.85547e-08	7.36222e-07	YES+
C12orf45	0.100283	3.46987	0.753735	0.385296	0.574233	-0.173591	3.46987	2.1176	0.145615	0.284013	NO
RTN4RL1	1.57527	3.86725	195.302	2.21415e-44	2.05599e-42	1.71913	3.86725	231.598	2.67227e-52	3.18617e-50	YES+
C12orf5	0.260372	4.96099	13.0397	0.000304957	0.00174819	0.268381	4.96099	13.5579	0.000231316	0.00113407	YES+
C12orf50	2.59201	-3.38346	2.55873	0.109687	0.246425	0	-3.38346	0	1	1	NO
C12orf52	-0.193518	5.587	4.01215	0.0451734	0.125718	-0.095274	5.587	0.967556	0.32529	0.48744	YES-
C12orf54	0.916054	-2.51694	0.740367	0.389543	0.57842	-0.570861	-2.51694	0.222627	0.637045	0.793943	NO
C12orf56	-4.04398	-2.97934	6.81123	0.00905861	0.0334691	-1.33071	-2.97934	1.2324	0.26694	0.421011	YES-
C12orf57	-0.247547	6.17032	3.86285	0.0493665	0.134877	-0.219199	6.17032	3.01928	0.0822799	0.184502	YES-
C12orf60	-1.37421	-0.126806	13.4779	0.000241393	0.00142307	-0.961463	-0.126806	6.97701	0.00825635	0.0270469	YES-
C12orf61	-0.15145	-0.723184	0.169591	0.680476	0.844674	0.0101085	-0.723184	0.000742773	0.978257	1	NO
C12orf65	-0.128342	4.18528	1.80433	0.179189	0.355626	-0.169002	4.18528	3.03521	0.0814762	0.183067	YES-
C12orf66	0.0261624	4.08731	0.0888266	0.765674	0.909602	0.0371565	4.08731	0.174316	0.676304	0.827466	YES+
C12orf68	-0.170102	-1.21471	0.170273	0.679869	0.844113	0.137248	-1.21471	0.115074	0.734439	0.878276	NO
C12orf69	-0.822347	-0.7636	0.377118	0.539149	0.72661	-0.682287	-0.7636	0.249931	0.617123	0.779462	YES-
C12orf70	0.221942	-1.78493	0.191094	0.662007	0.828722	0.233191	-1.78493	0.198328	0.656074	0.810176	YES+
C12orf73	0.0922122	3.24951	0.83929	0.3596	0.546167	-0.12118	3.24951	1.33634	0.247681	0.414791	NO
C12orf74	3.46582	-3.3417	5.39147	0.0202355	0.0654066	1.95259	-3.3417	1.4849	0.223009	0.395185	YES+
C12orf75	-0.00475938	2.82364	0.00113417	0.973134	1	0.0342931	2.82364	0.0574676	0.810544	0.941895	NO
C12orf76	-0.256886	3.37073	4.43159	0.0352797	0.103733	-0.248137	3.37073	4.02196	0.0449116	0.11314	YES-
C13orf45	1.81126	-3.34165	1.27655	0.258542	0.42973	2.70375	-3.34165	2.5963	0.107113	0.22643	YES+
C14orf1	-0.0758363	6.828	0.836089	0.360518	0.547227	0.142686	6.828	2.95927	0.0853866	0.189676	NO
C14orf101	0.210062	5.38616	8.41939	0.0037124	0.0157418	0.143533	5.38616	3.84698	0.0498356	0.122912	YES+
C14orf105	1.81175	-3.51675	1.30876	0.252619	0.423821	0	-3.51675	0	1	1	NO
C14orf119	0.0845765	6.74761	1.06868	0.301244	0.481698	-0.0334073	6.74761	0.165333	0.684294	0.834555	NO
C14orf132	0.0324988	8.03991	0.0876111	0.767236	0.910794	0.132047	8.03991	1.44525	0.229291	0.395504	YES+
C14orf142	0.0687837	4.31866	0.424135	0.514881	0.705388	0.041559	4.31866	0.151625	0.696987	0.844976	YES+
RSAD2	1.57069	1.66864	25.6781	4.03369e-07	4.11747e-06	1.23537	1.66864	13.6162	0.000224248	0.00110479	YES+
C14orf166	0.00751346	7.4651	0.00822054	0.927757	1	-0.0204711	7.4651	0.0607942	0.805245	0.937847	NO
C14orf169	0.00944	4.86334	0.0138789	0.906219	1	0.248139	4.86334	9.61692	0.00192793	0.00756825	YES+
C14orf177	0	-3.51669	0	1	1	0	-3.51669	0	1	1	NO
C14orf178	-1.17624	-1.1947	9.02065	0.00266947	0.011809	-1.30632	-1.1947	9.95772	0.00160176	0.00642042	YES-
C14orf180	0	-3.51667	0	1	1	1.95834	-3.51667	1.4427	0.229704	0.395504	NO
C14orf182	-0.328289	-0.0434213	0.778894	0.377479	0.565686	-0.483485	-0.0434213	1.50062	0.220576	0.392912	YES-
C14orf183	-0.325817	-2.07889	0.370127	0.542935	0.729537	-0.358131	-2.07889	0.415524	0.519179	0.690626	YES-
C14orf2	-0.0659648	6.97806	0.471311	0.492385	0.683161	-0.220228	6.97806	5.21836	0.0223497	0.0632153	YES-
C14orf23	0	-3.51675	0	1	1	1.93576	-3.51675	1.4265	0.232336	0.395504	NO
C14orf28	-0.0207885	3.29245	0.0377242	0.845998	0.970667	0.0236335	3.29245	0.0474633	0.827538	0.955003	NO
C14orf37	-0.867899	-1.01976	4.57995	0.0323482	0.096451	-0.614953	-1.01976	2.32437	0.127362	0.255433	YES-
C14orf39	0	-3.47074	0	1	1	0	-3.47074	0	1	1	NO
C14orf79	-0.0320127	4.84026	0.20454	0.651081	0.819699	-0.223882	4.84026	9.48706	0.00206927	0.00806028	YES-
C14orf80	-0.465316	5.09914	31.3432	2.16212e-08	2.63562e-07	-0.239487	5.09914	8.32582	0.00390855	0.0141574	YES-
C14orf93	-0.39658	4.55749	20.5286	5.87475e-06	4.90984e-05	-0.413877	4.55749	21.7151	3.16294e-06	2.27051e-05	YES-
C15orf26	-0.538347	-1.7982	0.930064	0.334846	0.518871	-0.0459229	-1.7982	0.00734749	0.931691	1	YES-
C15orf27	-0.315753	-1.8863	0.264271	0.607201	0.780098	-2.21889	-1.8863	7.38119	0.00659096	0.0222757	YES-
C15orf37	0.264609	1.93831	2.81852	0.0931821	0.2216	0.437619	1.93831	7.67715	0.00559243	0.0193123	YES+
C15orf38	-0.365369	2.8663	9.93684	0.00162003	0.0076199	-0.230027	2.8663	3.88049	0.0488502	0.121014	YES-
C15orf38-AP3S2	-0.0344416	6.70586	0.292059	0.588904	0.766169	-0.01512	6.70586	0.0557845	0.813287	0.943911	YES-
C15orf39	0.30871	5.16623	13.0036	0.000310885	0.00177816	0.573689	5.16623	44.992	1.97842e-11	2.91839e-10	YES+
C15orf40	-0.188821	4.62158	5.21996	0.022329	0.0708439	-0.310616	4.62158	13.6356	0.000221939	0.00109475	YES-
LAMP3	1.57011	2.27769	88.5432	4.97364e-21	1.81228e-19	1.57224	2.27769	84.9414	3.07336e-20	9.63113e-19	YES+
CATSPERB	1.56749	0.79204	60.0069	9.45272e-15	2.24349e-13	1.34241	0.79204	39.5579	3.18474e-10	4.08742e-09	YES+
DCLK1	1.56746	2.99667	95.3944	1.55994e-22	6.09163e-21	1.79954	2.99667	125.581	3.7972e-29	1.93705e-27	YES+
C15orf54	-1.84788	-3.51674	1.37728	0.240565	0.423821	-1.84788	-3.51674	1.2515	0.263267	0.417604	YES-
C15orf55	3.13572	-3.3415	3.02555	0.0819625	0.200698	2.00378	-3.3415	1.34137	0.246793	0.413648	YES+
C15orf56	-0.193617	-1.81369	0.180823	0.670667	0.836207	-1.61157	-1.81369	7.27105	0.00700748	0.0235099	YES-
C15orf57	-0.0247825	4.36935	0.066255	0.79687	0.932945	-0.0569401	4.36935	0.342207	0.558558	0.727581	YES-
C15orf59	-0.824073	-2.58815	0.368699	0.543714	0.73022	-0.681535	-2.58815	0.243111	0.621968	0.78245	YES-
C15orf60	1.81175	-3.51675	1.30876	0.252619	0.423821	0	-3.51675	0	1	1	NO
C15orf61	0.228286	3.43261	4.33902	0.0372483	0.108258	0.147218	3.43261	1.73933	0.187224	0.34636	YES+
C15orf62	-0.0136556	0.213195	0.00306408	0.955856	1	0.306944	0.213195	1.61107	0.204342	0.370078	NO
C16orf11	1.81197	-3.3011	1.32245	0.250153	0.423821	2.73123	-3.3011	2.81818	0.093202	0.202832	YES+
C16orf13	-0.233915	5.61054	5.83575	0.0157037	0.0531903	-0.14436	5.61054	2.21085	0.137043	0.270197	YES-
C16orf3	-1.14519	-2.56427	2.0407	0.153139	0.315452	-1.34501	-2.56427	2.45291	0.117307	0.241402	YES-
C16orf45	-0.507021	3.73968	19.8592	8.33618e-06	6.76496e-05	-0.44402	3.73968	14.7913	0.000120091	0.000631976	YES-
C16orf46	0.0297702	2.0145	0.0241478	0.876509	0.994743	0.0133425	2.0145	0.00469221	0.945388	1	YES+
C16orf52	0.119942	3.30667	1.00885	0.315178	0.497676	0.293166	3.30667	6.00758	0.0142446	0.0432271	YES+
C16orf54	1.81672	-3.34145	1.32711	0.24932	0.423821	0	-3.34145	0	1	1	NO
C16orf55	-0.334659	3.57637	12.0497	0.000517995	0.00279465	-0.265115	3.57637	7.35957	0.00667067	0.0225187	YES-
C16orf58	0.0893644	7.68792	1.73377	0.187931	0.368832	0.0473857	7.68792	0.484959	0.486185	0.659617	YES+
C16orf59	-0.217891	4.03772	3.74577	0.0529413	0.142312	-0.332076	4.03772	8.32346	0.00391364	0.0141732	YES-
C16orf62	-0.178775	4.62405	4.17045	0.0411349	0.117138	-0.313584	4.62405	12.3092	0.000450736	0.0020717	YES-
C16orf70	0.170764	4.86485	4.90724	0.0267443	0.0824634	0.109003	4.86485	1.94511	0.163115	0.310805	YES+
CLGN	1.56522	3.15806	101.053	8.95752e-24	3.73694e-22	1.53587	3.15806	96.0903	1.0976e-22	4.02853e-21	YES+
C16orf72	0.197784	5.32928	5.59185	0.0180442	0.0595465	0.339237	5.32928	16.3632	5.22916e-05	0.000296643	YES+
APOL6	1.5603	2.86851	49.1772	2.33855e-12	4.51791e-11	1.62413	2.86851	51.7171	6.41022e-13	1.09742e-11	YES+
C16orf78	0	-3.47081	0	1	1	2.7633	-3.47081	2.81067	0.0936391	0.203519	NO
C16orf80	0.223423	5.07021	8.11568	0.00438841	0.0181128	0.14527	5.07021	3.34706	0.0673251	0.156579	YES+
C16orf86	-2.11417	-0.655603	19.1978	1.17849e-05	9.3197e-05	-1.32429	-0.655603	8.82055	0.00297858	0.0111475	YES-
C16orf87	0.0355754	2.52111	0.0578165	0.809981	0.942926	0.0265639	2.52111	0.031007	0.860225	0.980847	YES+
C16orf88	0.211358	4.67014	7.43264	0.00640513	0.0249784	0.226379	4.67014	8.32169	0.00391745	0.0141845	YES+
C16orf89	0	-3.51673	0	1	1	0	-3.51673	0	1	1	NO
C16orf91	0.202242	4.41628	4.49885	0.0339176	0.100329	0.0592504	4.41628	0.372204	0.541805	0.711944	YES+
C16orf93	-0.150005	3.20278	1.11114	0.291835	0.470363	-0.544699	3.20278	13.3903	0.00025293	0.00122897	YES-
C16orf95	-0.198845	2.21752	1.76495	0.184008	0.362845	-0.191885	2.21752	1.58017	0.208736	0.376009	YES-
C16orf96	-1.85025	-3.34167	1.42243	0.233004	0.423821	-1.85025	-3.34167	1.29127	0.255814	0.417604	YES-
C17orf100	-0.0243586	1.8963	0.026532	0.870608	0.99078	0.0668638	1.8963	0.194544	0.659161	0.812907	NO
C17orf102	1.61251	-3.26167	1.55484	0.212422	0.404031	-1.84826	-3.26167	1.25872	0.261894	0.417604	NO
C17orf103	-0.264158	5.29174	9.91393	0.00164032	0.00770455	0.106817	5.29174	1.63915	0.200442	0.36505	NO
C17orf104	-1.00817	-2.14855	2.30021	0.129357	0.277439	-3.27776	-2.14855	11.3054	0.000772825	0.00336628	YES-
C17orf105	-0.818979	-3.42658	0.333903	0.56337	0.746541	-2.63077	-3.42658	2.43886	0.118363	0.242134	YES-
C17orf107	0.198337	2.74557	2.18726	0.139157	0.292755	0.497705	2.74557	13.9088	0.000191895	0.000961863	YES+
C17orf49	-0.288782	5.45142	10.4846	0.00120376	0.00586595	-0.11312	5.45142	1.60613	0.205036	0.371002	YES-
C17orf50	-2.24773	-2.85577	3.19364	0.0739252	0.18525	-0.416545	-2.85577	0.158201	0.690818	0.840427	YES-
IL21R	1.55931	0.455004	54.8313	1.31335e-13	2.82132e-12	1.95098	0.455004	92.4673	6.84469e-22	2.38184e-20	YES+
C17orf58	-0.166624	5.69096	4.70209	0.030126	0.0909285	-0.324921	5.69096	17.4492	2.95089e-05	0.000175918	YES-
C17orf59	0.0910146	4.1948	0.721702	0.395586	0.585032	0.384051	4.1948	12.9324	0.000322942	0.00153582	YES+
C17orf61-PLSCR3	-0.263192	5.40402	14.023	0.000180585	0.00109982	-0.149792	5.40402	4.50074	0.0338801	0.0897207	YES-
C17orf62	0.282713	6.63433	18.8611	1.40593e-05	0.000109423	0.279207	6.63433	18.2342	1.95339e-05	0.000121297	YES+
C17orf64	-0.431854	-2.02788	0.520408	0.470668	0.662658	-0.471168	-2.02788	0.579045	0.446687	0.619009	YES-
C17orf66	0	-3.38345	0	1	1	0	-3.38345	0	1	1	NO
C17orf67	0.403018	2.67813	11.4015	0.000733838	0.00379929	0.497607	2.67813	17.0731	3.5969e-05	0.000210997	YES+
C17orf70	-0.242057	5.92686	12.7269	0.00036044	0.00201915	-0.189118	5.92686	7.6709	0.00561184	0.0193694	YES-
C17orf72	-1.22104	-1.03731	5.25806	0.0218453	0.069558	-1.52516	-1.03731	6.90536	0.00859378	0.0280429	YES-
C17orf74	-1.32774	-3.11316	0.98979	0.319794	0.502841	-0.376138	-3.11316	0.0941502	0.758966	0.899175	YES-
C17orf75	-0.0591092	3.31252	0.310916	0.577118	0.757931	-0.0945076	3.31252	0.760682	0.383115	0.550351	YES-
C17orf76-AS1	-0.174933	9.34607	3.42256	0.0643114	0.16601	-0.36457	9.34607	14.8144	0.000118625	0.000625896	YES-
C17orf77	1.5813	-2.77045	2.75426	0.0969958	0.228352	2.39033	-2.77045	7.72423	0.00544847	0.0188814	YES+
C17orf78	-0.0362208	-3.42657	0.000575222	0.980866	1	-1.84801	-3.42657	1.25408	0.262774	0.417604	YES-
C17orf80	-0.226516	4.86735	10.9092	0.000956881	0.00479035	-0.34126	4.86735	23.5206	1.23586e-06	9.48306e-06	YES-
C17orf82	-0.566411	3.10734	13.5382	0.000233752	0.0013841	-0.258072	3.10734	2.84951	0.0914019	0.199864	YES-
C17orf85	0.174195	5.47986	5.05511	0.0245535	0.0767415	0.176868	5.47986	5.13352	0.0234681	0.0657147	YES+
C17orf89	-0.0306319	4.65502	0.0826267	0.773769	0.91612	0.0142191	4.65502	0.0176198	0.894399	1	NO
C17orf96	0.119538	3.88659	1.56921	0.210322	0.401135	0.437942	3.88659	21.4164	3.69593e-06	2.62321e-05	YES+
C17orf97	-0.242347	2.33166	3.16039	0.0754453	0.1882	0.0682113	2.33166	0.256246	0.612711	0.77761	NO
C17orf98	-0.822204	-3.22291	0.376449	0.53951	0.72661	-2.63473	-3.22291	2.58146	0.108122	0.227744	YES-
C17orf99	0	-3.47091	0	1	1	1.93627	-3.47091	1.42841	0.232024	0.395504	NO
C18orf21	-0.160574	3.82572	2.72153	0.0990031	0.232021	-0.329408	3.82572	10.8188	0.00100474	0.00426305	YES-
C18orf25	0.111249	4.56317	1.5615	0.211445	0.402582	0.203316	4.56317	5.15412	0.0231913	0.0651023	YES+
C18orf32	0.323993	4.77187	17.1063	3.53442e-05	0.000251923	0.165981	4.77187	4.33259	0.0373893	0.0973125	YES+
S100P	1.55666	6.04815	138.486	5.70574e-32	3.48396e-30	1.35413	6.04815	105.016	1.2114e-24	4.93125e-23	YES+
C18orf56	-0.322972	0.477784	1.82416	0.176819	0.352205	-0.591129	0.477784	5.35687	0.0206408	0.0589862	YES-
C18orf61	-0.172138	-1.96315	0.0621852	0.803075	0.937324	-1.48015	-1.96315	3.14325	0.0762416	0.17314	YES-
C18orf8	0.302932	4.5624	14.3876	0.00014878	0.000930164	0.315819	4.5624	15.3054	9.14567e-05	0.000493269	YES+
DDX60	1.55401	4.04766	102.428	4.4732e-24	1.88173e-22	1.328	4.04766	69.8318	6.45847e-17	1.56982e-15	YES+
C19orf12	0.173226	4.23332	4.18516	0.0407795	0.116307	0.162261	4.23332	3.55981	0.0591946	0.141307	YES+
C19orf18	1.07243	-1.49393	4.40336	0.0358683	0.105035	0.501074	-1.49393	0.794855	0.372636	0.53977	YES+
C19orf21	-0.320194	6.85417	12.1337	0.000495187	0.00269086	-0.182633	6.85417	3.94457	0.0470228	0.117286	YES-
C19orf24	0.15155	5.13031	2.02052	0.155186	0.318499	0.369489	5.13031	11.996	0.000533159	0.00241582	YES+
C19orf25	-0.0447737	4.17736	0.24423	0.621167	0.793139	0.210287	4.17736	5.42084	0.0198978	0.0572037	NO
C19orf26	0.288098	2.55457	4.17123	0.041116	0.117101	0.530433	2.55457	14.231	0.000161683	0.00082416	YES+
TRIM16L	1.55343	4.27147	225.481	5.76758e-51	6.60322e-49	1.7423	4.27147	283.344	1.40259e-63	2.10911e-61	YES+
C19orf38	-0.407314	1.89534	7.12303	0.00760999	0.0289051	0.0835621	1.89534	0.321121	0.570935	0.739421	NO
C19orf40	-0.351186	1.9375	5.73885	0.0165936	0.0557484	-0.45722	1.9375	8.94354	0.00278453	0.0104915	YES-
C19orf43	0.151455	7.2918	1.82346	0.176902	0.352301	0.254838	7.2918	5.15308	0.0232051	0.0651321	YES+
C19orf44	0.100356	3.42343	1.03249	0.309575	0.490944	0.0305861	3.42343	0.0910949	0.76279	0.901993	YES+
C19orf45	-0.806593	-0.457992	6.49415	0.010823	0.0389003	-1.18883	-0.457992	11.6724	0.000634338	0.00282037	YES-
C19orf47	0.303023	3.38711	7.42215	0.00644259	0.0250759	0.470073	3.38711	17.7567	2.51037e-05	0.000152087	YES+
C19orf48	-0.245602	7.39902	9.7226	0.00182016	0.00846439	-0.222303	7.39902	7.92669	0.00487109	0.0171505	YES-
C19orf52	-0.0211219	4.49527	0.0437952	0.834235	0.961441	0.187462	4.49527	3.44878	0.0632984	0.149212	NO
C19orf53	0.0978694	6.72338	1.10733	0.292663	0.471359	0.0863224	6.72338	0.857684	0.354388	0.52033	YES+
C19orf54	-0.42261	5.25129	30.5913	3.18526e-08	3.77325e-07	-0.271864	5.25129	12.5718	0.000391603	0.00182784	YES-
C19orf55	0.0854383	3.88868	0.491142	0.483418	0.675137	0.0430346	3.88868	0.120968	0.727987	0.873203	YES+
SMOX	1.55103	4.19899	259.156	2.62064e-58	3.56796e-56	1.52627	4.19899	247.023	1.15722e-55	1.50439e-53	YES+
C19orf59	-2.62505	-3.30101	2.36853	0.123804	0.267897	-0.71566	-3.30101	0.1915	0.661672	0.814707	YES-
C19orf60	-0.178472	4.67577	1.90251	0.167797	0.338078	-0.135482	4.67577	1.088	0.296916	0.454762	YES-
C19orf66	0.258183	5.35503	8.37183	0.00381082	0.0160914	0.153958	5.35503	2.91055	0.088002	0.194212	YES+
C19orf69	0	-3.26132	0	1	1	2.75292	-3.26132	2.96848	0.0849016	0.188893	NO
C19orf70	0.0556932	4.11865	0.191881	0.661356	0.828232	0.024538	4.11865	0.0366481	0.848183	0.97157	YES+
C19orf71	0.0936934	-0.545836	0.0586153	0.808698	0.941923	-0.353798	-0.545836	0.713889	0.398156	0.566145	NO
C19orf73	0.104443	1.27642	0.337833	0.561083	0.745078	0.108652	1.27642	0.348001	0.555247	0.724438	YES+
C19orf77	-0.556159	-3.07849	0.192496	0.660847	0.827753	-1.18104	-3.07849	0.707668	0.400219	0.568277	YES-
C19orf80	-2.64307	-2.79841	5.88594	0.0152623	0.0518783	-1.19746	-2.79841	1.70722	0.191346	0.351983	YES-
C19orf81	-0.051388	1.20681	0.0316853	0.85872	0.980407	0.354126	1.20681	1.53777	0.214949	0.384861	NO
C1D	-0.00309165	2.93395	0.000943942	0.97549	1	-0.160608	2.93395	2.33732	0.126307	0.253949	YES-
C1GALT1	-0.0118057	3.19705	0.00922896	0.923467	1	-0.226235	3.19705	3.17349	0.0748424	0.170539	YES-
C1GALT1C1	-0.0993939	5.46756	2.19605	0.138365	0.291546	-0.257954	5.46756	14.268	0.000158533	0.000809541	YES-
C1orf101	-0.489431	-1.31088	1.71779	0.189978	0.371573	-1.02381	-1.31088	5.81845	0.0158589	0.0472998	YES-
C1orf105	-0.895161	-1.59991	2.03809	0.153402	0.315928	-0.590508	-1.59991	0.905287	0.341368	0.506447	YES-
PON2	1.55063	6.04119	501.686	4.0842e-111	1.4438e-108	1.37114	6.04119	388.295	1.9454e-86	4.45453e-84	YES+
C1orf109	0.190745	4.01001	5.50427	0.0189701	0.0620532	0.266072	4.01001	10.4742	0.00121051	0.00501283	YES+
C1orf111	0	-3.51669	0	1	1	0	-3.51669	0	1	1	NO
C1orf112	0.00150623	3.3185	0.000147067	0.990324	1	-0.0536036	3.3185	0.17823	0.672899	0.824601	NO
C1orf114	0.651411	-2.38307	0.867325	0.351697	0.537359	-0.115593	-2.38307	0.0199164	0.887771	1	NO
C1orf115	-0.22732	3.4228	3.82321	0.0505473	0.137342	0.055531	3.4228	0.230104	0.631447	0.789602	NO
C1orf116	0.422399	1.62838	5.4229	0.0198743	0.0645603	0.577213	1.62838	10.0321	0.00153837	0.00619344	YES+
C1orf122	0.127552	5.55119	1.71773	0.189985	0.371573	0.37268	5.55119	14.6574	0.000128926	0.000672497	YES+
C1orf123	-0.0881994	5.09854	1.20968	0.271396	0.445728	-0.147576	5.09854	3.30452	0.0690896	0.159706	YES-
C1orf127	0.459	-2.97919	0.166299	0.683422	0.84662	-2.63474	-2.97919	2.58187	0.108094	0.227744	NO
C1orf131	0.144442	3.97103	2.4926	0.114383	0.252521	0.0287074	3.97103	0.0940479	0.759093	0.899189	YES+
C1orf140	3.08744	-3.26148	3.29358	0.0695514	0.176564	1.916	-3.26148	1.34681	0.245837	0.412561	YES+
TP53INP2	1.55047	4.27482	223.785	1.35165e-50	1.5131e-48	1.83117	4.27482	312.199	7.24923e-70	1.20721e-67	YES+
C1orf151-NBL1	0.323479	4.80934	11.1882	0.000823173	0.00419816	0.387883	4.80934	15.8751	6.76638e-05	0.000373951	YES+
C1orf158	-1.84808	-3.38347	1.38159	0.239831	0.423821	0.0891534	-3.38347	0.00354096	0.952549	1	NO
C1orf159	0.0990359	4.61686	1.20216	0.272891	0.447781	-0.0132255	4.61686	0.0207036	0.885589	1	NO
C1orf162	-0.150269	-0.415678	0.158284	0.690741	0.852166	-0.370062	-0.415678	0.832403	0.361579	0.528263	YES-
C1orf168	-0.541652	-1.11441	0.615938	0.432561	0.62455	-0.358368	-1.11441	0.266872	0.605438	0.770662	YES-
C1orf170	-0.507965	-0.947919	1.45272	0.228092	0.423821	-0.26903	-0.947919	0.411666	0.521125	0.692018	YES-
C1orf172	-0.163443	4.72869	3.96912	0.0463419	0.128497	-0.104651	4.72869	1.59982	0.205929	0.37203	YES-
C1orf173	0	-3.47096	0	1	1	0	-3.47096	0	1	1	NO
C1orf174	0.0644235	4.9165	0.594434	0.44071	0.63259	0.010281	4.9165	0.014758	0.903309	1	YES+
C1orf177	-0.037601	-3.34173	0.000657535	0.979543	1	-1.85014	-3.34173	1.2912	0.255827	0.417604	YES-
C1orf180	0.863613	-2.88606	0.823238	0.364235	0.551332	0.117693	-2.88606	0.0118755	0.913223	1	YES+
C1orf186	-0.0472293	-3.42656	0.000859878	0.976606	1	-1.85473	-3.42656	1.25846	0.261943	0.417604	YES-
C1orf189	-0.046454	-2.68922	0.00198259	0.964485	1	0.800086	-2.68922	0.715728	0.397549	0.56556	NO
C1orf192	-1.84788	-3.51674	1.37728	0.240565	0.423821	-1.84788	-3.51674	1.2515	0.263267	0.417604	YES-
C1orf194	-1.10064	-0.436511	9.90553	0.00164783	0.00773619	-1.5167	-0.436511	15.1007	0.000101928	0.000545799	YES-
C1orf198	0.177045	5.36555	5.59006	0.0180627	0.0595685	0.341896	5.36555	20.7671	5.18652e-06	3.59259e-05	YES+
C1orf204	-1.08844	-1.45906	3.57493	0.058658	0.154061	-0.768387	-1.45906	1.83105	0.176003	0.329811	YES-
HPGD	1.54936	0.805733	41.1903	1.38106e-10	2.19813e-09	1.49187	0.805733	36.4259	1.58585e-09	1.86109e-08	YES+
C1orf210	-0.16305	3.88292	1.89536	0.168598	0.339387	-0.117127	3.88292	0.961654	0.32677	0.489257	YES-
C1orf213	-0.14196	1.27554	0.488201	0.484731	0.676482	-0.355974	1.27554	2.81147	0.0935923	0.203462	YES-
C1orf216	-0.130138	4.65192	2.97712	0.0844497	0.205614	-0.136009	4.65192	3.15274	0.0757996	0.172214	YES-
C1orf220	0.2924	1.42747	1.91401	0.166518	0.336161	-0.19134	1.42747	0.723798	0.394901	0.563066	NO
C1orf226	-0.0644522	6.75304	0.802461	0.370358	0.557669	0.0670923	6.75304	0.86745	0.351662	0.517982	NO
C1orf227	-0.817002	-2.38305	0.820881	0.364923	0.552041	-0.397794	-2.38305	0.199987	0.654731	0.809228	YES-
LXN	1.54162	7.55663	476.29	1.37129e-105	4.68329e-103	1.3293	7.55663	355.274	3.01013e-79	6.06541e-77	YES+
C1orf229	-0.403095	-1.24204	0.708597	0.39991	0.589609	-0.05714	-1.24204	0.014714	0.903452	1	YES-
C10orf10	1.53796	1.97735	90.268	2.07994e-21	7.71837e-20	1.51755	1.97735	85.1062	2.82762e-20	8.8887e-19	YES+
C1orf27	0.173647	5.27959	4.34455	0.0371276	0.10797	0.00210581	5.27959	0.000621708	0.980108	1	YES+
C1orf35	-0.163446	4.67793	3.14632	0.0760982	0.1894	-0.0950599	4.67793	1.04992	0.305526	0.464727	YES-
C1orf43	0.227678	8.47427	9.54953	0.002	0.00919505	0.165917	8.47427	5.06089	0.0244717	0.0680989	YES+
C1orf50	0.00782552	3.696	0.00536974	0.941584	1	-0.108455	3.696	0.991544	0.319365	0.481101	NO
C1orf51	-0.281306	4.7836	10.3278	0.00131039	0.00632508	-0.349543	4.7836	15.4553	8.4481e-05	0.000459354	YES-
C1orf52	0.427438	4.20429	18.5197	1.68156e-05	0.000128443	0.251667	4.20429	6.17952	0.0129237	0.0398124	YES+
C1orf53	-0.463934	1.93186	7.19016	0.00733045	0.0279857	-0.380551	1.93186	4.73245	0.0295987	0.0800478	YES-
UGT1A3	1.53728	4.5037	75.5874	3.49593e-18	1.07056e-16	1.56333	4.5037	75.9481	2.91224e-18	7.80341e-17	YES+
C1orf56	-0.283981	5.60393	8.15003	0.00430603	0.0178404	-0.0849818	5.60393	0.73007	0.39286	0.560673	YES-
C1orf61	-0.0488369	-2.30019	0.00310121	0.95559	1	0.138224	-2.30019	0.0244254	0.875807	0.993585	NO
C1orf63	-0.132692	5.82726	1.75106	0.185744	0.365501	-0.173774	5.82726	2.97708	0.0844514	0.188265	YES-
C1orf64	-1.85502	-3.51671	1.38226	0.239717	0.423821	-1.85502	-3.51671	1.25615	0.262381	0.417604	YES-
C1orf65	-0.450422	-1.97988	0.540831	0.462089	0.65442	-0.825146	-1.97988	1.49117	0.222035	0.394947	YES-
C1orf68	1.80734	-3.471	1.30714	0.252913	0.423821	1.93627	-3.471	1.42841	0.232025	0.395504	YES+
C1orf74	-0.396804	1.38166	5.71216	0.0168478	0.0564112	-0.488002	1.38166	7.93347	0.00485287	0.0170953	YES-
C1orf85	-0.0485337	5.79906	0.475781	0.490339	0.681356	-0.0533169	5.79906	0.566472	0.451664	0.624627	YES-
C1orf86	-0.0858634	4.86843	1.18206	0.276936	0.453017	0.0721682	4.86843	0.830806	0.36204	0.52863	NO
C1orf87	-1.85487	-3.47085	1.38361	0.239487	0.423821	0.103295	-3.47085	0.00438098	0.947227	1	NO
C1orf94	0	-3.51677	0	1	1	0	-3.51677	0	1	1	NO
UGT1A5	1.53727	4.5004	75.753	3.21466e-18	9.88938e-17	1.5633	4.5004	76.1077	2.68606e-18	7.22619e-17	YES+
C1QA	0	-3.47093	0	1	1	0	-3.47093	0	1	1	NO
C1QBP	0.0623487	6.67177	0.454555	0.50018	0.691216	-0.0283253	6.67177	0.0931867	0.760164	0.899695	NO
C1QC	-1.85502	-3.51671	1.38226	0.239717	0.423821	-1.85502	-3.51671	1.25615	0.262381	0.417604	YES-
C1QL1	-0.570761	-0.186153	2.77305	0.0958631	0.226506	-0.250264	-0.186153	0.552124	0.457451	0.63029	YES-
C1QL2	-1.85094	-3.34155	1.41693	0.233909	0.423821	0.102503	-3.34155	0.00464182	0.945681	1	NO
C1QL3	3.09391	-3.22289	4.04633	0.0442675	0.123776	1.95258	-3.22289	1.48496	0.223001	0.395185	YES+
C1QL4	-1.08917	-0.987044	4.43125	0.0352867	0.103739	-1.34279	-0.987044	5.76289	0.0163682	0.0485456	YES-
C1QTNF1	-1.22104	-1.50678	3.44632	0.0633927	0.163996	-1.04291	-1.50678	2.47511	0.115662	0.239329	YES-
C1QTNF2	-0.685835	-2.54077	0.690151	0.406113	0.596398	-1.70762	-2.54077	2.97807	0.0843996	0.188188	YES-
UGT1A4	1.53707	4.5011	76.6455	2.04576e-18	6.40093e-17	1.56317	4.5011	76.9791	1.72779e-18	4.73029e-17	YES+
C1QTNF3-AMACR	0.0828593	4.38043	1.12234	0.289414	0.468034	-0.00113588	4.38043	0.000201874	0.988664	1	NO
C1QTNF4	-0.58349	-2.63817	0.384061	0.535438	0.723953	-0.435228	-2.63817	0.209216	0.647383	0.80236	YES-
C1QTNF5	0	-3.51672	0	1	1	0	-3.51672	0	1	1	NO
C1QTNF6	0.0610438	7.88813	0.849345	0.356738	0.543002	0.0840341	7.88813	1.60483	0.20522	0.371234	YES+
C1QTNF8	-3.81372	-3.11309	5.3856	0.0203036	0.0655741	-0.129746	-3.11309	0.0114987	0.914605	1	YES-
C1QTNF9	0	-3.47093	0	1	1	0	-3.47093	0	1	1	NO
C1QTNF9B	1.81204	-3.34166	1.32688	0.249362	0.423821	0	-3.34166	0	1	1	NO
UGT1A7	1.53707	4.504	76.7033	1.98669e-18	6.22579e-17	1.56747	4.504	77.5344	1.30433e-18	3.61021e-17	YES+
THEMIS2	1.53637	0.211763	28.9747	7.33311e-08	8.30124e-07	1.80833	0.211763	41.5046	1.17591e-10	1.60532e-09	YES+
[truncated: 18,151 more rows]

## Sheet: B_MCF7xs1 Chronic IL-1 DEG
FEATURE_NAME	MCF71_PBS-VS-MCas1_PBS.logFC	MCF71_PBS-VS-MCas1_PBS.logCPM	MCF71_PBS-VS-MCas1_PBS.LR	MCF71_PBS-VS-MCas1_PBS.PValue	MCF71_PBS-VS-MCas1_PBS.FDR	MCF71_PBS-VS-MCbs1_PBS.logFC	MCF71_PBS-VS-MCbs1_PBS.logCPM	MCF71_PBS-VS-MCbs1_PBS.LR	MCF71_PBS-VS-MCbs1_PBS.PValue	MCF71_PBS-VS-MCbs1_PBS.FDR	Same Direction
LOC284757	9.97177	0.895426	476.336	1.33985e-105	2.64686e-103	9.3801	0.895426	317.234	5.79942e-71	5.81384e-69	YES+
TDRD1	9.77956	1.96108	1338.53	4.79832e-293	5.08875e-290	6.35077	1.96108	137.878	7.7491e-32	2.48637e-30	YES+
A1CF	0	-3.47098	0	1	1	0	-3.47098	0	1	1	NO
BMP5	9.77546	2.65481	1353.72	2.39015e-296	2.67564e-293	5.10013	2.65481	88.4131	5.31166e-21	9.82827e-20	YES+
IFI44L	8.16824	3.14111	1096.9	1.56028e-240	1.12284e-237	0.982315	3.14111	3.14316	0.076246	0.144585	YES+
A2ML1	3.56305	-2.02807	24.9923	5.75593e-07	3.44876e-06	3.56429	-2.02807	23.9437	9.9195e-07	4.982e-06	YES+
IFI44	8.11833	3.09646	1314.99	6.26039e-288	6.30734e-285	0.150254	3.09646	0.0567948	0.811635	0.907472	YES+
A4GALT	0.128479	5.63668	2.22112	0.136134	0.240264	0.569622	5.63668	44.1168	3.09352e-11	2.63571e-10	YES+
A4GNT	0	-3.51669	0	1	1	1.96417	-3.51669	1.44986	0.228551	0.340865	NO
AAAS	-0.219141	6.21631	8.53298	0.00348768	0.0103522	0.0382345	6.21631	0.260273	0.609933	0.729429	NO
AACS	-0.14766	6.35426	5.36996	0.0204865	0.0497112	-0.329085	6.35426	25.9206	3.55749e-07	1.90242e-06	YES-
AACSP1	0.75414	-2.28096	0.575876	0.447933	0.591782	1.00827	-2.28096	1.02151	0.31216	0.426645	YES+
AADAC	0.488697	-2.49343	0.28092	0.596099	0.734107	1.26251	-2.49343	2.15392	0.142206	0.239314	YES+
AADACL4	0	-3.51672	0	1	1	0	-3.51672	0	1	1	NO
MC4R	7.00485	0.0804037	330.417	7.79733e-74	9.5222e-72	3.17706	0.0804037	17.467	2.92343e-05	0.000118145	YES+
OAS2	6.92087	4.61599	2032.07	0	0	1.57657	4.61599	53.2013	3.01063e-13	3.11258e-12	YES+
AAGAB	-0.13259	6.9978	4.05008	0.0441692	0.0956999	-0.579064	6.9978	74.6605	5.59031e-18	8.54269e-17	YES-
AAK1	0.254486	4.69021	7.77022	0.00531145	0.0150783	-0.0907727	4.69021	0.927671	0.335469	0.452874	NO
AAMDC	-0.197828	3.00039	2.29205	0.130038	0.231718	-0.112408	3.00039	0.726035	0.394172	0.517296	YES-
AAMP	-0.200401	7.54129	7.72021	0.0054606	0.0154668	0.0782013	7.54129	1.17759	0.277847	0.387582	NO
AANAT	0.6869	-2.54055	1.08871	0.296758	0.425508	-0.0629628	-2.54055	0.00668967	0.934813	0.998358	NO
AAR2	-0.186109	5.65672	5.76707	0.0163293	0.0408942	-0.105753	5.65672	1.84372	0.174515	0.284505	YES-
AARD	1.3278	-0.210292	27.1772	1.85632e-07	1.19152e-06	0.0477756	-0.210292	0.0214552	0.883546	0.965899	YES+
AARS	-0.484303	9.95674	34.8191	3.61814e-09	2.90344e-08	-0.450897	9.95674	30.1785	3.94044e-08	2.39445e-07	YES-
AARS2	0.222569	5.15562	8.19832	0.00419292	0.012188	0.241311	5.15562	9.46062	0.00209931	0.00608552	YES+
AARSD1	-0.0385001	4.43196	0.218288	0.640347	0.772172	-0.0552584	4.43196	0.434197	0.509936	0.636158	YES-
AASDH	-0.0959865	3.46201	1.02492	0.311354	0.442225	0.109967	3.46201	1.34013	0.247011	0.362716	NO
AASDHPPT	-0.179361	4.39153	5.74196	0.0165643	0.0413952	-0.0690135	4.39153	0.833482	0.361267	0.481547	YES-
ALPP	0.640886	0.17145	0.785156	0.375569	0.512461	5.91304	0.17145	222.607	2.44176e-50	1.4687e-48	YES+
AATF	0.052844	5.64173	0.412331	0.520789	0.666914	0.172616	5.64173	4.37084	0.036559	0.0774458	YES+
AATK	0.063969	-0.0395114	0.050844	0.821601	0.932849	-0.41343	-0.0395114	1.76354	0.184183	0.29812	NO
ABAT	0.181903	7.85682	5.28235	0.0215426	0.0518495	-0.226328	7.85682	8.09758	0.00443244	0.0119965	NO
BST2	6.77575	3.81083	1863.78	0	0	3.49819	3.81083	294.167	6.14683e-66	5.68158e-64	YES+
LINC00052	6.75069	3.48531	1052.11	8.46833e-231	5.68789e-228	4.86372	3.48531	466.077	2.28771e-103	4.34881e-101	YES+
ABCA11P	0.040216	2.76934	0.116569	0.732786	0.856326	-0.272579	2.76934	4.82137	0.0281089	0.0617593	NO
XAF1	6.65837	3.64572	810.942	2.25522e-178	9.87886e-176	-0.3296	3.64572	0.767817	0.380893	0.502982	NO
ABCA13	-0.0467497	-0.0137805	0.0436533	0.8345	0.944514	-2.06131	-0.0137805	42.1655	8.38663e-11	6.86674e-10	YES-
ABCA17P	-0.497267	-0.605022	1.7146	0.19039	0.317028	0.678996	-0.605022	3.97682	0.0461306	0.0942277	NO
COL13A1	0.791273	1.11067	3.20611	0.0733639	0.146844	5.17539	1.11067	360.647	2.03585e-80	2.42736e-78	YES+
GABRP	6.50606	1.99555	490.287	1.23397e-108	2.61732e-106	7.45058	1.99555	812.062	1.28723e-178	9.97607e-176	YES+
ABCA4	1.2912	-1.91658	2.25386	0.133281	0.236368	2.29828	-1.91658	7.74968	0.0053722	0.0142735	YES+
ABCA5	0.437325	6.49325	9.91985	0.00163506	0.00523624	-0.401472	6.49325	8.26447	0.00404285	0.0110369	NO
ABCA6	2.09991	-1.51811	27.9434	1.24913e-07	8.26602e-07	-0.807812	-1.51811	1.43646	0.230713	0.342332	NO
ABCA7	0.405703	4.62177	18.4761	1.72049e-05	8.06223e-05	-0.34154	4.62177	11.898	0.000561935	0.00182482	NO
ABCA8	-1.84799	-3.47093	1.38498	0.239256	0.369801	-1.84799	-3.47093	1.24208	0.265071	0.373975	YES-
ABCA9	2.35154	-2.22319	6.08317	0.0136475	0.0348982	1.13459	-2.22319	1.19277	0.274772	0.38441	YES+
ABCB1	-2.9428	-1.18528	43.0677	5.28781e-11	5.22557e-10	-2.89456	-1.18528	38.7622	4.78701e-10	3.58448e-09	YES-
ABCB10	-0.0251683	3.59878	0.0464166	0.82942	0.939609	0.317403	3.59878	7.46609	0.00628719	0.0164251	NO
ABCB11	1.80781	-3.4709	1.30592	0.253136	0.375732	1.96421	-3.4709	1.45145	0.228296	0.340865	YES+
SLFN11	6.24591	0.881683	39.5591	3.18283e-10	2.87467e-09	10.7357	0.881683	647.346	8.44086e-143	2.74328e-140	YES+
ABCB6	0.0787016	5.1836	1.16951	0.279502	0.405441	-0.485563	5.1836	40.5535	1.91304e-10	1.49874e-09	NO
ABCB7	0.261365	4.10183	10.5858	0.00113961	0.00378429	0.42131	4.10183	27.2287	1.80759e-07	1.00839e-06	YES+
ABCB8	-0.417559	5.71905	29.5965	5.3201e-08	3.70678e-07	-0.318648	5.71905	17.0516	3.63776e-05	0.000145179	YES-
ABCB9	0.240561	3.45259	6.54603	0.0105118	0.0277388	-0.114781	3.45259	1.33252	0.248358	0.364355	NO
ABCC1	0.291178	7.23876	12.4796	0.000411429	0.00151366	-0.0395138	7.23876	0.227526	0.633365	0.749929	NO
ABCC10	-0.0697128	6.05895	0.835371	0.360724	0.496522	-0.27893	6.05895	13.028	0.000306862	0.00104571	YES-
ABCC11	1.46538	-1.56388	5.67547	0.0172038	0.0427443	2.08947	-1.56388	13.3395	0.000259874	0.000895582	YES+
ABCC12	-0.0448317	-3.34168	0.000880563	0.976327	1	-1.85328	-3.34168	1.25852	0.261931	0.373975	YES-
ABCC13	0.456237	-3.07848	0.126651	0.72193	0.846438	1.75544	-3.07848	2.2664	0.132207	0.225264	YES+
IFIT3	5.71251	3.9486	1239.26	1.7887e-271	1.4417e-268	0.614879	3.9486	7.48211	0.00623152	0.016321	YES+
IFI27	5.64511	3.87888	933.885	4.22464e-205	2.30072e-202	0.833509	3.87888	13.0784	0.000298716	0.00101985	YES+
KLHL4	5.61285	0.331177	359.421	3.76465e-80	5.09111e-78	2.4152	0.331177	22.7495	1.84554e-06	8.90723e-06	YES+
ABCC5	-0.150818	7.56619	2.2276	0.135564	0.239468	-0.550337	7.56619	29.3306	6.10238e-08	3.61656e-07	YES-
ABCC6	-0.352381	-2.97897	0.117614	0.731637	0.855295	0.139482	-2.97897	0.01954	0.888829	0.970201	NO
ABCC6P2	2.58201	-3.42661	2.53965	0.111019	0.203775	0	-3.42661	0	1	1	NO
ABCC8	0.173266	2.93955	2.39396	0.121805	0.219356	-0.597719	2.93955	24.1333	8.98927e-07	4.53401e-06	NO
ABCC9	0.500026	-2.49301	0.388597	0.533038	0.67962	1.69372	-2.49301	5.56315	0.0183424	0.0425023	YES+
ABCD1	0.246646	4.39565	10.8437	0.000991306	0.00334083	-0.00524684	4.39565	0.00452746	0.946354	0.999374	NO
ABCD2	0	-3.47086	0	1	1	1.97866	-3.47086	1.46183	0.22664	0.340865	NO
UGT1A6	5.60363	4.71245	1242.11	4.31278e-272	3.62094e-269	4.23254	4.71245	705.706	1.71729e-155	6.92067e-153	YES+
ABCD4	-0.0123597	5.78422	0.0215363	0.883327	0.987245	-0.325944	5.78422	14.5219	0.000138537	0.000501441	YES-
ABCE1	-0.00376427	5.92825	0.00258597	0.959443	1	0.081659	5.92825	1.20564	0.272197	0.381596	NO
ABCF1	0.00150163	7.16898	0.00046506	0.982795	1	0.0903934	7.16898	1.67757	0.195248	0.313336	YES+
ABCF2	-0.498674	6.66711	53.5397	2.53418e-13	3.16184e-12	-0.274461	6.66711	16.2545	5.53767e-05	0.000214296	YES-
ABCF3	-0.550382	7.0883	74.9134	4.91819e-18	9.00104e-17	-0.582313	7.0883	82.7923	9.11442e-20	1.5564e-18	YES-
CCL5	5.51865	0.627609	378.091	3.24063e-84	4.80137e-82	0.663668	0.627609	1.19455	0.274414	0.384042	YES+
UGT1A3	5.49823	4.5037	1363.59	1.71257e-298	2.0299e-295	4.12217	4.5037	736.57	3.3397e-162	1.52943e-159	YES+
ABCG4	1.36332	-2.79826	1.92039	0.165814	0.283181	1.96492	-2.79826	4.52331	0.033436	0.071988	YES+
ABCG5	0	-3.47094	0	1	1	1.95567	-3.47094	1.44529	0.229286	0.340865	NO
ABHD1	0.421983	-0.842827	1.86231	0.172359	0.292441	-0.51899	-0.842827	2.00998	0.156268	0.259309	NO
ABHD10	-0.158598	4.04734	3.91749	0.0477861	0.102055	-0.00947013	4.04734	0.0137845	0.906537	0.982632	YES-
ABHD11	-0.111487	6.61313	2.27386	0.131572	0.233934	0.11603	6.61313	2.46307	0.11655	0.203385	NO
ABHD12	-0.206569	6.12372	5.35225	0.0206955	0.0501159	-0.0920068	6.12372	1.05803	0.303664	0.416757	YES-
ABHD12B	0	-3.47086	0	1	1	0	-3.47086	0	1	1	NO
UGT1A7	5.49694	4.504	1406.57	7.86078e-308	1.75994e-304	4.12622	4.504	757.815	8.01805e-167	5.21173e-164	YES+
ABHD14A	-0.285756	2.93668	6.02727	0.0140865	0.0358931	-0.33936	2.93668	8.05732	0.00453202	0.012238	YES-
ABHD14A-ACY1	-0.462191	4.70465	26.9405	2.09818e-07	1.33834e-06	0.00619575	4.70465	0.00496729	0.943812	0.998358	NO
ABHD14B	-0.364636	5.46353	17.3286	3.14419e-05	0.000140727	-0.0181635	5.46353	0.0433699	0.83503	0.926994	YES-
ABHD15	-0.209644	5.37131	6.79336	0.00914974	0.0245332	-0.532393	5.37131	41.7674	1.02803e-10	8.30919e-10	YES-
ABHD16A	-0.218032	6.42252	11.1395	0.000845096	0.00289407	-0.167002	6.42252	6.46958	0.0109737	0.0270086	YES-
ABHD16B	-0.360965	-2.74348	0.131184	0.717207	0.842224	-1.84109	-2.74348	2.15068	0.142507	0.239689	YES-
UPK1A	0.519884	1.03939	2.12361	0.145044	0.253021	4.45931	1.03939	361.679	1.21329e-80	1.48169e-78	YES+
ABHD3	-0.297578	4.27696	8.04617	0.00455999	0.0131492	-0.270003	4.27696	6.47871	0.0109174	0.0268931	YES-
ABHD4	-0.35016	6.21988	20.7874	5.13201e-06	2.63465e-05	-0.237937	6.21988	9.54999	0.0019995	0.00582141	YES-
ABHD5	-0.307811	5.51238	19.0929	1.24507e-05	5.98904e-05	-0.287473	5.51238	16.2062	5.68093e-05	0.000219545	YES-
UGT1A1	5.49689	4.50268	1374.87	6.06188e-301	8.72478e-298	4.12153	4.50268	741.688	2.57509e-163	1.2972e-160	YES+
ABHD8	0.0318395	2.18818	0.0386156	0.844212	0.95315	-0.0342129	2.18818	0.0421417	0.83735	0.929057	NO
ABI1	-0.29389	5.80005	20.2877	6.66275e-06	3.36984e-05	-0.489896	5.80005	54.1378	1.86911e-13	1.97393e-12	YES-
ABI2	0.108279	6.45983	2.46727	0.11624	0.210936	0.0676361	6.45983	0.950769	0.329524	0.44635	YES+
ABI3	2.54054	-2.94754	5.76429	0.0163551	0.0409333	1.80598	-2.94754	2.2326	0.135126	0.22921	YES+
ABI3BP	0	-3.38319	0	1	1	3.31334	-3.38319	4.20147	0.0403889	0.0844623	NO
ABL1	0.174253	6.61856	5.15028	0.0232426	0.0552676	0.425628	6.61856	30.6879	3.03048e-08	1.86798e-07	YES+
ABL2	0.172619	4.95867	2.26793	0.132076	0.234644	0.0534642	4.95867	0.21369	0.643891	0.757806	YES+
UGT1A4	5.49508	4.5011	1403.34	3.95898e-307	7.97734e-304	4.11992	4.5011	754.198	4.90432e-166	2.99461e-163	YES+
AGR3	-0.00671194	1.63328	0.000515979	0.981877	1	4.33931	1.63328	603.293	3.21825e-133	9.13348e-131	NO
UGT1A5	5.49431	4.5004	1367.95	1.93756e-299	2.44011e-296	4.11915	4.5004	738.197	1.47868e-162	6.92917e-160	YES+
ABO	0	-3.51675	0	1	1	0	-3.51675	0	1	1	NO
ABP1	-2.77418	-1.58746	25.6693	4.05212e-07	2.49924e-06	0.0265567	-1.58746	0.00541188	0.941356	0.998358	NO
ABR	0.0961694	7.20058	1.96676	0.160793	0.275745	-0.34389	7.20058	24.5419	7.27108e-07	3.73184e-06	NO
ABRA	0	-3.47086	0	1	1	1.97866	-3.47086	1.46183	0.22664	0.340865	NO
UGT1A8	5.49405	4.50006	1382.13	1.60647e-302	2.94277e-299	4.11915	4.50006	744.626	5.91455e-164	3.13627e-161	YES+
ABT1	-0.272352	5.40261	12.3059	0.000451522	0.00164528	0.0159627	5.40261	0.042517	0.836637	0.928466	NO
ABTB1	-0.0337993	5.24946	0.148159	0.700301	0.826853	0.126358	5.24946	2.06203	0.151008	0.251702	NO
ABTB2	0.321482	5.29333	16.1332	5.90407e-05	0.000253121	0.0777737	5.29333	0.910492	0.339984	0.457902	YES+
ACAA1	-0.102865	6.60594	1.78219	0.181881	0.305129	-0.0282046	6.60594	0.133302	0.715032	0.821283	YES-
ACAA2	0.0419617	4.79435	0.272126	0.601909	0.739257	0.476597	4.79435	35.7826	2.20604e-09	1.54454e-08	YES+
ACACA	-0.304588	6.41997	9.86561	0.00168397	0.0053809	-0.435557	6.41997	19.9111	8.11259e-06	3.58091e-05	YES-
UGT1A9	5.48288	4.50109	1374.66	6.74485e-301	9.06059e-298	4.10774	4.50109	740.225	5.35536e-163	2.5693e-160	YES+
ACAD10	-0.229368	5.65465	7.40451	0.00650607	0.0180575	-0.163354	5.65465	3.71959	0.0537777	0.107609	YES-
ACAD11	-0.0219461	4.85048	0.0345372	0.852569	0.960462	0.578852	4.85048	24.2674	8.38448e-07	4.25132e-06	NO
ACAD8	-0.000966218	4.76689	0.000111637	0.99157	1	-0.160228	4.76689	2.96382	0.0851467	0.158935	YES-
ACAD9	0.0430088	6.43423	0.492231	0.482934	0.628422	0.14914	6.43423	5.87494	0.0153579	0.0363432	YES+
ACADL	2.19611	-1.54039	11.8813	0.000566989	0.00201924	2.51819	-1.54039	16.0123	6.2932e-05	0.000241769	YES+
ACADM	-0.0890421	4.41072	1.02683	0.310903	0.441736	0.0725676	4.41072	0.676816	0.410685	0.534823	NO
ACADS	0.104113	3.63745	0.95135	0.329376	0.462164	-0.0714302	3.63745	0.426334	0.513793	0.639899	NO
ACADSB	0.285356	3.43209	6.84635	0.00888224	0.0238923	0.423957	3.43209	14.9409	0.000110934	0.000408502	YES+
ZNF264	5.47212	0.775828	328.841	1.71884e-73	2.06158e-71	5.04411	0.775828	236.983	1.78915e-53	1.1518e-51	YES+
ACAN	-1.85014	-3.14872	1.42886	0.23195	0.369801	2.74894	-3.14872	6.95625	0.0083527	0.0212054	NO
ACAP1	-0.496073	-0.955113	1.94733	0.162875	0.278815	-0.182199	-0.955113	0.270089	0.603272	0.723266	YES-
ACAP2	-0.062267	5.59164	0.372041	0.541894	0.686437	-0.118953	5.59164	1.3419	0.2467	0.362371	YES-
ACAP3	-0.048103	6.52434	0.348243	0.555109	0.698419	0.17175	6.52434	4.43569	0.035195	0.0750136	NO
ACAT1	-0.538477	4.16041	31.8633	1.65413e-08	1.2272e-07	-0.544598	4.16041	31.6772	1.82046e-08	1.15726e-07	YES-
UGT1A10	5.47013	4.50126	1414.83	0	3.16295e-306	4.0947	4.50126	756.77	1.3529e-166	8.51906e-164	YES+
ACBD3	-0.33939	5.70203	19.9906	7.78225e-06	3.88149e-05	-0.163922	5.70203	4.64458	0.0311518	0.067561	YES-
ACBD4	0.177533	4.00242	3.85067	0.049726	0.105572	0.0392383	4.00242	0.179636	0.671686	0.780715	YES+
ACBD5	-0.0724902	5.31706	1.13144	0.287469	0.414459	-0.0486956	5.31706	0.499702	0.479631	0.6073	YES-
ACBD6	0.126874	5.57679	2.31583	0.128063	0.228684	0.19089	5.57679	5.19135	0.0226996	0.0512375	YES+
HLA-DPA1	5.29101	0.339719	258.833	3.08263e-58	2.77299e-56	0.643264	0.339719	0.884972	0.346844	0.465709	YES+
ACCS	0.381507	4.42423	17.4015	3.02581e-05	0.000135791	0.354845	4.42423	14.7166	0.000124944	0.000455102	YES+
ACCSL	-2.63065	-3.47095	2.68827	0.10109	0.189861	-2.63065	-3.47095	2.41374	0.120274	0.207886	YES-
ACD	0.227361	5.25634	9.73743	0.00180553	0.00572756	0.0728382	5.25634	0.966556	0.325541	0.441876	YES+
APOL6	5.29096	2.86851	1378.12	1.19563e-301	2.00767e-298	0.595824	2.86851	4.9982	0.0253737	0.0563807	YES+
ACE2	1.25659	-1.09596	4.39082	0.0361329	0.0807809	1.54522	-1.09596	6.85148	0.00885679	0.0223304	YES+
ACER1	2.58718	-3.30088	2.52079	0.112354	0.205216	2.78034	-3.30088	2.81312	0.0934962	0.169924	YES+
ACER2	-0.0944658	4.08109	0.559623	0.454412	0.598223	0.54256	4.08109	18.9594	1.33527e-05	5.6895e-05	NO
ACER3	0.11933	4.01899	1.50699	0.219599	0.356251	-0.103526	4.01899	1.06674	0.301683	0.41466	NO
ACHE	0.309985	2.15176	4.31276	0.0378275	0.08401	0.27466	2.15176	3.2193	0.0727749	0.139023	YES+
ACIN1	0.359203	8.43852	21.8794	2.90337e-06	1.55016e-05	0.22255	8.43852	8.3821	0.00378935	0.0104083	YES+
ACLY	-0.199227	7.94407	8.62318	0.00331913	0.00992586	-0.501692	7.94407	53.846	2.16837e-13	2.27093e-12	YES-
ACMSD	2.59014	-3.42649	2.55016	0.110283	0.203374	0	-3.42649	0	1	1	NO
ACN9	0	-3.51672	0	1	1	1.95537	-3.51672	1.44351	0.229572	0.340865	NO
ACO1	0.302944	5.71239	13.8987	0.000192936	0.000756499	-0.258436	5.71239	9.67564	0.00186727	0.00546804	NO
ACO2	-0.0494989	7.2341	0.449609	0.502521	0.648215	-0.0224939	7.2341	0.0923785	0.761175	0.862879	YES-
ACOT1	0.0457437	1.07027	0.0624797	0.802619	0.916304	-0.124306	1.07027	0.413864	0.520015	0.644937	NO
ATP8A2	5.2861	1.68137	492.187	4.76394e-109	1.04341e-106	2.55052	1.68137	68.2635	1.43047e-16	1.97695e-15	YES+
ACOT12	1.34133	-2.94785	1.14428	0.28475	0.411659	-0.690653	-2.94785	0.202807	0.652465	0.763748	NO
ACOT13	-0.507423	4.9448	28.2373	1.07315e-07	7.15555e-07	-0.403387	4.9448	17.6742	2.62158e-05	0.000106631	YES-
ACOT2	0.0688253	2.57215	0.200476	0.654337	0.785516	-0.099116	2.57215	0.394671	0.529854	0.653361	NO
TRIM22	5.15726	1.74166	563.013	1.85832e-124	4.927e-122	0.867732	1.74166	4.56432	0.0326447	0.0704498	YES+
ACOT6	-1.67593	-2.74295	3.90371	0.0481796	0.102787	-1.48527	-2.74295	2.98733	0.0839185	0.157065	YES-
ACOT7	0.254642	4.53164	4.30235	0.0380597	0.0844417	0.412847	4.53164	11.2575	0.000793015	0.00249715	YES+
ACOT8	-0.467773	4.82891	29.1619	6.65771e-08	4.55992e-07	-0.490525	4.82891	31.2014	2.32597e-08	1.46144e-07	YES-
ACOT9	0.0761411	4.18797	0.768563	0.380662	0.518266	-0.0938021	4.18797	1.09453	0.295471	0.407594	NO
ACOX1	-0.27689	6.19113	15.8447	6.8757e-05	0.000291675	-0.140564	6.19113	4.06274	0.0438392	0.0901664	YES-
ACOX2	-1.31405	-2.13088	2.21045	0.137079	0.241391	0.134301	-2.13088	0.0308488	0.860578	0.949379	NO
ACOX3	-0.00173269	4.56352	0.000371764	0.984617	1	0.0229165	4.56352	0.063531	0.801	0.898072	NO
CD74	5.0761	2.67066	731.428	4.38114e-161	1.57643e-158	-0.36701	2.67066	0.928002	0.335383	0.452843	NO
ACP1	-0.359426	6.66292	25.962	3.48197e-07	2.16615e-06	-0.146855	6.66292	4.33785	0.0372739	0.0787036	YES-
ACP2	0.229221	5.29916	7.7052	0.0055062	0.015585	-0.363841	5.29916	18.2538	1.93341e-05	8.03593e-05	NO
ACP5	-0.0570589	-2.68971	0.00453275	0.946322	1	-3.81017	-2.68971	6.39455	0.0114471	0.0280472	YES-
ACP6	-0.163758	5.59605	5.12767	0.0235473	0.0558537	-0.091384	5.59605	1.5763	0.209294	0.331338	YES-
HERC5	5.04662	3.08244	1253.06	1.79208e-274	1.64138e-271	2.15361	3.08244	131.027	2.4423e-30	7.47907e-29	YES+
RSAD2	4.97407	1.66864	588.298	5.8763e-130	1.64455e-127	0.883878	1.66864	6.21728	0.0126509	0.0306574	YES+
ACPT	0.254378	-2.79831	0.0581326	0.809472	0.922404	-0.222043	-2.79831	0.0382921	0.844858	0.935378	NO
ACR	1.12112	-2.94722	1.07686	0.299401	0.428444	1.57563	-2.94722	2.25504	0.13318	0.226405	YES+
EHD2	4.96841	3.23233	799.778	6.02999e-176	2.47968e-173	5.54807	3.23233	1058.57	3.34633e-232	5.61905e-229	YES+
ACRC	-0.18037	2.3695	1.05044	0.305405	0.435366	0.176183	2.3695	1.0198	0.312567	0.427027	NO
ACRV1	-0.250452	-1.84234	0.271801	0.602126	0.739447	-1.21898	-1.84234	4.55287	0.0328636	0.0708768	YES-
ACSBG1	0.194433	-1.93105	0.106327	0.744365	0.866491	1.88279	-1.93105	16.4755	4.9282e-05	0.000192635	YES+
ACSBG2	-3.1409	-3.01139	4.25265	0.039189	0.0864622	-0.374315	-3.01139	0.106123	0.744602	0.849089	YES-
MAOB	4.79959	3.03758	1036.48	2.11315e-227	1.37355e-224	3.04936	3.03758	322.563	4.00523e-72	4.11763e-70	YES+
ACSF3	-0.179192	5.89225	5.73211	0.0166574	0.0415765	0.00289942	5.89225	0.00149769	0.96913	1	NO
IFI6	4.79238	8.40531	447.609	2.39092e-99	4.37972e-97	-0.687839	8.40531	12.1388	0.000493836	0.00162065	NO
MX1	4.71915	5.07651	1612.08	0	0	-1.56736	5.07651	86.3973	1.47185e-20	2.65275e-19	NO
ACSL4	1.10913	-0.230219	12.1817	0.000482597	0.00174772	1.5368	-0.230219	24.3443	8.05635e-07	4.10042e-06	YES+
ACSL5	1.7486	-2.36293	4.42459	0.0354245	0.079391	0.68002	-2.36293	0.508084	0.475969	0.603535	YES+
ACSL6	-0.930299	-3.04468	0.76542	0.381638	0.51895	-0.233431	-3.04468	0.0550216	0.814545	0.909692	YES-
ACSM1	5.06148	-2.61281	15.1376	9.99543e-05	0.000413569	4.76226	-2.61281	12.1159	0.000499927	0.00163957	YES+
CFB	4.68379	6.83545	963.538	1.51331e-211	8.47031e-209	1.09115	6.83545	20.6937	5.38936e-06	2.43888e-05	YES+
ACSM5	-1.85487	-3.47082	1.38979	0.238441	0.369801	-1.85487	-3.47082	1.24653	0.264216	0.373975	YES-
ACSS1	-0.397551	6.89377	35.579	2.44912e-09	2.00527e-08	-0.51811	6.89377	59.2339	1.40004e-14	1.63826e-13	YES-
ACSS2	-0.230367	5.59381	8.21145	0.00416268	0.0121071	-0.518813	5.59381	39.8553	2.73484e-10	2.10735e-09	YES-
ACSS3	0.151315	4.90638	4.46632	0.0345694	0.0777686	-0.348881	4.90638	21.687	3.20953e-06	1.50156e-05	NO
ACTA1	-0.454267	-0.70446	0.3986	0.527813	0.67411	1.70721	-0.70446	7.24632	0.00710465	0.0183255	NO
ACTA2	-0.499927	4.97521	22.6902	1.9034e-06	1.05015e-05	-0.0637758	4.97521	0.375781	0.53987	0.663235	YES-
OSBPL3	1.00723	0.012115	5.29499	0.0213868	0.051536	3.99978	0.012115	174.902	6.29006e-40	2.71402e-38	YES+
ACTBL2	0.317358	-2.74283	0.10354	0.747622	0.869115	0.517578	-2.74283	0.272334	0.60177	0.722391	YES+
ACTC1	-0.0394645	-3.3008	0.000699113	0.978906	1	0.933101	-3.3008	0.408886	0.522536	0.647187	NO
DDX60	4.67428	4.04766	1158.36	6.83924e-254	5.30041e-251	-0.126158	4.04766	0.452131	0.501325	0.627785	NO
ACTG1P4	4.38519	-2.85635	8.59934	0.00336284	0.010036	4.57809	-2.85635	9.41889	0.00214762	0.00620957	YES+
ACTG2	2.36469	-2.51588	3.73268	0.0533579	0.111926	3.44256	-2.51588	9.17594	0.00245217	0.00700969	YES+
MX2	4.60728	0.361095	328.875	1.69002e-73	2.03915e-71	1.07793	0.361095	5.19416	0.0226629	0.0511718	YES+
ACTL6A	-0.37973	6.51828	33.1092	8.71255e-09	6.66507e-08	-0.0860474	6.51828	1.7093	0.191076	0.307497	YES-
ACTL6B	-0.0443972	-3.30093	0.000902117	0.976039	1	0.114079	-3.30093	0.00575336	0.939538	0.998358	NO
ACTL7B	-2.637	-3.38345	2.7069	0.0999151	0.189155	-0.680752	-3.38345	0.220746	0.638472	0.754137	YES-
ACTL8	1.08094	-1.58816	4.66216	0.0308343	0.0706197	0.643166	-1.58816	1.36163	0.243255	0.35791	YES+
ACTN1	-0.209854	8.49755	8.88841	0.00286987	0.0087077	-0.19558	8.49755	7.69977	0.00552279	0.0146427	YES-
ACTN1-AS1	-0.717168	-2.04476	1.65795	0.19788	0.327256	-0.506584	-2.04476	0.818141	0.365724	0.486329	YES-
ACTN2	1.82111	-3.22323	1.14775	0.28402	0.410745	2.7077	-3.22323	2.13841	0.143651	0.241213	YES+
ACTN3	0.218392	-2.40518	0.10576	0.745024	0.867007	-0.413755	-2.40518	0.29516	0.586933	0.707423	NO
IFIT2	4.60465	3.40593	887.37	5.464e-195	2.68535e-192	0.665637	3.40593	11.1491	0.000840736	0.00263108	YES+
ACTR10	-0.316253	5.91077	18.6532	1.56785e-05	7.39692e-05	-0.335369	5.91077	20.6127	5.62224e-06	2.53668e-05	YES-
ACTR1A	-0.159538	6.79247	5.33506	0.0209006	0.0505354	-0.263647	6.79247	14.3513	0.000151672	0.000544873	YES-
ACTR1B	0.0371465	7.16696	0.300246	0.583728	0.724581	-0.00511762	7.16696	0.0056561	0.94005	0.998358	NO
ACTR2	0.0093091	7.41194	0.0145355	0.904037	1	0.0629786	7.41194	0.662918	0.415532	0.539495	YES+
ACTR3	-0.223124	7.25089	14.3907	0.000148535	0.000595855	-0.16108	7.25089	7.44715	0.0063537	0.016586	YES-
CMPK2	4.5765	2.11238	442.156	3.67387e-98	6.60969e-96	0.457198	2.11238	2.14388	0.143139	0.240495	YES+
LHFP	4.48371	0.087969	209.99	1.38066e-47	9.98332e-46	3.10776	0.087969	64.0417	1.21814e-15	1.57343e-14	YES+
ACTR5	0.0362835	3.71032	0.117603	0.731648	0.855295	0.189808	3.71032	3.18864	0.0741518	0.141278	YES+
ACTR6	0.186301	4.17727	4.64733	0.0311019	0.0710903	-0.00987697	4.17727	0.0122804	0.911761	0.986551	NO
ACTR8	0.0831496	4.40981	0.970978	0.324437	0.457224	0.312047	4.40981	13.6809	0.000216647	0.000756963	YES+
SLC44A5	4.48092	0.448567	221.602	4.0443e-50	3.08684e-48	0.324997	0.448567	0.408895	0.522531	0.647187	YES+
ACVR1	-0.155876	5.2072	4.1558	0.0414921	0.090698	-0.1353	5.2072	3.06284	0.0801015	0.151001	YES-
ACVR1B	0.0584173	5.68945	0.629234	0.427637	0.569975	0.147731	5.68945	3.98385	0.0459384	0.0938993	YES+
ACVR1C	1.84512	-1.12345	19.0206	1.29315e-05	6.1996e-05	-0.231704	-1.12345	0.169182	0.68084	0.788716	NO
ACVR2A	-0.451815	3.38042	18.0102	2.1972e-05	0.000100966	0.0376165	3.38042	0.130741	0.717665	0.823688	NO
ACVR2B	0.219006	5.1688	5.63587	0.0175966	0.0435848	0.161092	5.1688	2.99131	0.0837125	0.156723	YES+
ACVR2B-AS1	-0.272703	1.33337	2.68956	0.101007	0.189861	0.136046	1.33337	0.703838	0.401497	0.525267	NO
ACVRL1	2.58201	-3.42655	2.53966	0.111019	0.203775	1.96425	-3.42655	1.45296	0.228053	0.340865	YES+
ACY1	-0.480671	4.54796	30.0919	4.12045e-08	2.9082e-07	0.0626581	4.54796	0.531061	0.466161	0.593376	NO
ACY3	-0.0470858	-3.38348	0.000925695	0.975728	1	-1.84812	-3.38348	1.24451	0.264604	0.373975	YES-
ACYP1	0.548827	2.80373	21.9806	2.7542e-06	1.47599e-05	0.395068	2.80373	10.6254	0.00111545	0.00342157	YES+
UBA7	4.45748	2.39386	756.88	1.28052e-166	5.05932e-164	0.442253	2.39386	2.94965	0.0858964	0.160127	YES+
OASL	4.44963	2.98098	1017.75	2.49118e-223	1.56867e-220	1.36323	2.98098	50.434	1.23241e-12	1.20373e-11	YES+
ADAD2	1.27296	-0.777683	11.186	0.000824171	0.00282973	1.55254	-0.777683	17.0033	3.73143e-05	0.000148564	YES+
DOCK3	4.43711	1.32227	502.554	2.64403e-111	5.9862e-109	2.04452	1.32227	53.9926	2.01248e-13	2.11646e-12	YES+
ADAM10	0.226675	6.10673	4.85332	0.027593	0.0641068	-0.375447	6.10673	12.9821	0.000314482	0.00106986	NO
ADAM11	0.52359	2.63183	19.6975	9.07214e-06	4.46189e-05	-0.579477	2.63183	18.7671	1.47692e-05	6.25734e-05	NO
OAS1	4.29877	5.25725	743.993	8.11893e-164	3.08672e-161	0.630297	5.25725	16.5121	4.83396e-05	0.000189208	YES+
KLK5	4.21114	0.210304	176.598	2.68116e-40	1.57051e-38	4.42943	0.210304	201.865	8.18013e-46	4.31491e-44	YES+
ADAM17	0.279151	5.48162	9.20533	0.00241312	0.00746344	0.026195	5.48162	0.0788622	0.778845	0.878413	YES+
ADAM18	-0.817345	-3.34151	0.289844	0.590321	0.728684	-0.634237	-3.34151	0.16953	0.68053	0.788448	YES-
ADAM19	2.05516	-0.256076	32.1176	1.45114e-08	1.08258e-07	1.48133	-0.256076	14.2849	0.000157123	0.000562851	YES+
ADAM1A	-0.203489	3.34122	1.52122	0.217435	0.353332	0.17354	3.34122	1.11766	0.290423	0.401952	NO
TMTC1	4.16419	1.70786	529.588	3.47247e-117	8.63831e-115	2.78305	1.70786	161.937	4.27103e-37	1.65185e-35	YES+
ADAM20	-0.220707	-2.18562	0.0763479	0.782309	0.898258	0.420032	-2.18562	0.30295	0.582039	0.702786	NO
ADAM20P1	-0.0625972	-0.671342	0.0220112	0.882057	0.98625	-0.711138	-0.671342	2.3086	0.12866	0.220319	YES-
ADAM21	-0.427942	-2.82699	0.188667	0.664028	0.794533	0.690376	-2.82699	0.647677	0.420944	0.545176	NO
ADAM21P1	2.58841	-3.42655	2.54792	0.11044	0.203564	1.95597	-3.42655	1.44699	0.229012	0.340865	YES+
FAR2	4.14746	0.17576	179.427	6.46388e-41	3.92311e-39	1.93388	0.17576	21.5766	3.39971e-06	1.58281e-05	YES+
ADAM23	0.745216	-0.763016	5.21003	0.0224569	0.0537036	1.35352	-0.763016	19.8056	8.57325e-06	3.77515e-05	YES+
ADAM28	1.30053	-1.81299	7.93158	0.00485792	0.0139183	0.826557	-1.81299	2.61729	0.105705	0.187975	YES+
ADAM29	-1.47475	-2.88591	1.99904	0.157399	0.270844	-0.766266	-2.88591	0.607346	0.435789	0.561095	YES-
ADAM30	0	-3.42648	0	1	1	2.75789	-3.42648	2.81197	0.0935634	0.169924	NO
ADAM32	-0.0765785	1.15016	0.170712	0.679479	0.808761	0.273845	1.15016	2.25306	0.133351	0.226619	NO
ADAM33	2.58029	-3.42662	2.53744	0.111175	0.203987	0	-3.42662	0	1	1	NO
ADAM5	1.80089	-3.42659	1.30254	0.253749	0.375732	1.96425	-3.42659	1.45296	0.228054	0.340865	YES+
ADAM6	0	-3.51675	0	1	1	0	-3.51675	0	1	1	NO
APOL1	4.05526	3.01654	546.122	8.78457e-121	2.21261e-118	-0.818852	3.01654	7.36958	0.00663364	0.0172297	NO
ADAM9	-0.565375	6.24828	41.6662	1.08263e-10	1.0398e-09	-0.328145	6.24828	14.0834	0.000174878	0.000620713	YES-
ADAMTS1	-0.352471	-2.11207	0.157825	0.691167	0.819236	2.8719	-2.11207	28.5119	9.31257e-08	5.39529e-07	NO
ADAMTS10	3.41466	-2.88646	14.0336	0.000179572	0.000708235	-1.85015	-2.88646	1.28002	0.257896	0.373975	NO
ADAMTS12	1.8895	-3.22308	2.21719	0.136481	0.240668	0.101328	-3.22308	0.0045254	0.946366	0.999374	YES+
ADAMTS13	0.224491	3.98513	3.53123	0.0602232	0.124016	0.031247	3.98513	0.0662345	0.7969	0.894421	YES+
ADAMTS14	1.94534	-1.70283	10.2178	0.00139093	0.00452345	1.20929	-1.70283	3.26667	0.0707011	0.135563	YES+
ADAMTS15	0.73003	-1.23365	4.63233	0.031375	0.07163	-1.5574	-1.23365	8.90881	0.00283798	0.00799907	NO
ADAMTS16	0	-3.34175	0	1	1	0	-3.34175	0	1	1	NO
NT5E	4.00987	3.88401	1086.27	3.17851e-238	2.20852e-235	2.57705	3.88401	403.735	8.46911e-90	1.27353e-87	YES+
ADAMTS18	4.39204	-2.61254	10.1244	0.00146319	0.00473703	5.80057	-2.61254	24.5685	7.17141e-07	3.6835e-06	YES+
KCNJ3	3.97555	1.844	290.465	3.93835e-65	4.19883e-63	5.07172	1.844	575.81	3.05803e-127	7.7999e-125	YES+
ADAMTS2	-1.84816	-3.26147	1.38938	0.23851	0.369801	1.79318	-3.26147	1.89486	0.168654	0.276314	NO
ADAMTS20	1.00168	-0.367137	10.6961	0.00107364	0.00358592	0.563636	-0.367137	2.86525	0.0905118	0.167307	YES+
ADAMTS3	-0.038451	-3.42652	0.000686188	0.979102	1	0.116185	-3.42652	0.00554233	0.940655	0.998358	NO
ADAMTS4	2.19738	-2.58811	5.23594	0.0221249	0.0530165	2.40242	-2.58811	6.29868	0.0120828	0.029415	YES+
ADAMTS6	1.53217	-1.12278	11.0313	0.000895886	0.00305295	0.919258	-1.12278	3.39857	0.065253	0.126855	YES+
RAMP3	3.91639	3.99113	988.592	5.42033e-217	3.12056e-214	3.93515	3.99113	989.86	2.87337e-217	4.45372e-214	YES+
ADAMTS8	0	-3.47096	0	1	1	1.95567	-3.47096	1.44529	0.229286	0.340865	NO
WISP2	3.81586	3.66476	704.766	2.75032e-155	9.39303e-153	4.08472	3.66476	812.783	8.97279e-179	7.23207e-176	YES+
ADAMTS9-AS2	-1.47266	-2.8859	2.2604	0.132719	0.235538	-0.775675	-2.8859	0.716872	0.397172	0.520352	YES-
CPNE4	3.8105	1.50446	408.122	9.39539e-91	1.53916e-88	1.36057	1.50446	29.2898	6.2323e-08	3.68813e-07	YES+
ADAMTSL2	-2.63142	-3.3011	2.72075	0.0990515	0.188247	0.121475	-3.3011	0.00893151	0.924707	0.994866	NO
OAS3	3.80989	6.99027	928.507	6.23522e-204	3.30631e-201	0.0643653	6.99027	0.298721	0.584685	0.705225	YES+
RARRES3	3.7731	0.232685	142.65	7.00996e-33	2.9737e-31	-0.163967	0.232685	0.105251	0.745617	0.849784	NO
ADAMTSL5	-0.102562	3.28401	0.88788	0.346053	0.480562	0.559253	3.28401	28.6152	8.82855e-08	5.13137e-07	NO
UCA1	3.76418	0.349522	85.4972	2.32025e-20	5.01105e-19	3.42533	0.349522	63.9602	1.26956e-15	1.6388e-14	YES+
ADAP2	-0.29994	0.963155	1.66508	0.196919	0.325961	0.0153862	0.963155	0.00446048	0.946751	0.999374	NO
DAPP1	3.74956	0.579411	29.752	4.91012e-08	3.4318e-07	3.50696	0.579411	23.0417	1.58525e-06	7.7194e-06	YES+
ADARB1	0.0857754	5.94273	0.778333	0.377652	0.514724	-0.0559545	5.94273	0.326417	0.567776	0.690113	NO
ADARB2	-0.444518	-1.02082	1.62856	0.201902	0.332923	-1.49875	-1.02082	12.7951	0.000347537	0.0011738	YES-
ADARB2-AS1	-0.828853	-3.01168	0.383326	0.535828	0.681617	-2.63482	-3.01168	2.55919	0.109655	0.193824	YES-
ADAT1	0.283473	5.52281	7.42003	0.00645017	0.0179171	0.474908	5.52281	20.7571	5.21372e-06	2.36401e-05	YES+
ADAT2	-0.167189	2.24193	0.970762	0.32449	0.457236	-0.123105	2.24193	0.511011	0.474702	0.602231	YES-
ADAT3	-0.166892	1.96535	1.05236	0.304965	0.435016	0.273983	1.96535	2.97431	0.0845964	0.15804	NO
ADC	1.2395	-0.689996	15.7762	7.12947e-05	0.000301931	0.777921	-0.689996	5.11822	0.0236759	0.0531791	YES+
LOC284379	3.71574	1.05203	454.225	8.68426e-101	1.60539e-98	0.476243	1.05203	2.61097	0.106127	0.188627	YES+
ADCK2	-0.488351	5.4042	27.3133	1.7302e-07	1.11421e-06	-0.105293	5.4042	1.28542	0.256894	0.373975	YES-
ADCK3	-0.221647	5.72712	10.6699	0.00108892	0.00363335	0.085821	5.72712	1.61089	0.204367	0.324712	NO
KRT23	3.71332	1.53454	329.932	9.94342e-74	1.20699e-71	2.4398	1.53454	101.715	6.41117e-24	1.40878e-22	YES+
ADCK5	-0.0294044	4.85526	0.10735	0.743181	0.865513	-0.0619755	4.85526	0.466217	0.494733	0.622315	YES-
SAMD9	3.55775	3.91736	805.667	3.16129e-177	1.32708e-174	1.46606	3.91736	118.314	1.47976e-27	3.92849e-26	YES+
ADCY10	1.5438	-2.44881	2.87164	0.0901528	0.174671	1.06398	-2.44881	1.21239	0.27086	0.380125	YES+
LOXL4	3.54794	0.941674	80.1788	3.4202e-19	6.78985e-18	4.4742	0.941674	154.04	2.26936e-35	8.16565e-34	YES+
ADCY2	3.11214	-3.301	2.85732	0.0909588	0.175677	2.75929	-3.301	2.27533	0.131447	0.224197	YES+
ADCY3	0.298935	5.61604	18.1537	2.03774e-05	9.41752e-05	0.123169	5.61604	2.98983	0.0837888	0.156851	YES+
ADCY4	2.97859	-2.56364	7.42573	0.00642976	0.0178703	3.63467	-2.56364	12.2145	0.000474194	0.00156051	YES+
ADCY5	-0.554428	5.48428	33.6627	6.55443e-09	5.06799e-08	-0.239375	5.48428	6.34962	0.0117406	0.0286826	YES-
HCP5	3.54323	2.51114	708.802	3.64527e-156	1.26642e-153	-1.75751	2.51114	40.183	2.31248e-10	1.79425e-09	NO
BTN3A2	3.52592	1.1548	373.693	2.93795e-83	4.169e-81	-0.439716	1.1548	1.62237	0.202761	0.322745	NO
ADCY8	1.80781	-3.47093	1.30591	0.253136	0.375732	1.95567	-3.47093	1.44529	0.229286	0.340865	YES+
ADCY9	0.20141	6.15631	4.82558	0.0280404	0.0649891	0.0865712	6.15631	0.881341	0.347835	0.466916	YES+
ADD1	0.352533	7.46326	34.1106	5.20674e-09	4.08391e-08	0.0283426	7.46326	0.217352	0.641065	0.755981	YES+
ADD2	2.58267	-3.34155	2.6581	0.103024	0.192554	3.28235	-3.34155	4.42307	0.0354561	0.0755143	YES+
PRICKLE1	3.47992	1.98424	316.78	7.28253e-71	8.48225e-69	2.06765	1.98424	93.4733	4.11707e-22	8.14122e-21	YES+
ADGB	-1.84808	-3.38356	1.38776	0.238784	0.369801	0.10817	-3.38356	0.00499255	0.94367	0.998358	NO
ADH1B	0	-3.51663	0	1	1	1.97909	-3.51663	1.46057	0.22684	0.340865	NO
ADH1C	0	-3.47091	0	1	1	2.74976	-3.47091	2.79526	0.0945436	0.170627	NO
ADH5	-0.0910753	6.2573	1.67571	0.195495	0.324125	-0.194622	6.2573	7.51555	0.00611685	0.0160488	YES-
ADH7	1.80781	-3.47097	1.30591	0.253136	0.375732	0	-3.47097	0	1	1	NO
HMGCLL1	3.44428	2.11102	593.182	5.09155e-131	1.46564e-128	2.30567	2.11102	196.372	1.2928e-44	6.51248e-43	YES+
ADI1	-0.460841	7.16609	29.7988	4.7929e-08	3.3557e-07	-0.353046	7.16609	17.4735	2.91347e-05	0.000117813	YES-
ADIPOQ	-1.85473	-3.42647	1.39108	0.238223	0.369801	0.903165	-3.42647	0.397068	0.528608	0.652103	NO
ADIPOR1	-0.350212	8.19168	18.6564	1.56522e-05	7.38625e-05	-0.432587	8.19168	28.3133	1.03183e-07	5.94889e-07	YES-
VILL	0.124014	2.00372	0.353539	0.552116	0.696148	3.20134	2.00372	383.352	2.31835e-85	3.07334e-83	YES+
CTSS	3.39813	0.939363	117.907	1.81734e-27	6.07285e-26	0.583956	0.939363	1.35384	0.244608	0.35956	YES+
ADK	0.142628	5.7232	3.80617	0.0510641	0.10781	-0.326932	5.7232	18.9997	1.30736e-05	5.57767e-05	NO
TLE4	3.35487	2.44325	363.862	4.06205e-81	5.60619e-79	4.41899	2.44325	749.911	4.19573e-165	2.34845e-162	YES+
LOC100507463	3.35191	0.840528	146.132	1.215e-33	5.33384e-32	-1.76734	0.840528	11.9762	0.000538842	0.00175634	NO
INHBA	3.35024	1.12161	243.42	7.06392e-55	6.08282e-53	1.69367	1.12161	42.9091	5.73427e-11	4.77067e-10	YES+
ADNP	-0.0348162	7.99415	0.19261	0.660753	0.791615	-0.0871245	7.99415	1.20161	0.273	0.382408	YES-
ADNP2	0.103207	5.10791	1.18894	0.275544	0.400766	0.244548	5.10791	6.63498	0.00999952	0.0248784	YES+
ADO	-0.39315	4.88888	20.4492	6.12353e-06	3.11274e-05	-0.257697	4.88888	8.70815	0.00316791	0.00884486	YES-
HERC6	3.32237	4.74408	1152.18	1.50893e-252	1.12611e-249	0.840704	4.74408	62.9582	2.11139e-15	2.67072e-14	YES+
ADORA2A	0.197697	1.14772	0.906841	0.340954	0.475415	-0.527931	1.14772	5.25509	0.0218826	0.0496213	NO
ADORA2B	0.546027	1.02912	5.1019	0.0238996	0.0565629	-0.135182	1.02912	0.255912	0.612943	0.73242	NO
ADORA3	2.71062	-2.82717	5.68417	0.0171186	0.0425589	1.80465	-2.82717	1.99021	0.158319	0.262256	YES+
ADPGK	-0.122458	6.48108	3.5699	0.0588357	0.121644	-0.445299	6.48108	45.4647	1.55416e-11	1.36336e-10	YES-
ADPGK-AS1	-0.0504966	-2.85635	0.00196395	0.964652	1	-0.38804	-2.85635	0.0981516	0.754059	0.856381	YES-
PSMB9	3.29988	2.29278	314.605	2.16764e-70	2.51023e-68	-1.48093	2.29278	23.0003	1.61973e-06	7.87584e-06	NO
UBE2L6	3.2785	5.4442	743.621	9.7844e-164	3.65103e-161	-0.860927	5.4442	43.866	3.51647e-11	2.97219e-10	NO
ADPRHL2	0.139977	4.96572	1.96674	0.160794	0.275745	0.0859346	4.96572	0.727976	0.39354	0.516534	YES+
CDH26	3.25197	2.69791	386.855	4.00542e-86	6.2084e-84	3.1678	2.69791	358.944	4.78059e-80	5.6664e-78	YES+
ADRA1B	1.81521	-2.66395	4.97702	0.0256861	0.0602183	-3.14022	-2.66395	3.78997	0.0515607	0.103656	NO
ADRA1D	-0.0493324	-3.14915	0.00232731	0.961523	1	-0.753673	-3.14915	0.41702	0.518428	0.643523	YES-
ADRA2A	-1.96338	-0.938011	19.6385	9.35649e-06	4.58718e-05	0.358811	-0.938011	1.20557	0.272211	0.381596	NO
ADRA2B	0.133712	-1.07858	0.146654	0.701754	0.828228	0.198139	-1.07858	0.306232	0.580001	0.700829	YES+
ADRA2C	-0.202611	4.93499	3.731	0.0534115	0.111958	0.152321	4.93499	2.12378	0.145029	0.243142	NO
ADRB1	-0.135109	0.465335	0.233692	0.6288	0.762155	0.224249	0.465335	0.672127	0.412311	0.53642	NO
ADRB2	-0.0532618	-1.09477	0.00252632	0.959913	1	1.76744	-1.09477	4.40581	0.0358168	0.0760894	NO
ADRBK1	-0.139898	7.70673	5.25393	0.0218973	0.0525837	0.0787719	7.70673	1.66572	0.196833	0.314927	NO
WNT2B	3.19833	1.11083	295.699	2.84982e-66	3.0708e-64	0.382203	1.11083	1.97227	0.160207	0.264777	YES+
ADRM1	-0.179441	8.23172	4.62672	0.0314777	0.0718319	-0.298615	8.23172	12.7448	0.000356991	0.0012021	YES-
ADSL	-0.240711	5.29563	8.36351	0.0038283	0.0112433	-0.218193	5.29563	6.76036	0.00932052	0.0233738	YES-
ADSS	-0.459844	5.77213	39.0643	4.10077e-10	3.66107e-09	-0.276007	5.77213	14.0383	0.000179124	0.000634888	YES-
CRISP3	3.17104	4.99799	662.043	5.37177e-146	1.77444e-143	0.178122	4.99799	1.99001	0.15834	0.262256	YES+
ADTRP	0.317378	-2.71607	0.103558	0.747601	0.869115	0.140236	-2.71607	0.0177669	0.893962	0.974232	YES+
AEBP1	-0.390187	-0.050474	2.69815	0.100465	0.189582	-1.32756	-0.050474	21.4705	3.59311e-06	1.66746e-05	YES-
AEBP2	0.0898908	4.09832	0.888082	0.345997	0.480519	0.0925695	4.09832	0.914593	0.338899	0.456962	YES+
AEN	-0.040497	7.36256	0.376563	0.539449	0.684373	-0.200573	7.36256	9.11368	0.00253705	0.00723487	YES-
AES	-0.0572794	7.13442	0.400318	0.526925	0.673275	0.084458	7.13442	0.869008	0.35123	0.470752	NO
FBXO17	3.1586	0.489132	159.73	1.29604e-36	6.43232e-35	1.99717	0.489132	45.8415	1.28216e-11	1.13413e-10	YES+
AFAP1-AS1	3.08619	-3.11342	3.57152	0.0587786	0.121538	1.9637	-3.11342	1.43044	0.231693	0.343553	YES+
AFAP1L1	0	-3.42648	0	1	1	2.76555	-3.42648	2.82258	0.0929467	0.169629	NO
DDX58	3.15526	5.6068	1274.68	3.60075e-279	3.45501e-276	0.187565	5.6068	3.98404	0.0459334	0.0938993	YES+
AFF1	0.0315902	5.51051	0.0595978	0.807133	0.920415	-0.135474	5.51051	1.08239	0.298164	0.410484	NO
AFF2	1.56474	-2.82739	2.24761	0.133821	0.237158	0.12569	-2.82739	0.010992	0.9165	0.988623	YES+
MMP16	3.14	0.496057	200.025	2.06293e-45	1.3996e-43	0.843666	0.496057	7.6174	0.00578079	0.0152584	YES+
AFF4	-0.0273336	7.22182	0.0551438	0.814343	0.926709	-0.00921025	7.22182	0.00624598	0.937008	0.998358	YES-
AFG3L1P	0.105112	6.1429	0.899906	0.342807	0.477503	0.229464	6.1429	4.27356	0.0387098	0.081352	YES+
AFG3L2	-0.153403	6.27588	6.27012	0.0122791	0.0317985	-0.153784	6.27588	6.20029	0.0127729	0.0309122	YES-
AFMID	-0.0833885	4.76555	0.966079	0.32566	0.458532	-0.0699998	4.76555	0.66672	0.414197	0.538139	YES-
AFP	-1.85502	-3.51671	1.38842	0.238672	0.369801	-1.85502	-3.51671	1.24537	0.264439	0.373975	YES-
AFTPH	-0.132433	5.99996	3.01931	0.0822786	0.161779	-0.0194858	5.99996	0.0649544	0.79883	0.896138	YES-
IFITM1	3.13785	6.36916	556.028	6.14763e-123	1.58814e-120	0.245082	6.36916	3.66233	0.0556558	0.11085	YES+
AGAP1	-0.365178	6.82144	18.4549	1.73972e-05	8.14105e-05	-0.34045	6.82144	15.9398	6.53903e-05	0.000250212	YES-
PTK6	0.390469	3.2084	8.63551	0.00329673	0.00986621	2.87055	3.2084	673.358	1.85949e-148	7.06956e-146	YES+
TENM4	3.09434	1.08824	116.971	2.91314e-27	9.60715e-26	1.34862	1.08824	16.6794	4.42589e-05	0.000174149	YES+
MDGA1	3.08759	0.254154	162.499	3.21843e-37	1.63766e-35	-0.3166	0.254154	0.620174	0.430983	0.555817	NO
AGAP4	0.580373	-2.42662	0.574759	0.448374	0.592093	-1.04241	-2.42662	1.02059	0.312378	0.426856	NO
AGAP5	0.333688	1.49098	3.0941	0.0785766	0.155685	0.186016	1.49098	0.893278	0.34459	0.463116	YES+
AGAP6	-0.187545	3.63695	2.27961	0.131085	0.233221	-0.109445	3.63695	0.761586	0.382833	0.504881	YES-
AGAP7	0.217549	1.59344	1.53627	0.215174	0.350567	-0.0757374	1.59344	0.167447	0.682391	0.790149	NO
AGAP8	-0.47948	-0.000325327	3.34528	0.0673982	0.136586	-0.707971	-0.000325327	6.26754	0.0122969	0.0298931	YES-
AGAP9	-0.44958	-2.49367	0.220984	0.638291	0.770292	-0.472465	-2.49367	0.230457	0.631185	0.74792	YES-
PSMB8	3.08354	3.88428	630.162	4.60775e-139	1.36538e-136	-2.00956	3.88428	116.619	3.47844e-27	9.05564e-26	NO
AGBL3	0.301283	-0.894247	0.693828	0.404866	0.544486	0.45705	-0.894247	1.5737	0.209671	0.331834	YES+
AGBL4	1.61396	-3.1135	1.08324	0.297975	0.426919	1.42768	-3.1135	0.810003	0.368119	0.488933	YES+
AGBL5	0.303789	5.56175	17.0911	3.56292e-05	0.00015803	0.480834	5.56175	42.6415	6.5748e-11	5.44522e-10	YES+
AGER	0.415308	3.72402	5.8641	0.0154528	0.0389509	0.36461	3.72402	4.4594	0.0347098	0.074152	YES+
AGFG1	-0.231109	5.93212	12.1368	0.000494367	0.00178521	-0.127111	5.93212	3.63412	0.0566064	0.112509	YES-
LAMP3	3.08069	2.27769	491.185	7.868e-109	1.70473e-106	0.278143	2.27769	1.79482	0.180341	0.292582	YES+
AGGF1	0.00462335	5.77602	0.00410477	0.948916	1	-0.283353	5.77602	14.8371	0.000117205	0.000429475	NO
AGK	-0.411951	4.67199	26.7871	2.27153e-07	1.44344e-06	-0.0784134	4.67199	0.984847	0.321005	0.436699	YES-
AGL	0.0387605	3.87068	0.0834624	0.772659	0.890476	-0.269659	3.87068	3.87183	0.0491029	0.0994796	NO
AGMAT	-0.298499	2.70899	4.30923	0.0379061	0.0841475	-0.377876	2.70899	6.56579	0.0103958	0.0257372	YES-
AGO1	0.120651	5.49853	2.22655	0.135657	0.239569	0.14949	5.49853	3.37223	0.066304	0.128532	YES+
AGO2	0.263241	4.78157	4.66837	0.0307231	0.0704037	0.498744	4.78157	16.7287	4.31242e-05	0.00017018	YES+
AGO3	0.219716	3.23174	3.5248	0.060457	0.124421	0.090551	3.23174	0.567953	0.451073	0.577784	YES+
AGO4	0.135763	5.01143	1.65594	0.198152	0.327678	0.0793279	5.01143	0.556225	0.455785	0.582413	YES+
AGPAT1	-0.36601	6.38913	25.5302	4.35518e-07	2.67225e-06	-0.178096	6.38913	6.0425	0.0139655	0.0335045	YES-
AGPAT2	-0.236765	6.47065	5.75298	0.0164607	0.0411568	0.0978523	6.47065	0.986171	0.32068	0.436366	NO
AGPAT3	-0.123789	7.49197	3.56244	0.0591007	0.122054	-0.313611	7.49197	22.5314	2.06732e-06	9.93242e-06	YES-
AGPAT4	1.22901	-2.16763	5.97935	0.0144743	0.0367836	-1.47727	-2.16763	3.24427	0.0716736	0.137192	NO
AGPAT5	0.0151729	4.73196	0.031075	0.860073	0.966671	0.437687	4.73196	26.3516	2.84577e-07	1.5477e-06	YES+
IFIH1	3.07262	5.06574	1004.56	1.83355e-220	1.08665e-217	-0.410182	5.06574	13.7223	0.00021192	0.000741351	NO
PARP10	3.07101	6.12037	1377.19	1.90615e-301	2.95453e-298	-2.03235	6.12037	403.486	9.59537e-90	1.42167e-87	NO
AGPHD1	0.306947	1.57342	3.22282	0.0726183	0.145554	-0.49498	1.57342	6.60467	0.0101712	0.0252432	NO
AGPS	-0.0404237	-3.38342	0.000739192	0.97831	1	0.917488	-3.38342	0.409048	0.522453	0.647165	NO
KLF7	0.504569	2.56506	8.7932	0.00302356	0.00912184	2.80357	2.56506	360.869	1.82106e-80	2.18419e-78	YES+
ANXA1	3.06712	3.87549	646.993	1.00696e-142	3.12156e-140	3.30084	3.87549	750.109	3.79893e-165	2.1871e-162	YES+
AGRN	0.177816	9.20375	5.61715	0.0177855	0.0439745	0.190563	9.20375	6.44228	0.0111436	0.0273732	YES+
AGRP	3.46803	-3.30106	4.56403	0.0326502	0.0741464	1.95073	-3.30106	1.41576	0.234102	0.346493	YES+
AGSK1	0.117688	-0.29609	0.153356	0.695348	0.822475	0.336153	-0.29609	1.25084	0.263392	0.373975	YES+
AGT	-0.0479234	-3.14886	0.000926707	0.975715	1	0.898443	-3.14886	0.380342	0.53742	0.66079	NO
AGTPBP1	0.398397	3.65251	14.9192	0.000112213	0.000460322	0.0653777	3.65251	0.372601	0.54159	0.664857	YES+
AGTR1	-3.80973	-3.14895	7.03984	0.00797162	0.0216889	-3.80973	-3.14895	6.30964	0.0120083	0.029269	YES-
AGTR2	1.01417	-2.63829	1.97624	0.159787	0.274344	-2.09171	-2.63829	3.22283	0.072618	0.138776	NO
AGTRAP	0.0623624	5.03973	0.448306	0.503141	0.648774	-0.169758	5.03973	3.20632	0.0733541	0.13997	NO
COL3A1	3.0464	2.91294	414.381	4.07835e-92	6.79164e-90	0.842082	2.91294	25.2725	4.97764e-07	2.61197e-06	YES+
AGXT2	-0.0441365	-3.26131	0.000906819	0.975977	1	1.43014	-3.26131	1.27337	0.259135	0.373975	NO
AGXT2L1	-0.0590117	-1.6901	0.00685898	0.933995	1	-2.22319	-1.6901	5.90021	0.0151391	0.0359223	YES-
AGXT2L2	-0.120023	6.17779	2.77332	0.0958473	0.183499	-0.197912	6.17779	7.41351	0.00647359	0.0168596	YES-
AHCTF1	0.153208	5.2579	2.29557	0.129743	0.231254	0.206792	5.2579	4.14371	0.0417895	0.0867744	YES+
AHCTF1P1	1.04948	-1.9167	2.00297	0.156991	0.270304	0.685055	-1.9167	0.770793	0.379972	0.502094	YES+
AHCY	-0.194237	8.11596	5.18492	0.0227837	0.0543689	0.0732444	8.11596	0.738068	0.39028	0.512757	NO
GLRB	3.03476	1.00763	168.416	1.64126e-38	8.9868e-37	2.82514	1.00763	136.619	1.46114e-31	4.67333e-30	YES+
AHCYL2	-0.361886	5.48112	22.1139	2.56945e-06	1.38731e-05	-0.199047	5.48112	6.65333	0.00989706	0.024657	YES-
AHDC1	0.112619	5.22823	1.88909	0.169304	0.288132	0.437701	5.22823	28.7248	8.34291e-08	4.8671e-07	YES+
AHI1	0.0320502	4.13762	0.107912	0.742534	0.864959	0.137108	4.13762	1.94399	0.163236	0.268813	YES+
HS3ST3A1	3.0238	0.776875	169.418	9.91507e-39	5.4887e-37	3.11946	0.776875	177.785	1.47556e-40	6.56348e-39	YES+
ISG15	3.00586	6.76833	359.393	3.81665e-80	5.12704e-78	0.04118	6.76833	0.0752877	0.783788	0.882802	YES+
S100A8	3.00585	5.40247	21.1697	4.20356e-06	2.18698e-05	2.59237	5.40247	13.0929	0.000296416	0.00101251	YES+
AHRR	-0.399745	4.70212	25.1485	5.3082e-07	3.2024e-06	0.226931	4.70212	8.59043	0.00337935	0.00938782	NO
MAML2	3.00119	1.46693	262.843	4.11993e-59	3.86124e-57	3.12766	1.46693	283.852	1.08716e-63	9.52451e-62	YES+
AHSA2	0.438562	6.70224	13.3465	0.000258909	0.000989946	0.44015	6.70224	13.4081	0.000250544	0.000865944	YES+
AHSG	0	-3.51672	0	1	1	0	-3.51672	0	1	1	NO
AHSP	0	-3.47083	0	1	1	1.97866	-3.47083	1.46183	0.22664	0.340865	NO
AIDA	0.36843	2.66976	9.49769	0.00205731	0.00646014	0.224067	2.66976	3.26013	0.0709833	0.136013	YES+
AIF1	0	-3.47088	0	1	1	1.96421	-3.47088	1.45145	0.228296	0.340865	NO
AIF1L	0.178176	6.42623	6.13489	0.013254	0.0340036	0.112355	6.42623	2.41351	0.120292	0.207898	YES+
AIFM1	-0.22986	6.46788	10.8519	0.000986924	0.00332975	-0.232049	6.46788	10.9333	0.000944534	0.00293891	YES-
AIFM2	0.132148	4.72438	2.19553	0.138412	0.243347	-0.218234	4.72438	5.6519	0.0174365	0.0407074	NO
AIFM3	0.274647	2.97095	6.25527	0.0123824	0.0320414	-0.125603	2.97095	1.15343	0.282832	0.393201	NO
MGC16121	2.98848	2.44056	231.339	3.04274e-52	2.51275e-50	1.00514	2.44056	22.9083	1.69918e-06	8.23042e-06	YES+
AIM1	0.315253	6.46258	12.7812	0.000350116	0.00130693	0.0822309	6.46258	0.860644	0.353559	0.473275	YES+
KLK8	2.94206	2.36637	352.033	1.52913e-78	1.98787e-76	3.56978	2.36637	565.653	4.95434e-125	1.23247e-122	YES+
AIM2	0	-3.51667	0	1	1	0	-3.51667	0	1	1	NO
AIMP1	-0.299563	5.75052	15.306	9.14258e-05	0.000380862	-0.102509	5.75052	1.78982	0.180948	0.293449	YES-
LY6G6C	0.563709	2.31236	13.9295	0.0001898	0.000745511	2.67191	2.31236	457.815	1.43688e-101	2.6321e-99	YES+
AIP	-0.18235	6.42797	3.22832	0.0723748	0.145124	-0.0893604	6.42797	0.773395	0.379169	0.501164	YES-
AIPL1	0	-3.51675	0	1	1	0	-3.51675	0	1	1	NO
AIRE	2.59014	-3.42649	2.55016	0.110283	0.203374	0	-3.42649	0	1	1	NO
AIRN	0	-3.51672	0	1	1	0	-3.51672	0	1	1	NO
AJAP1	-0.930399	-2.51611	0.766422	0.381326	0.518913	2.29864	-2.51611	12.2577	0.000463348	0.00152906	NO
AJUBA	-0.3394	6.1283	22.3623	2.25761e-06	1.23082e-05	-0.0584771	6.1283	0.666939	0.414121	0.538079	YES-
GDPD3	0.510458	4.32476	23.9626	9.82268e-07	5.68223e-06	2.66407	4.32476	752.025	1.45568e-165	8.62703e-163	YES+
AK2	0.00219687	6.7362	0.00114408	0.973017	1	0.0524868	6.7362	0.647626	0.420963	0.545176	YES+
AK3	-0.566232	5.79227	52.9411	3.43699e-13	4.26186e-12	-0.0963291	5.79227	1.56283	0.211252	0.33386	YES-
LGALS9	2.93931	2.10011	361.792	1.14677e-80	1.56132e-78	-0.507114	2.10011	4.08771	0.0431961	0.0890536	NO
AK5	0	-3.38344	0	1	1	2.77085	-3.38344	2.83505	0.092228	0.169068	NO
AK7	-0.293472	4.81975	15.2747	9.29541e-05	0.00038635	-0.163547	4.81975	4.67923	0.0305294	0.066397	YES-
AK8	0.17796	0.505127	0.693835	0.404863	0.544486	0.0771047	0.505127	0.120239	0.728775	0.834365	YES+
AKAP1	0.168602	7.30656	7.21584	0.0072263	0.0198474	0.0210959	7.30656	0.111751	0.738159	0.843383	YES+
AKAP10	0.0807431	5.39867	1.4047	0.235938	0.369801	-0.403194	5.39867	32.4653	1.21342e-08	7.86692e-08	NO
AKAP11	0.315303	5.57881	4.79276	0.0285796	0.0660716	0.305725	5.57881	4.48594	0.0341748	0.073211	YES+
KCNN4	2.92114	2.17001	232.576	1.63507e-52	1.36143e-50	4.56903	2.17001	808.319	8.38286e-178	6.2561e-175	YES+
AKAP13	0.211932	6.7732	3.65427	0.0559256	0.116343	-0.19295	6.7732	2.99885	0.0833236	0.156343	NO
AKAP14	-0.0426554	-3.30084	0.000846671	0.976787	1	0.115466	-3.30084	0.00582309	0.939173	0.998358	NO
ABCC2	2.90557	2.903	478.751	3.99564e-106	8.13254e-104	0.920414	2.903	37.0418	1.15625e-09	8.3567e-09	YES+
AKAP3	-0.621143	-1.06991	3.11276	0.0776814	0.154123	0.0822703	-1.06991	0.0642508	0.799899	0.897187	NO
AKAP4	0	-3.42643	0	1	1	3.27516	-3.42643	4.11373	0.0425365	0.0879719	NO
TMEM173	2.89859	0.473135	119.864	6.77425e-28	2.31751e-26	1.40082	0.473135	19.6856	9.12868e-06	4.0005e-05	YES+
AKAP6	0.271538	-1.45977	0.345653	0.556584	0.69968	0.432048	-1.45977	0.858441	0.354175	0.474037	YES+
COL12A1	0.0743493	5.18073	0.220842	0.638399	0.770376	2.57373	5.18073	250.991	1.5789e-56	1.10086e-54	YES+
AKAP8	0.183624	5.64954	5.43232	0.0197675	0.0482162	0.328701	5.64954	17.3002	3.19146e-05	0.000128333	YES+
AKAP8L	0.203946	6.70651	8.6817	0.00321421	0.00963068	0.0710021	6.70651	1.03696	0.30853	0.422489	YES+
AKAP9	0.060499	6.67825	0.232692	0.629535	0.762878	-0.0740465	6.67825	0.346921	0.555861	0.678948	NO
AKD1	-0.100808	3.24495	0.930533	0.334724	0.468057	0.0517754	3.24495	0.241535	0.623099	0.742136	NO
AKIP1	-0.0674414	3.48282	0.489095	0.484331	0.629874	-0.235641	3.48282	5.49971	0.0190197	0.0438798	YES-
AKIRIN1	-0.134711	5.69088	4.57668	0.0324099	0.0736755	-0.415829	5.69088	41.0358	1.49466e-10	1.18666e-09	YES-
AKIRIN2	0.174963	5.60944	4.28251	0.0385065	0.0852176	0.1048	5.60944	1.51128	0.218943	0.340865	YES+
AKNA	0.150207	4.16991	2.64225	0.104056	0.19416	0.450529	4.16991	24.0564	9.35544e-07	4.71045e-06	YES+
AKNAD1	1.23817	-2.2415	1.47898	0.223935	0.362102	2.82457	-2.2415	9.42418	0.00214142	0.00619344	YES+
AKR1A1	-0.513448	6.56281	38.1032	6.71007e-10	5.8179e-09	-0.314443	6.56281	14.3121	0.000154867	0.00055556	YES-
AKR1B1	0.450856	-2.42599	0.159679	0.689452	0.817684	2.53044	-2.42599	8.88455	0.00287593	0.00809811	YES+
AKR1B10	0.982921	-1.29009	2.95719	0.0854965	0.167176	1.74274	-1.29009	10.5908	0.00113653	0.00347617	YES+
AKR1B15	0.249379	-1.5279	0.145257	0.70311	0.829294	0.931991	-1.5279	2.37173	0.12355	0.212762	YES+
AKR1C1	0.489476	2.58457	4.55871	0.0327517	0.074335	0.549641	2.58457	5.66227	0.0173337	0.0404955	YES+
VWA2	2.88239	0.0523259	155.201	1.26554e-35	6.02852e-34	-0.254066	0.0523259	0.384239	0.535343	0.658599	NO
AKR1C3	0.0046131	5.2431	0.0013011	0.971226	1	-0.189864	5.2431	2.17958	0.139853	0.235997	NO
AKR1C4	-0.0579295	-2.82721	0.00691292	0.933737	1	-1.68081	-2.82721	3.17805	0.074634	0.142027	YES-
AKR1CL1	-0.954781	-3.01171	0.703089	0.401748	0.540844	-4.04331	-3.01171	6.07969	0.0136745	0.0328455	YES-
AKR1D1	-1.84682	-2.79856	1.35852	0.243794	0.375196	1.48381	-2.79856	1.07288	0.300296	0.412894	NO
AKR1E2	-0.0385443	3.96866	0.149874	0.698656	0.825122	-0.41991	3.96866	16.3201	5.3494e-05	0.000207569	YES-
AKR7A2	-0.388444	6.33781	17.9443	2.27466e-05	0.000104264	0.0131993	6.33781	0.0208803	0.885106	0.967184	NO
AKR7A3	-0.305173	-0.325643	1.27177	0.259435	0.381772	0.0395338	-0.325643	0.022191	0.88158	0.964587	NO
AKR7L	0.258224	-0.871412	0.482727	0.48719	0.632694	0.0865771	-0.871412	0.0488174	0.825134	0.918418	YES+
AKT1	-0.174553	8.68859	7.57288	0.00592531	0.0166196	0.131044	8.68859	4.27365	0.0387078	0.081352	NO
AKT1S1	0.28316	6.81493	13.3953	0.00025225	0.000967791	0.435719	6.81493	31.6044	1.88999e-08	1.19872e-07	YES+
AKT2	0.29382	7.99463	22.3227	2.30468e-06	1.25342e-05	0.185836	7.99463	8.87688	0.00288804	0.00812992	YES+
AKT3	2.00796	-1.84148	9.02562	0.00266222	0.00814263	2.29862	-1.84148	12.2971	0.000453663	0.00149931	YES+
MUC16	2.88222	2.85571	261.194	9.4237e-59	8.67067e-57	3.31871	2.85571	348.768	7.86147e-78	8.89936e-76	YES+
ALAD	0.272164	5.81005	16.5516	4.73449e-05	0.000206136	0.366412	5.81005	29.7295	4.9672e-08	2.98952e-07	YES+
ALAS1	-0.158447	4.67426	3.64318	0.0562994	0.117003	0.0772482	4.67426	0.867709	0.35159	0.47111	NO
ALAS2	0	-3.47091	0	1	1	2.74976	-3.47091	2.79526	0.0945436	0.170627	NO
ALB	0.575109	-2.74308	0.438433	0.50788	0.653707	-0.166974	-2.74308	0.0286931	0.86549	0.952672	NO
ALCAM	-0.577611	7.35302	43.7571	3.71774e-11	3.73442e-10	0.526538	7.35302	36.9881	1.18855e-09	8.57473e-09	NO
CDSN	2.87061	1.25133	140.364	2.21665e-32	9.28596e-31	3.99047	1.25133	344.452	6.84509e-77	7.6627e-75	YES+
ALDH18A1	-0.50641	6.9523	43.1771	5.00034e-11	4.95851e-10	-0.273544	6.9523	12.6364	0.000378304	0.00126836	YES-
ALDH1A1	0.741825	-3.38346	0.27234	0.601767	0.73914	0.116157	-3.38346	0.00555436	0.940591	0.998358	YES+
PLXNA4	2.8417	1.7483	256.998	7.74269e-58	6.90333e-56	1.91321	1.7483	98.5609	3.15181e-23	6.62242e-22	YES+
PLAC1	2.84033	2.24873	416.04	1.77612e-92	2.98241e-90	1.2889	2.24873	60.2207	8.47974e-15	1.01405e-13	YES+
WFDC2	2.82488	1.45375	302.749	8.29693e-68	9.28796e-66	0.136161	1.45375	0.300356	0.583659	0.704278	YES+
ALDH1L1	0.135598	-2.09486	0.0236148	0.877869	0.982453	2.25194	-2.09486	8.99168	0.00271211	0.00768622	YES+
ALDH1L1-AS1	1.23569	-3.01133	0.961483	0.326814	0.459674	1.4304	-3.01133	1.27431	0.258959	0.373975	YES+
ALDH1L1-AS2	0	-3.51672	0	1	1	1.95537	-3.51672	1.44351	0.229572	0.340865	NO
HMCN1	2.77782	5.55012	384.663	1.20153e-85	1.83415e-83	2.34955	5.55012	281.112	4.29815e-63	3.68543e-61	YES+
CPS1	2.75773	1.12254	127.847	1.2125e-29	4.47469e-28	3.41404	1.12254	214.38	1.52204e-48	8.71279e-47	YES+
LOC728819	0.217369	2.06027	1.45396	0.227893	0.367041	2.46312	2.06027	264.771	1.56492e-59	1.18546e-57	YES+
ALDH3A2	0.0810696	6.12214	1.67225	0.195957	0.324715	-0.550995	6.12214	72.4456	1.71698e-17	2.52165e-16	NO
PLEKHG4B	2.74784	2.61607	302.12	1.13749e-67	1.26632e-65	0.455207	2.61607	6.40847	0.0113577	0.0278417	YES+
ADAMTSL3	2.73914	1.37849	243.314	7.44994e-55	6.38793e-53	-0.205214	1.37849	0.669662	0.41317	0.537051	NO
ALDH4A1	-0.0879701	5.1663	1.10214	0.293797	0.421997	-0.103414	5.1663	1.498	0.220979	0.340865	YES-
ALDH5A1	0.0910111	6.28529	1.62589	0.202273	0.333426	0.00588484	6.28529	0.00669577	0.934784	0.998358	YES+
ALDH6A1	-0.265616	4.62871	6.9503	0.00838051	0.022682	-0.297334	4.62871	8.53911	0.00347595	0.00963019	YES-
ALDH7A1	0.302912	5.61651	18.0008	2.20818e-05	0.000101401	0.232727	5.61651	10.4367	0.00123534	0.00375388	YES+
ALDH8A1	-0.858665	-2.13105	1.33273	0.24832	0.375732	0.297442	-2.13105	0.216758	0.641522	0.756194	NO
ALDH9A1	0.00933567	5.46333	0.0182442	0.892556	0.9948	-0.167264	5.46333	5.64824	0.0174729	0.0407829	NO
EML5	2.70776	1.41212	193.285	6.09963e-44	3.97759e-42	3.63691	1.41212	445.438	7.09631e-99	1.19159e-96	YES+
NLRC5	2.70515	3.5921	642.303	1.05472e-141	3.22009e-139	-1.71184	3.5921	101.194	8.34123e-24	1.81507e-22	NO
ALG1	-0.362503	5.38593	20.3979	6.28998e-06	3.19252e-05	-0.310433	5.38593	14.7474	0.000122919	0.000448291	YES-
ALG10	0.063818	2.97579	0.146996	0.701423	0.827935	-0.0058792	2.97579	0.00121329	0.972213	1	NO
AGAP11	-0.0919792	1.0663	0.136666	0.711618	0.837124	2.44116	1.0663	149.59	2.13088e-34	7.41576e-33	NO
ALG11	0.133494	3.72721	0.881124	0.347894	0.482455	0.0611322	3.72721	0.180537	0.670912	0.780305	YES+
ALG12	-0.28351	4.82095	10.9389	0.000941654	0.00319487	-0.289867	4.82095	11.1485	0.000840976	0.00263108	YES-
ALG13	-0.127133	5.6613	3.27366	0.0704005	0.141814	-0.135973	5.6613	3.66503	0.0555657	0.110703	YES-
ALG14	-0.386165	2.11714	4.33622	0.0373096	0.083034	-0.577877	2.11714	9.00513	0.00269222	0.00763415	YES-
STAT6	2.7039	3.84986	724.062	1.75099e-159	6.18992e-157	0.540122	3.84986	22.1616	2.50642e-06	1.19002e-05	YES+
ALG1L2	-2.6376	-3.11313	2.65566	0.103182	0.192796	-2.6376	-3.11313	2.3863	0.122403	0.211094	YES-
ALG1L9P	0.704138	-1.07777	3.31047	0.0688398	0.139074	0.923865	-1.07777	5.71861	0.016786	0.03933	YES+
ALG2	-0.552117	6.07543	64.3577	1.0376e-15	1.57082e-14	-0.349329	6.07543	25.7474	3.89141e-07	2.07259e-06	YES-
GBP3	2.67422	2.65906	350.544	3.22672e-78	4.14131e-76	-0.853495	2.65906	16.8431	4.06002e-05	0.000160852	NO
KRT13	2.67264	2.95627	483.846	3.11098e-107	6.4625e-105	1.98367	2.95627	239.522	5.00048e-54	3.25031e-52	YES+
ALG6	0.0690114	3.53158	0.263266	0.607885	0.744432	-0.129947	3.53158	0.896119	0.343825	0.462148	NO
ALG8	-0.328724	6.19828	18.7467	1.49278e-05	7.08252e-05	-0.521808	6.19828	46.0016	1.18154e-11	1.04789e-10	YES-
ALG9	0.0548367	3.59822	0.285876	0.592875	0.731116	0.122442	3.59822	1.38739	0.238846	0.352737	YES+
ALK	-0.972984	-2.94726	0.852874	0.355741	0.491105	0.365931	-2.94726	0.152125	0.696513	0.803776	NO
ALKBH1	-0.377654	4.7474	25.0182	5.67906e-07	3.40473e-06	-0.441977	4.7474	32.8368	1.0023e-08	6.55723e-08	YES-
ALKBH2	0.154372	4.25731	1.95804	0.161723	0.277103	0.18595	4.25731	2.79913	0.0943153	0.170567	YES+
ALKBH3	-0.464074	3.57365	26.0153	3.3873e-07	2.11052e-06	-0.189678	3.57365	4.38764	0.0362004	0.0767426	YES-
ALKBH4	-0.277589	4.74453	12.0035	0.000531015	0.00190391	-0.240454	4.74453	8.79506	0.00302048	0.00847905	YES-
ALKBH5	-0.257984	7.06832	12.0056	0.000530421	0.00190211	-0.513341	7.06832	46.6007	8.70305e-12	7.82187e-11	YES-
ALKBH6	0.440618	4.25325	19.2746	1.13203e-05	5.47671e-05	0.383699	4.25325	14.2552	0.00015962	0.000571083	YES+
ALKBH7	-0.558235	3.95822	13.8885	0.000193986	0.000760321	-0.159488	3.95822	1.15062	0.283419	0.393881	YES-
ALKBH8	-0.16356	2.09415	1.14088	0.285467	0.412295	-0.199414	2.09415	1.61023	0.20446	0.324833	YES-
ALLC	0.733047	-3.04459	0.298013	0.585131	0.724943	2.56498	-3.04459	5.71928	0.0167796	0.0393196	YES+
HFE	2.6706	0.00198632	101.515	7.09124e-24	1.90772e-22	1.46448	0.00198632	20.1472	7.17056e-06	3.18815e-05	YES+
ALMS1P	2.02408	-0.915538	21.9465	2.80363e-06	1.49929e-05	1.58337	-0.915538	11.7867	0.000596547	0.00192666	YES+
ALOX12	0.449818	-3.18544	0.151852	0.696772	0.823602	0.65121	-3.18544	0.312705	0.576025	0.697237	YES+
ALOX12B	0.707567	-1.36104	1.8278	0.176388	0.298072	2.33031	-1.36104	32.3882	1.26253e-08	8.16957e-08	YES+
ALOX12P2	0.521472	3.74267	17.494	2.88211e-05	0.000129934	-0.16271	3.74267	1.56826	0.210459	0.332869	NO
ALOX15	0.170504	4.47597	4.20974	0.0401925	0.0883183	-0.174143	4.47597	4.12027	0.0423724	0.0877136	NO
ALOX15B	-0.0515249	-3.11332	0.00182031	0.965969	1	1.32173	-3.11332	1.66982	0.196283	0.314306	NO
ALOX15P1	-0.0589022	-1.07929	0.0204545	0.886275	0.989661	-1.10932	-1.07929	5.05604	0.0245403	0.0548029	YES-
EHF	-0.205091	3.56119	0.101212	0.75038	0.871193	2.43359	3.56119	31.1244	2.42004e-08	1.51818e-07	NO
ALOX5AP	1.23218	-3.38358	0.832301	0.361608	0.497433	-1.84808	-3.38358	1.24448	0.26461	0.373975	NO
NEURL3	1.25027	0.22034	2.14932	0.142633	0.249635	2.4291	0.22034	11.2316	0.00080417	0.00252832	YES+
ALPI	0	-3.51675	0	1	1	0	-3.51675	0	1	1	NO
ALPK1	-0.283602	4.22156	6.93902	0.00843352	0.0228009	-0.241791	4.22156	4.93636	0.0262973	0.0582298	YES-
ALPK2	0	-3.51663	0	1	1	1.97909	-3.51663	1.46057	0.22684	0.340865	NO
ALPK3	0.326436	3.23133	6.106	0.0134723	0.0344896	-0.281177	3.23133	4.03077	0.0446775	0.0916566	NO
SERPING1	2.66262	0.663692	136.996	1.20839e-31	4.86008e-30	-0.0799338	0.663692	0.0587344	0.808508	0.904917	NO
ALPPL2	-2.00435	-2.58774	2.9443	0.0861809	0.168237	2.06491	-2.58774	9.3353	0.00224782	0.0064705	NO
ALS2	0.192983	5.48827	5.64235	0.0175317	0.0434734	-0.111435	5.48827	1.81221	0.178243	0.289762	NO
FILIP1L	2.64497	0.843061	102.424	4.4813e-24	1.23358e-22	2.13953	0.843061	58.378	2.16293e-14	2.49046e-13	YES+
ALS2CR11	1.36286	-3.04475	1.69703	0.192677	0.320255	0.133793	-3.04475	0.0111898	0.915755	0.988137	YES+
ALS2CR12	-0.0567096	-1.21429	0.017485	0.894802	0.997083	-1.16864	-1.21429	5.44204	0.0196577	0.0451679	YES-
ALS2CR8	0.26228	3.12822	2.57958	0.108251	0.20063	0.253444	3.12822	2.36829	0.123822	0.213177	YES+
ALX3	2.58658	-3.38346	2.55012	0.110286	0.203374	1.96428	-3.38346	1.45441	0.227822	0.340865	YES+
ALX4	3.00109	-1.40649	59.4898	1.2293e-14	1.7036e-13	-1.33146	-1.40649	2.51971	0.112431	0.197618	NO
ALYREF	-0.0104609	6.40346	0.0124329	0.911218	1	0.261975	6.40346	7.79964	0.00522567	0.013919	NO
AMACR	0.0651014	4.27281	0.552149	0.457441	0.601425	-0.249717	4.27281	7.53045	0.00606649	0.0159332	NO
AMBN	-1.84788	-3.51674	1.38343	0.239518	0.369801	-1.84788	-3.51674	1.24074	0.265328	0.373975	YES-
AMBP	2.14794	-2.91631	3.7423	0.0530513	0.111469	1.4302	-2.91631	1.2742	0.25898	0.373975	YES+
AMBRA1	0.259845	6.00528	16.187	5.73862e-05	0.000246605	0.274835	6.00528	17.8318	2.41312e-05	9.89102e-05	YES+
AMD1	-0.452682	6.17745	44.101	3.11865e-11	3.15149e-10	-0.511897	6.17745	55.3489	1.00928e-13	1.09752e-12	YES-
AMDHD1	1.7364	-1.0459	25.4839	4.46087e-07	2.72963e-06	-0.00346716	-1.0459	5.30295e-05	0.99419	1	NO
AMDHD2	0.298594	6.18461	17.475	2.91116e-05	0.000131142	-0.177335	6.18461	5.94095	0.014793	0.0351716	NO
OXTR	2.62002	2.24286	301.823	1.31993e-67	1.46135e-65	2.22555	2.24286	198.169	5.24191e-45	2.7014e-43	YES+
NPR3	2.60556	0.344359	108.337	2.26766e-25	6.75938e-24	2.04942	0.344359	54.6411	1.44677e-13	1.54737e-12	YES+
AMER3	0	-3.47097	0	1	1	0	-3.47097	0	1	1	NO
AMFR	0.176839	7.00554	5.29725	0.0213591	0.0514754	-0.13622	7.00554	3.10319	0.0781392	0.147758	NO
ELOVL2	0.492128	2.87876	7.66352	0.00563484	0.0159089	2.41103	2.87876	197.733	6.52353e-45	3.33627e-43	YES+
AMHR2	0.822091	-2.79822	0.435486	0.509309	0.655044	2.27644	-2.79822	4.00956	0.045243	0.0926846	YES+
AMICA1	-1.33418	-3.18553	1.13129	0.287501	0.414459	-1.17465	-3.18553	0.83871	0.359766	0.479926	YES-
AMIGO1	0.174687	3.73059	2.20025	0.137988	0.24275	0.363017	3.73059	9.47085	0.00208763	0.00605784	YES+
PLEKHS1	2.59615	2.83686	153.686	2.71212e-35	1.26796e-33	2.70291	2.83686	164.895	9.64449e-38	3.81052e-36	YES+
PLSCR4	2.58803	0.386381	121.685	2.70612e-28	9.43397e-27	1.36539	0.386381	23.6661	1.14581e-06	5.72054e-06	YES+
CCL22	2.56407	0.946843	23.6222	1.17229e-06	6.6974e-06	3.57808	0.946843	59.7498	1.07716e-14	1.27826e-13	YES+
AMMECR1L	-0.0472121	5.85263	0.352115	0.552918	0.696723	0.217459	5.85263	7.48081	0.00623599	0.0163295	NO
AMN	1.23553	-2.26134	0.96216	0.326643	0.45962	1.80752	-2.26134	2.2666	0.132189	0.225253	YES+
APOBEC3A_B	2.56346	0.0800249	82.3843	1.12042e-19	2.2967e-18	1.94146	0.0800249	37.9604	7.21963e-10	5.2958e-09	YES+
PKP1	2.54354	4.86848	830.876	1.04514e-182	4.78627e-180	3.23351	4.86848	1367.43	2.50797e-299	7.21938e-296	YES+
TNXB	0.537318	2.09559	8.5614	0.00343365	0.0102153	2.37113	2.09559	211.214	7.46552e-48	4.19026e-46	YES+
AMOTL2	0.553557	7.74017	56.6236	5.27741e-14	6.96397e-13	0.401296	7.74017	29.6389	5.20489e-08	3.12138e-07	YES+
AMPD1	-0.151641	0.965041	0.778944	0.377464	0.514573	0.0769422	0.965041	0.200771	0.654099	0.765306	NO
AMPD2	0.399674	6.22944	31.9189	1.60742e-08	1.1943e-07	0.351413	6.22944	24.3344	8.09796e-07	4.11536e-06	YES+
AMPD3	-0.376778	1.68059	4.16794	0.0411958	0.090169	0.186333	1.68059	1.09492	0.295383	0.407501	NO
RTN4RL1	2.53546	3.86725	592.891	5.89096e-131	1.67187e-128	2.40421	3.86725	510.505	4.9247e-113	1.05567e-110	YES+
AMT	0.235751	3.39275	2.47001	0.116038	0.210607	0.50268	3.39275	11.2287	0.000805425	0.00253188	YES+
AMTN	-0.0468762	-2.24106	0.00097075	0.975144	1	5.00535	-2.24106	38.7629	4.78538e-10	3.58448e-09	NO
AMY2A	0	-3.51663	0	1	1	1.97909	-3.51663	1.46057	0.22684	0.340865	NO
BATF2	2.53314	1.46948	191.677	1.36867e-43	8.89635e-42	-0.677923	1.46948	6.26127	0.0123406	0.0299882	NO
SMTNL2	2.5326	1.85511	190.007	3.16751e-43	2.0262e-41	0.989915	1.85511	23.1974	1.46193e-06	7.16217e-06	YES+
AMZ2	-0.121317	7.23919	2.84955	0.0913994	0.176172	-0.18218	7.23919	6.37653	0.0115639	0.0282921	YES-
AMZ2P1	-0.00130373	4.56974	0.000264949	0.987013	1	-0.384026	4.56974	21.3124	3.90208e-06	1.8013e-05	YES-
ANAPC1	0.00805884	5.52024	0.00943663	0.922613	1	0.0681916	5.52024	0.668263	0.413658	0.537651	YES+
ANAPC10	-0.318255	2.69056	5.65493	0.0174064	0.0431966	-0.247601	2.69056	3.32838	0.0680939	0.131416	YES-
ANAPC11	-0.232948	5.91027	5.51618	0.0188413	0.0462146	-0.0528346	5.91027	0.283544	0.594387	0.715	YES-
ANAPC13	-0.48403	6.38731	46.3019	1.01366e-11	1.08357e-10	-0.339631	6.38731	22.7195	1.87461e-06	9.04317e-06	YES-
ANAPC15	-0.033946	4.96446	0.136071	0.712219	0.837684	0.150644	4.96446	2.6705	0.102224	0.182559	NO
ANAPC16	-0.349188	6.76709	21.2586	4.01306e-06	2.0987e-05	-0.236597	6.76709	9.7303	0.00181255	0.00531783	YES-
ANAPC1P1	-3.5076	-3.04442	5.1966	0.0226311	0.0540689	0.155133	-3.04442	0.0213598	0.883803	0.966075	NO
ANAPC2	0.0946237	6.47192	2.20358	0.137691	0.242354	0.249072	6.47192	15.2002	9.66944e-05	0.000359747	YES+
ANAPC4	0.158202	4.73195	3.41399	0.064646	0.131671	0.0439937	4.73195	0.255441	0.61327	0.732767	YES+
ANAPC5	-0.117582	7.53051	3.34872	0.0672571	0.136341	-0.295883	7.53051	20.9378	4.74448e-06	2.16243e-05	YES-
ANAPC7	0.186624	6.25675	8.60186	0.0033582	0.0100278	-0.284845	6.25675	19.1018	1.23927e-05	5.30178e-05	NO
SOCS2-AS1	2.53213	0.808666	113.577	1.61267e-26	5.17443e-25	2.32244	0.808666	89.5905	2.92923e-21	5.51627e-20	YES+
ANGEL1	-0.140808	6.68007	3.87999	0.048865	0.104105	-0.239906	6.68007	11.1061	0.000860422	0.00268882	YES-
ANGEL2	-0.000602376	3.70696	3.04028e-05	0.995601	1	-0.045515	3.70696	0.167459	0.68238	0.790149	YES-
ANGPT1	0	-3.51672	0	1	1	1.95537	-3.51672	1.44351	0.229572	0.340865	NO
ANGPT2	2.57364	-3.47102	2.52416	0.112114	0.204919	0	-3.47102	0	1	1	NO
ANGPT4	-0.280461	-1.57518	0.340823	0.559355	0.701631	0.51526	-1.57518	1.36297	0.243023	0.357778	NO
ANGPTL2	-0.0986531	-3.04455	0.00538324	0.941511	1	0.794764	-3.04455	0.408603	0.522679	0.647326	NO
KREMEN2	2.53211	0.227439	102.666	3.96656e-24	1.09488e-22	1.55015	0.227439	27.2817	1.75872e-07	9.8303e-07	YES+
ANGPTL5	1.80775	-3.42659	1.30716	0.25291	0.375732	1.95597	-3.42659	1.44698	0.229012	0.340865	YES+
ANGPTL6	-0.107681	-0.167495	0.121059	0.727888	0.851838	-0.453116	-0.167495	1.87018	0.171454	0.280399	YES-
ANK1	-0.0879054	3.58989	0.376949	0.53924	0.684238	-0.560331	3.58989	14.5096	0.00013945	0.000504385	YES-
ANK2	0.549781	0.955012	4.78556	0.0286993	0.0662721	0.112574	0.955012	0.178204	0.672921	0.7817	YES+
ANK3	0.346241	5.56188	13.7639	0.000207285	0.000807888	0.306253	5.56188	10.6532	0.00109883	0.00337385	YES+
APOBEC3B	2.52781	2.24992	270.094	1.08259e-60	1.03877e-58	1.95897	2.24992	142.771	6.59646e-33	2.20429e-31	YES+
ANKDD1A	1.39	-1.77054	8.0919	0.00444634	0.0128597	0.720517	-1.77054	1.62077	0.202984	0.323024	YES+
ANKDD1B	-0.398524	-3.04475	0.066423	0.796618	0.91064	0.1332	-3.04475	0.0075604	0.930711	0.998358	NO
ANKEF1	0.129384	3.61486	1.60176	0.205655	0.337812	0.221897	3.61486	4.62415	0.0315248	0.0682744	YES+
ANKFN1	0.557131	-2.40501	0.785071	0.375595	0.512461	-1.84781	-2.40501	3.86683	0.0492495	0.0997264	NO
ANKFY1	0.420151	6.42407	31.2149	2.30989e-08	1.68151e-07	-0.237126	6.42407	9.58757	0.00195899	0.00571668	NO
ANKH	-0.182608	5.2267	4.90034	0.0268514	0.0625861	-0.0743373	5.2267	0.803253	0.370122	0.491108	YES-
ANKHD1	0.220977	8.12637	6.9334	0.00846008	0.0228697	-0.0862641	8.12637	1.0514	0.305185	0.418674	NO
ANKHD1-EIF4EBP3	0.189715	8.17405	5.66001	0.0173561	0.0431014	-0.112377	8.17405	1.97465	0.159955	0.264535	NO
ANKIB1	-0.0146176	6.7671	0.0230185	0.879409	0.983794	-0.0497311	6.7671	0.264891	0.60678	0.726348	YES-
ANKK1	0.219332	-2.40481	0.123523	0.725244	0.849339	-0.407845	-2.40481	0.320968	0.571026	0.692309	NO
ANKLE1	-0.0310032	-0.384013	0.0104062	0.918748	1	0.0690115	-0.384013	0.0496066	0.823749	0.917402	NO
ANKLE2	0.258606	6.48071	12.5977	0.000386222	0.00142901	0.224835	6.48071	9.4269	0.00213825	0.00618693	YES+
ANKMY1	-0.142201	4.38542	2.43351	0.118766	0.214979	0.105289	4.38542	1.33654	0.247645	0.363495	NO
ANKMY2	-0.073695	4.04445	0.526761	0.467972	0.612632	-0.450884	4.04445	18.3456	1.84245e-05	7.68961e-05	YES-
ANKRA2	-0.42533	4.73936	23.8349	1.0496e-06	6.03061e-06	0.0295969	4.73936	0.118378	0.730801	0.836208	NO
PCDH10	0.439864	2.18766	8.8937	0.00286156	0.00868381	2.34741	2.18766	370.259	1.64342e-82	2.04413e-80	YES+
KLK11	0.538848	7.11594	40.6193	1.84967e-10	1.72838e-09	2.34224	7.11594	723.234	2.65157e-159	1.1615e-156	YES+
ANKRD11	0.151422	7.71703	2.02088	0.155149	0.267727	0.485223	7.71703	20.688	5.40544e-06	2.44544e-05	YES+
ANKRD12	0.100564	4.91677	0.706483	0.400614	0.539633	-0.0771398	4.91677	0.407577	0.523202	0.647666	NO
ANKRD13A	-0.10647	5.15697	2.33571	0.126437	0.226246	-0.0791896	5.15697	1.26088	0.261485	0.373975	YES-
ANKRD13B	0.244565	4.454	6.97833	0.00825027	0.0223714	0.039657	4.454	0.175525	0.675247	0.783544	YES+
ANKRD13C	-0.0190674	4.5554	0.0476653	0.827177	0.937594	0.0384842	4.5554	0.190397	0.662587	0.773037	NO
ANKRD13D	-0.0553445	6.7341	0.423319	0.515286	0.661254	-0.00456634	6.7341	0.00286715	0.957297	1	YES-
ANKRD16	-0.182152	3.60266	3.74846	0.0528563	0.111117	0.0552717	3.60266	0.346212	0.556265	0.679359	NO
ANKRD17	0.161801	6.7679	2.48125	0.11521	0.209332	0.133577	6.7679	1.68389	0.194409	0.312238	YES+
BTN3A1	2.51936	1.93036	193.667	5.03351e-44	3.29303e-42	-1.11102	1.93036	18.0237	2.1817e-05	9.00293e-05	NO
ATP10D	2.51926	1.40982	269.643	1.35756e-60	1.29643e-58	-0.915654	1.40982	12.1047	0.000502948	0.00164841	NO
ANKRD18DP	1.2364	-3.38356	0.837269	0.360179	0.496009	-1.84808	-3.38356	1.24448	0.26461	0.373975	NO
ANKRD19P	0.580249	-1.82678	0.575467	0.448095	0.591917	2.0751	-1.82678	11.3116	0.000770253	0.00243041	YES+
ANKRD2	0.805002	-1.07932	6.40549	0.0113768	0.0297602	0.00498392	-1.07932	0.000173411	0.989493	1	YES+
ANKRD20A11P	1.44534	-2.51655	3.08728	0.0789066	0.156216	1.41144	-2.51655	2.77591	0.095692	0.172391	YES+
ANKRD20A12P	-0.274078	-0.6816	0.615823	0.432604	0.575757	1.00184	-0.6816	11.857	0.000574465	0.00186161	NO
ANKRD20A19P	2.11255	-1.35227	22.8617	1.74083e-06	9.65533e-06	1.47604	-1.35227	8.78024	0.0030451	0.00853985	YES+
ANKRD20A5P	0.387541	1.82926	4.14213	0.0418284	0.0913057	0.353844	1.82926	3.32297	0.0683182	0.131771	YES+
ANKRD20A8P	-0.82147	-3.38345	0.338366	0.560774	0.702842	-2.63097	-3.38345	2.42282	0.119579	0.207301	YES-
ANKRD20A9P	1.8095	-3.38334	1.30956	0.252475	0.375732	3.28224	-3.38334	4.13901	0.0419056	0.0869528	YES+
ANKRD22	1.29697	-0.939485	9.06657	0.00260325	0.0079841	0.693494	-0.939485	2.02967	0.154254	0.256433	YES+
DHRS2	2.49775	3.73041	262.069	6.07394e-59	5.61421e-57	4.25031	3.73041	818.615	4.84024e-180	4.06379e-177	YES+
ANKRD24	-0.108214	3.21077	0.689621	0.406293	0.545933	-0.194256	3.21077	2.14552	0.142987	0.240279	YES-
ANKRD26	0.174452	3.88355	1.34295	0.246515	0.375732	-0.270773	3.88355	3.09783	0.0783966	0.148147	NO
ANKRD26P1	-0.991421	-2.66324	1.52926	0.216224	0.351747	0.71537	-2.66324	1.29222	0.255639	0.373259	NO
ANKRD26P3	1.80984	-3.51673	1.30593	0.253132	0.375732	0	-3.51673	0	1	1	NO
ANKRD27	-0.530028	6.77979	71.9966	2.1557e-17	3.7608e-16	-0.31383	6.77979	25.2852	4.9449e-07	2.59749e-06	YES-
ANKRD28	0.44449	6.3565	34.7952	3.66284e-09	2.93581e-08	0.172001	6.3565	5.12913	0.0235275	0.0528888	YES+
ANKRD29	1.89025	-0.138895	28.7361	8.29451e-08	5.61042e-07	-0.717683	-0.138895	1.97077	0.160366	0.264932	NO
ANKRD30A	-0.0471277	-3.42659	0.000924652	0.975742	1	-1.84801	-3.42659	1.24329	0.264838	0.373975	YES-
ANKRD30B	-1.71238	-2.74277	1.65033	0.198914	0.32875	0.130785	-2.74277	0.0137571	0.90663	0.982658	NO
ANKRD30BL	-0.621417	0.310446	4.00143	0.0454617	0.0979316	-0.347907	0.310446	1.26649	0.260427	0.373975	YES-
ANKRD30BP3	-0.0538408	-3.42659	0.00113304	0.973148	1	-1.85473	-3.42659	1.24764	0.264004	0.373975	YES-
SOCS2	2.49467	4.24862	421.048	1.44333e-93	2.44396e-91	2.2436	4.24862	337.382	2.37203e-75	2.58359e-73	YES+
KRT16	2.48794	0.489399	65.2827	6.489e-16	9.99643e-15	3.23189	0.489399	130.563	3.08641e-30	9.36615e-29	YES+
ANKRD33	0	-3.51675	0	1	1	0	-3.51675	0	1	1	NO
PDGFC	2.48541	0.307009	92.1599	7.99497e-22	1.89751e-20	2.31843	0.307009	73.4288	1.04333e-17	1.55267e-16	YES+
ANKRD34A	-0.332335	3.46804	8.30512	0.00395335	0.0115634	-0.500887	3.46804	17.9171	2.30733e-05	9.48059e-05	YES-
AMIGO2	2.45615	8.01123	1249.45	1.09319e-273	9.57731e-271	0.887664	8.01123	171.153	4.14365e-39	1.72867e-37	YES+
ANKRD34C	0	-3.51672	0	1	1	1.95537	-3.51672	1.44351	0.229572	0.340865	NO
ANKRD35	-0.483618	4.50587	20.6047	5.64563e-06	2.88072e-05	0.0269129	4.50587	0.0666398	0.796294	0.89384	NO
NR5A2	2.45324	1.06009	154.909	1.46604e-35	6.93445e-34	0.157875	1.06009	0.311786	0.576586	0.697752	YES+
TRIB2	2.43869	5.05795	777.226	4.82708e-171	1.94531e-168	1.85513	5.05795	432.17	5.47641e-96	8.62106e-94	YES+
ANKRD36BP2	1.80984	-3.51673	1.30593	0.253132	0.375732	0	-3.51673	0	1	1	NO
REC8	2.43506	4.10216	377.866	3.62712e-84	5.29611e-82	-0.137048	4.10216	0.991569	0.319359	0.434803	NO
ANKRD39	-0.0367229	4.09332	0.119913	0.729129	0.852795	0.142169	4.09332	1.78746	0.181236	0.293869	NO
ANKRD40	-0.0718624	6.07404	1.26669	0.260389	0.382759	-0.243909	6.07404	14.1031	0.000173058	0.00061458	YES-
ANKRD42	0.069918	2.69712	0.291588	0.589205	0.727946	0.290806	2.69712	5.04148	0.0247473	0.0552041	YES+
ANKRD44	0.163841	2.25972	0.904569	0.341559	0.476062	0.125248	2.25972	0.51069	0.47484	0.602369	YES+
ANKRD45	1.43134	-2.77051	2.59258	0.107365	0.199191	-1.56133	-2.77051	1.43433	0.231059	0.342719	NO
ANKRD46	-0.303378	4.18181	12.3998	0.00042937	0.00157305	-0.315266	4.18181	12.8938	0.000329678	0.00111835	YES-
ANKRD49	0.177333	3.45698	1.94531	0.163093	0.279118	0.100169	3.45698	0.600654	0.438329	0.564049	YES+
ANKRD50	-0.313549	6.293	7.62634	0.0057522	0.016191	0.331631	6.293	8.59532	0.00337028	0.00936705	NO
ANKRD52	0.413897	7.8339	27.465	1.5996e-07	1.0344e-06	-0.0627278	7.8339	0.625825	0.428891	0.553624	NO
ANKRD53	0.182733	-2.58801	0.0269812	0.869527	0.974795	1.28728	-2.58801	1.46225	0.226572	0.340865	YES+
ANKRD54	-0.105267	4.43428	1.81703	0.177667	0.299882	0.0409778	4.43428	0.271907	0.602055	0.722449	NO
ANKRD55	-0.556806	-3.22302	0.245599	0.620191	0.754549	-1.17474	-3.22302	0.838778	0.359746	0.479926	YES-
TRIM29	2.43117	2.48526	252.057	9.24608e-57	8.20742e-55	3.29807	2.48526	517.997	1.15451e-114	2.58481e-112	YES+
ANKRD61	0.296968	-0.669921	0.478628	0.489044	0.634489	-0.320656	-0.669921	0.452244	0.501271	0.627757	NO
ANKRD62P1-PARP4P3	0.929261	-1.74365	1.74422	0.186604	0.311678	0.780408	-1.74365	1.17548	0.278279	0.387996	YES+
ANKRD63	-0.581789	-2.94737	0.298195	0.585016	0.724943	-2.09764	-2.94737	2.57672	0.108446	0.192223	YES-
ANKRD65	1.36339	-2.04482	1.92361	0.16546	0.282715	0.132896	-2.04482	0.0118374	0.913361	0.986551	YES+
ANKRD7	0.725781	-3.38354	0.262776	0.608219	0.744615	-1.85459	-3.38354	1.24869	0.263802	0.373975	NO
ANKRD9	-0.537175	3.74853	22.615	1.97938e-06	1.08825e-05	-0.0255536	3.74853	0.0530666	0.817811	0.911972	YES-
ANKS1A	-0.0605158	6.05719	0.628118	0.428047	0.570446	0.142148	6.05719	3.46033	0.0628578	0.122898	NO
CA2	2.40442	5.4176	749.746	4.55586e-165	1.7654e-162	2.88807	5.4176	1073.29	2.10851e-235	4.72072e-232	YES+
ANKS3	-0.106108	4.67799	1.26057	0.261544	0.384174	0.0398307	4.67799	0.176204	0.674656	0.783128	NO
ANKS4B	-1.84801	-3.42645	1.38639	0.239016	0.369801	0.922932	-3.42645	0.411509	0.521205	0.646037	NO
ANKS6	-0.206534	5.67243	9.76257	0.00178101	0.00566135	0.325861	5.67243	24.9652	5.8373e-07	3.03461e-06	NO
ANKUB1	0	-3.47085	0	1	1	2.76548	-3.47085	2.81698	0.0932716	0.169728	NO
ANKZF1	-0.188165	6.83425	6.02521	0.0141029	0.0359214	-0.233222	6.83425	9.16785	0.00246303	0.00703874	YES-
ANLN	0.507464	5.96312	45.2925	1.69694e-11	1.77352e-10	0.357567	5.96312	22.1208	2.56019e-06	1.21354e-05	YES+
ANO1	0.732043	-0.661249	3.24011	0.0718557	0.14427	2.1468	-0.661249	36.5991	1.45102e-09	1.03681e-08	YES+
ANO10	-0.0847032	5.37076	1.19455	0.274415	0.399411	-0.470728	5.37076	34.7682	3.71396e-09	2.55414e-08	YES-
ANO2	0.43442	-2.79852	0.112782	0.736999	0.859904	0.587512	-2.79852	0.205655	0.650195	0.762451	YES+
ANO3	2.34068	-3.07855	3.00433	0.0830421	0.163105	1.83857	-3.07855	1.67045	0.196198	0.314253	YES+
ANO4	0.456703	-2.88587	0.152953	0.69573	0.822805	1.32345	-2.88587	1.52033	0.21757	0.340865	YES+
ANO5	2.53328	-2.85653	9.56644	0.00198167	0.00624697	0.132826	-2.85653	0.0118161	0.913439	0.986551	YES+
ANO6	0.12892	5.67096	1.5434	0.214113	0.349286	0.440665	5.67096	18.0402	2.1629e-05	8.93266e-05	YES+
ANO7	-0.281756	0.570975	1.56756	0.210562	0.344525	0.377225	0.570975	3.2136	0.0730286	0.139455	NO
ANO8	0.538166	4.47811	37.5308	8.99795e-10	7.71855e-09	0.554645	4.47811	39.0648	4.0996e-10	3.10202e-09	YES+
ANO9	0.206272	6.09103	4.03803	0.0444858	0.096303	-0.143517	6.09103	1.92281	0.165547	0.271975	NO
ANP32A	0.124486	7.17019	2.33669	0.126358	0.226164	-0.242312	7.17019	8.72917	0.00313158	0.00875557	NO
ANP32A-IT1	0.808863	-1.88638	1.70787	0.191262	0.31827	-0.307805	-1.88638	0.189823	0.663064	0.773504	NO
ANP32AP1	-0.0543324	-3.07849	0.00271318	0.958458	1	-1.17466	-3.07849	0.838879	0.359718	0.479926	YES-
ANP32B	-0.0257547	8.0736	0.0769361	0.781493	0.897614	0.388576	8.0736	17.4907	2.88712e-05	0.000116795	NO
ANP32C	-0.724485	-3.11345	0.592074	0.441618	0.584857	-1.04237	-3.11345	1.01883	0.312797	0.427195	YES-
CRABP2	2.39102	6.42505	579.716	4.3246e-128	1.19371e-125	2.45231	6.42505	606.632	6.04293e-134	1.7395e-131	YES+
ANPEP	1.21622	-1.3513	5.99358	0.014358	0.036525	1.64842	-1.3513	11.6665	0.000636373	0.00204414	YES+
ANTXR1	0.0267938	5.18453	0.103589	0.747564	0.869115	0.175586	5.18453	4.41969	0.0355265	0.0756322	YES+
ANTXR2	0.179343	0.297572	0.566719	0.451566	0.595449	0.143539	0.297572	0.341233	0.559119	0.682223	YES+
CCDC80	2.3879	0.32709	94.7983	2.10804e-22	5.20552e-21	2.22934	0.32709	74.9975	4.71312e-18	7.2275e-17	YES+
ANXA10	-3.14612	-3.38344	3.9634	0.0464997	0.0997882	-3.14612	-3.38344	3.56257	0.0590963	0.116571	YES-
ANXA11	-0.133197	6.38463	3.39202	0.0655128	0.133234	0.145324	6.38463	4.04764	0.0442331	0.0908837	NO
ANXA13	0	-3.34136	0	1	1	1.96086	-3.34136	1.30925	0.252531	0.369321	NO
LOXL2	2.38265	0.996922	150.534	1.32538e-34	6.09737e-33	0.875134	0.996922	13.015	0.000309002	0.00105247	YES+
ANXA2P1	1.80104	-3.38339	1.30387	0.253507	0.375732	1.97786	-3.38339	1.46418	0.226267	0.340865	YES+
ANXA2P2	-0.364476	-0.358675	1.35742	0.243984	0.375432	-1.27322	-0.358675	12.2152	0.000474026	0.00156021	YES-
ANXA2P3	-1.03299	-1.84182	2.70399	0.100097	0.189297	-1.78546	-1.84182	6.17629	0.0129473	0.0312891	YES-
GIMAP2	2.38122	0.666478	128.321	9.54603e-30	3.56869e-28	-2.18427	0.666478	27.1686	1.86459e-07	1.03703e-06	NO
CDH18	2.37814	1.1233	182.633	1.29e-41	7.90077e-40	-0.214657	1.1233	0.671393	0.412566	0.536613	NO
ANXA4	-0.0848556	6.63471	1.61739	0.203457	0.334884	0.05245	6.63471	0.615612	0.432682	0.557702	NO
ANXA5	-0.280098	7.50035	15.1367	0.000100002	0.000413682	-0.174166	7.50035	5.84	0.0156658	0.0369763	YES-
ANXA6	0.475348	5.3525	39.7621	2.86851e-10	2.6095e-09	0.0542438	5.3525	0.498235	0.480277	0.607941	YES+
ANXA7	-0.379309	6.97819	34.0642	5.33243e-09	4.17925e-08	-0.469174	6.97819	51.3004	7.92607e-13	7.89864e-12	YES-
ANXA8	-0.3571	-2.44834	0.100972	0.750667	0.87136	-0.581735	-2.44834	0.243305	0.621829	0.740974	YES-
ANXA8L1	-0.3571	-2.44834	0.100977	0.75066	0.87136	-0.581731	-2.44834	0.243313	0.621824	0.740974	YES-
ANXA8L2	-1.30621	-1.10515	7.92452	0.00487692	0.0139667	-0.523268	-1.10515	1.52462	0.216922	0.340865	YES-
UPK2	0.350858	5.66283	18.5138	1.68678e-05	7.91909e-05	2.25202	5.66283	782.015	4.38846e-172	2.94758e-169	YES+
L1CAM	2.37272	4.46622	648.266	5.32405e-143	1.67624e-140	2.21312	4.46622	551.261	6.69336e-122	1.62495e-119	YES+
AOC3	-0.490487	-0.159819	2.52393	0.112131	0.20492	1.33702	-0.159819	30.8245	2.82453e-08	1.75229e-07	NO
AOC4	0	-3.47085	0	1	1	2.76548	-3.47085	2.81698	0.0932716	0.169728	NO
CAV1	2.35778	6.91976	640.577	2.50282e-141	7.52713e-139	5.48851	6.91976	3100.37	0	0	YES+
AOX2P	1.80906	-3.14921	1.31414	0.251647	0.375732	0	-3.14921	0	1	1	NO
AP1AR	-0.136381	4.44738	2.34754	0.125481	0.22491	-0.000647669	4.44738	5.24147e-05	0.994224	1	YES-
AP1B1	0.158428	7.53621	5.05647	0.0245342	0.0578745	0.176612	7.53621	6.25501	0.0123842	0.0300871	YES+
AP1G1	-0.0119965	7.90016	0.0288733	0.865072	0.971152	-0.22647	7.90016	10.1959	0.00140751	0.00422547	YES-
AP1G2	0.472929	7.92906	23.6303	1.16735e-06	6.67482e-06	0.261345	7.92906	7.21314	0.00723718	0.0186292	YES+
AP1M1	-0.0897299	5.55288	1.11879	0.290179	0.417651	-0.0483967	5.55288	0.321638	0.570625	0.691989	YES-
AP1M2	-0.344193	8.02845	21.9862	2.74615e-06	1.47246e-05	-0.192799	8.02845	6.90057	0.00861683	0.0218127	YES-
AP1S1	-0.355618	7.44395	16.5102	4.83883e-05	0.000210372	-0.16507	7.44395	3.56159	0.0591312	0.116614	YES-
AP1S2	-0.0017196	1.55761	6.8597e-05	0.993392	1	0.51887	1.55761	6.57027	0.0103696	0.0256851	NO
VWDE	2.35667	2.79875	495.668	8.32935e-110	1.86485e-107	0.182949	2.79875	1.77967	0.18219	0.295273	YES+
AP2A1	0.382605	7.22465	32.7464	1.05001e-08	7.95103e-08	0.478813	7.22465	51.0446	9.02917e-13	8.93166e-12	YES+
AP2A2	0.0681542	6.11927	0.990107	0.319716	0.451894	0.160098	6.11927	5.4197	0.0199108	0.0456845	YES+
AP2B1	0.111371	7.2721	2.14818	0.142739	0.249799	0.168475	7.2721	4.89614	0.0269169	0.0594745	YES+
GSG1L	2.35196	0.103776	101.168	8.44868e-24	2.26384e-22	1.05102	0.103776	12.9637	0.000317592	0.00108026	YES+
AP2S1	0.302628	6.04758	10.189	0.00141283	0.00458874	0.489108	6.04758	26.5332	2.59041e-07	1.41685e-06	YES+
AP3B1	0.0630117	5.94007	0.767277	0.381061	0.518774	-0.173357	5.94007	5.63449	0.0176105	0.0410683	NO
HLA-F	2.34974	3.77442	399.343	7.65547e-89	1.24401e-86	-0.210529	3.77442	2.34409	0.125759	0.216124	NO
AP3D1	0.000368385	7.5483	3.15939e-05	0.995515	1	-0.172721	7.5483	6.85908	0.0088192	0.0222579	NO
AP3M1	-0.108818	5.83865	2.26961	0.131933	0.234432	-0.0379244	5.83865	0.272655	0.601556	0.722368	YES-
AP3M2	-0.139866	4.58263	3.7991	0.0512802	0.10821	-0.0594968	4.58263	0.670643	0.412828	0.536814	YES-
AP3S1	-0.0572807	5.87801	0.693105	0.40511	0.544779	-0.230766	5.87801	10.8687	0.000978021	0.00303432	YES-
AP3S2	-0.037975	6.66841	0.356881	0.550244	0.694435	-0.380252	6.66841	34.6598	3.92661e-09	2.6912e-08	YES-
AP4B1	-0.0348117	6.53971	0.212878	0.644521	0.776081	-0.15549	6.53971	4.18363	0.0408162	0.0851482	YES-
AP4B1-AS1	-0.373564	4.32775	11.5375	0.00068205	0.0023918	-0.176654	4.32775	2.57622	0.10848	0.192249	YES-
AP4E1	0.0987416	5.48915	1.00393	0.316361	0.447785	-0.432358	5.48915	18.3898	1.80023e-05	7.52741e-05	NO
AP4M1	-0.013523	4.85848	0.0334334	0.854917	0.961949	0.197003	4.85848	7.0822	0.00778533	0.0198978	NO
AP4S1	-0.0486723	3.92173	0.352764	0.552553	0.696437	0.0112502	3.92173	0.0182616	0.892505	0.973451	NO
AP5B1	0.0514735	6.32211	0.641339	0.423226	0.565068	-0.0744696	6.32211	1.31221	0.251994	0.36867	NO
AP5M1	-0.128911	5.17227	1.99993	0.157306	0.270708	-0.409303	5.17227	19.3664	1.07887e-05	4.66906e-05	YES-
AP5S1	-0.242372	4.60262	7.63949	0.00571041	0.0160885	-0.541616	4.60262	35.6908	2.31248e-09	1.61569e-08	YES-
AP5Z1	-0.23852	7.60355	9.19632	0.00242502	0.00749335	-0.575865	7.60355	52.6551	3.97578e-13	4.06866e-12	YES-
BMP6	2.34299	0.0381967	76.0403	2.7793e-18	5.17109e-17	2.4144	0.0381967	78.1936	9.34195e-19	1.49634e-17	YES+
APBA1	0.190106	2.50209	2.08362	0.148887	0.258738	-0.565027	2.50209	15.3324	9.01556e-05	0.000336851	NO
LOC100506123	2.33524	1.6372	114.75	8.92839e-27	2.89705e-25	1.32917	1.6372	33.4593	7.27719e-09	4.83626e-08	YES+
APBA3	-0.224548	3.78219	3.96677	0.0464068	0.0996705	-0.0702864	3.78219	0.384633	0.535134	0.658501	YES-
APBB1	0.806961	-2.91608	0.438168	0.508008	0.65383	1.97324	-2.91608	3.05169	0.080653	0.151898	YES+
APBB1IP	-0.836096	-3.30096	0.343159	0.558012	0.700658	-2.64401	-3.30096	2.42173	0.119663	0.20731	YES-
APBB2	0.195521	7.51312	4.5542	0.032838	0.0744975	-0.228198	7.51312	6.15217	0.0131251	0.0316845	NO
APBB3	0.231742	5.50792	4.74238	0.0294283	0.0677847	-0.0677301	5.50792	0.397103	0.528589	0.652103	NO
APC	0.227765	5.03911	3.83706	0.0501315	0.106242	-0.0401782	5.03911	0.116832	0.732496	0.838054	NO
APC2	1.14888	-0.449462	10.549	0.00116251	0.00384828	0.876868	-0.449462	5.56902	0.0182809	0.0423842	YES+
MGLL	2.31867	3.99989	431.251	8.68001e-96	1.49489e-93	3.48344	3.99989	1059.34	2.27494e-232	4.16728e-229	YES+
APCDD1L	-1.84201	-3.34151	1.22396	0.268585	0.392785	1.80295	-3.34151	1.08735	0.297059	0.40931	NO
APCDD1L-AS1	-0.525037	-2.07831	0.688016	0.40684	0.546449	-0.32142	-2.07831	0.255351	0.613332	0.732798	YES-
APEH	-0.29827	7.36073	15.304	9.15242e-05	0.000381114	-0.368795	7.36073	23.21	1.45239e-06	7.1206e-06	YES-
APEX1	-0.225033	8.27177	8.36724	0.00382046	0.0112268	-0.0490567	8.27177	0.397777	0.528239	0.651892	YES-
APEX2	0.0982406	5.52908	1.95526	0.162021	0.277589	0.16929	5.52908	5.72941	0.0166831	0.0391206	YES+
APH1A	-0.125708	8.84661	3.01932	0.0822781	0.161779	-0.127609	8.84661	3.10524	0.078041	0.147587	YES-
RASGEF1B	2.31171	0.20185	71.3248	3.0301e-17	5.18307e-16	2.02725	0.20185	49.5428	1.94091e-12	1.8588e-11	YES+
API5	0.046835	6.34342	0.452658	0.501076	0.647015	0.127122	6.34342	3.30928	0.0688895	0.132644	YES+
APIP	-0.0602336	3.67994	0.407145	0.523422	0.669605	-0.0434872	3.67994	0.204714	0.650943	0.762664	YES-
APITD1	0.164775	3.36899	2.69599	0.100601	0.189732	0.18894	3.36899	3.42629	0.0641662	0.125038	YES+
APITD1-CORT	0.202623	3.25338	4.16806	0.041193	0.090169	0.228984	3.25338	5.12955	0.0235218	0.052886	YES+
APLF	0.497667	-0.776274	1.34759	0.2457	0.375732	1.20745	-0.776274	8.71309	0.00315934	0.00882338	YES+
APLN	-0.548797	-1.77123	1.26933	0.259892	0.382278	-1.57396	-1.77123	7.10311	0.00769503	0.0196935	YES-
APLNR	-0.0402599	-3.42659	0.000732897	0.978402	1	-1.84801	-3.42659	1.24329	0.264838	0.373975	YES-
KIAA1161	2.31051	3.60009	390.199	7.49245e-87	1.18876e-84	1.97906	3.60009	274.387	1.25539e-61	1.04529e-59	YES+
APLP2	-0.0615966	8.30813	0.735366	0.391149	0.529113	-0.142354	8.30813	3.91123	0.0479643	0.0975161	YES-
APMAP	-0.186012	8.20691	6.45415	0.0110694	0.0290389	-0.151528	8.20691	4.26717	0.0388556	0.0816243	YES-
APOA1	-1.33036	-3.01118	0.766207	0.381393	0.518913	0.158407	-3.01118	0.0128075	0.909896	0.985455	NO
APOA1BP	-0.500254	6.25568	29.7314	4.96233e-08	3.46709e-07	-0.394646	6.25568	18.4524	1.742e-05	7.30451e-05	YES-
APOA4	-2.64329	-3.42653	2.7104	0.0996962	0.18894	-2.64329	-3.42653	2.4339	0.118737	0.206344	YES-
APOA5	0.743359	-3.34164	0.267316	0.605138	0.74212	0.908762	-3.34164	0.393718	0.530351	0.653853	YES+
APOB	0	-3.47095	0	1	1	1.95567	-3.47095	1.44529	0.229286	0.340865	NO
APOBEC3A	3.99359	-3.11347	7.61757	0.00578024	0.0162557	3.95137	-3.11347	7.12132	0.00761726	0.0195153	YES+
LAMA3	2.30809	3.44171	353.107	8.92259e-79	1.16747e-76	0.413708	3.44171	8.65548	0.00326079	0.00908181	YES+
ABLIM3	2.30566	3.80902	520.527	3.25067e-115	7.79774e-113	2.43913	3.80902	579.562	4.66958e-128	1.20631e-125	YES+
APOBEC3C	3.36401	-2.14966	23.8325	1.05092e-06	6.0365e-06	1.77175	-2.14966	4.24984	0.0392539	0.0823067	YES+
APOBEC3D	0	-3.47074	0	1	1	2.79254	-3.47074	2.8543	0.0911301	0.167941	NO
APOBEC3F	3.9983	-3.1489	7.99017	0.00470321	0.0135134	3.65903	-3.1489	5.95749	0.0146549	0.0348967	YES+
APOBEC3G	-1.85473	-3.42647	1.39108	0.238223	0.369801	0.903165	-3.42647	0.397068	0.528608	0.652103	NO
HLA-DRA	2.29786	4.95584	379.915	1.29881e-84	1.9386e-82	-1.43138	4.95584	117.666	2.05137e-27	5.41743e-26	NO
APOBEC4	-1.84788	-3.51674	1.38343	0.239518	0.369801	-1.84788	-3.51674	1.24074	0.265328	0.373975	YES-
SLC52A1	2.2932	0.322804	93.012	5.19793e-22	1.25585e-20	0.154766	0.322804	0.234566	0.628159	0.745386	YES+
APOC1	0.220021	-0.331807	0.714206	0.398051	0.536791	-0.288533	-0.331807	0.97094	0.324446	0.440746	NO
APOC1P1	0	-3.47091	0	1	1	2.74976	-3.47091	2.79526	0.0945436	0.170627	NO
APOC3	-3.51341	-2.88613	5.61708	0.0177862	0.0439745	-1.54959	-2.88613	1.57357	0.209689	0.331834	YES-
APOC4	0	-3.51677	0	1	1	0	-3.51677	0	1	1	NO
APOC4-APOC2	0	-3.51677	0	1	1	0	-3.51677	0	1	1	NO
MGP	2.28328	4.20221	174.88	6.3579e-40	3.67082e-38	1.70086	4.20221	98.369	3.47254e-23	7.28114e-22	YES+
ARMCX4	2.28142	2.45828	223.567	1.50819e-50	1.16884e-48	2.28509	2.45828	219.547	1.13549e-49	6.69008e-48	YES+
APOF	-2.63473	-3.30101	2.85631	0.0910161	0.175677	0.133011	-3.30101	0.0118349	0.91337	0.986551	NO
IL20RA	2.26495	0.404264	91.0439	1.40522e-21	3.28483e-20	-0.316737	0.404264	0.763646	0.38219	0.504242	NO
SEMA6D	2.2624	0.559879	114.231	1.1599e-26	3.75151e-25	0.451461	0.559879	2.80546	0.0939439	0.170185	YES+
APOL3	2.78541	-0.0113004	116.095	4.53016e-27	1.48669e-25	-0.946626	-0.0113004	3.59049	0.0581112	0.114979	NO
APOL4	-0.237986	-1.85672	0.18497	0.667137	0.796894	-0.230995	-1.85672	0.163609	0.685855	0.793431	YES-
C2orf72	2.25757	0.937624	147.26	6.88468e-34	3.05564e-32	1.78308	0.937624	76.2219	2.53511e-18	3.95375e-17	YES+
EIF2AK2	2.25372	5.21335	487.119	6.03642e-108	1.26702e-105	0.29266	5.21335	7.77751	0.00529005	0.0140756	YES+
APOM	-0.136386	0.909364	0.492546	0.482794	0.62828	0.391436	0.909364	4.49313	0.0340313	0.0730978	NO
APOO	-0.16704	2.75294	1.46264	0.22651	0.36531	-0.186753	2.75294	1.75533	0.185208	0.299537	YES-
APOOL	0.299495	4.28552	7.98819	0.00470836	0.0135263	0.295204	4.28552	7.60895	0.00580794	0.0153181	YES+
APOPT1	-0.590065	5.21761	48.1148	4.01972e-12	4.47747e-11	-0.345595	5.21761	16.563	4.70614e-05	0.000184528	YES-
APP	-0.119133	8.90871	3.04378	0.0810469	0.159669	-0.12863	8.90871	3.53945	0.0599254	0.117897	YES-
APPBP2	-0.00281227	9.67554	0.00142792	0.969857	1	-0.541355	9.67554	52.4077	4.5096e-13	4.58007e-12	YES-
APPL1	0.195936	4.45271	3.04066	0.081203	0.15993	0.47304	4.45271	17.7475	2.52245e-05	0.000103035	YES+
APPL2	-0.193813	6.42966	8.25548	0.00406292	0.0118443	-0.0070536	6.42966	0.0109141	0.916796	0.988836	YES-
APRT	-0.456955	7.96015	21.6499	3.27222e-06	1.73331e-05	-0.250305	7.96015	6.51254	0.0107116	0.0264282	YES-
APTX	0.381077	5.227	24.0115	9.57629e-07	5.54967e-06	-0.0971854	5.227	1.47236	0.224973	0.340865	NO
AQP1	-1.39798	-0.596112	20.4903	5.99336e-06	3.05144e-05	-2.3222	-0.596112	41.3241	1.2897e-10	1.02921e-09	YES-
AQP10	-3.15211	-3.42648	3.96464	0.0464655	0.0997528	-3.15211	-3.42648	3.5644	0.059031	0.116478	YES-
AQP11	-0.167307	2.06451	1.47351	0.224793	0.363044	-0.437007	2.06451	8.84692	0.00293584	0.00825689	YES-
AQP2	-0.0386247	-3.38341	0.00069251	0.979006	1	0.917488	-3.38341	0.409049	0.522453	0.647165	NO
HLA-B	2.24865	6.73128	425.326	1.69118e-94	2.8879e-92	-1.39771	6.73128	151.305	8.9881e-35	3.16074e-33	NO
AQP4	-1.84792	-3.51674	1.38347	0.239512	0.369801	-1.84792	-3.51674	1.24078	0.265322	0.373975	YES-
AQP4-AS1	1.80056	-3.51677	1.29971	0.254267	0.375732	0	-3.51677	0	1	1	NO
AQP5	3.98999	-3.22318	7.20821	0.00725707	0.0199196	0	-3.22318	0	1	1	NO
AQP6	0.0399697	-1.31224	0.0165009	0.897788	0.999527	-1.18323	-1.31224	8.7609	0.00307758	0.00861893	NO
AQP7	-0.00701536	-1.43683	0.000321168	0.985702	1	0.578983	-1.43683	2.48202	0.115155	0.201351	NO
AQP7P1	0.450902	-3.14901	0.16053	0.688669	0.817199	0.132904	-3.14901	0.0118221	0.913417	0.986551	YES+
AQP7P3	-2.64354	-3.47089	2.70554	0.1	0.189166	-2.64354	-3.47089	2.42974	0.119052	0.206642	YES-
AQP8	-0.600527	-2.42651	0.434509	0.509785	0.655605	0.140847	-2.42651	0.0275913	0.868073	0.954686	NO
AQP9	-1.84788	-3.51674	1.38343	0.239518	0.369801	-1.84788	-3.51674	1.24074	0.265328	0.373975	YES-
AQPEP	0.356079	0.628953	2.59844	0.106969	0.198638	0.0546377	0.628953	0.0527094	0.818414	0.912418	YES+
AQR	0.064046	5.47965	0.710589	0.399248	0.538117	0.163993	5.47965	4.61472	0.0316986	0.0685963	YES+
SLCO3A1	2.2481	4.86087	626.962	2.28876e-138	6.68385e-136	0.890231	4.86087	90.9674	1.46062e-21	2.81371e-20	YES+
ARAF	-0.129399	6.93961	4.15047	0.041623	0.0909263	-0.107717	6.93961	2.84953	0.0914006	0.168271	YES-
ARAP1	0.0103719	6.63751	0.021979	0.882143	0.98625	-0.189327	6.63751	7.1903	0.00732987	0.0188413	NO
ADIRF	-0.366212	3.134	5.75848	0.0164092	0.0410435	2.11362	3.134	232.691	1.54367e-52	9.69004e-51	NO
ALOX5	0.548448	1.46443	6.05855	0.0138391	0.0353432	2.10933	1.46443	119.019	1.03712e-27	2.7753e-26	YES+
CLIC3	2.23575	4.68959	285.893	3.90389e-64	4.1185e-62	3.80183	4.68959	803.047	1.17399e-176	8.44857e-174	YES+
ARCN1	-0.579653	8.4146	55.9344	7.49308e-14	9.69721e-13	-0.324208	8.4146	17.5775	2.7584e-05	0.000111902	YES-
AREG	-0.262796	3.84746	4.9093	0.0267125	0.0623127	-0.299242	3.84746	6.08884	0.0136038	0.032707	YES-
ARF1	-0.503572	8.79514	36.3617	1.63891e-09	1.37029e-08	-0.250893	8.79514	9.06058	0.00261179	0.00743011	YES-
ARF3	0.169918	8.41951	5.89214	0.0152086	0.0384027	-0.0912212	8.41951	1.68813	0.193848	0.311387	NO
ARF4	-0.346235	6.84868	15.8278	6.93741e-05	0.000294169	0.0613545	6.84868	0.500687	0.479198	0.606943	NO
CYP4F8	-0.0160484	0.27277	0.00177658	0.96638	1	2.08608	0.27277	52.9295	3.45731e-13	3.55615e-12	NO
ARF6	0.319202	7.37259	25.1041	5.43164e-07	3.27002e-06	0.345806	7.37259	29.2951	6.21542e-08	3.68031e-07	YES+
ARFGAP1	-0.106722	7.96811	2.47954	0.115336	0.209484	-0.275709	7.96811	16.3813	5.17949e-05	0.000201402	YES-
ARFGAP2	-0.0597116	7.65962	0.743175	0.388646	0.52668	-0.069627	7.65962	1.00532	0.316026	0.430934	YES-
ARFGAP3	-0.325353	4.7567	14.9569	0.000109997	0.000451689	-0.156407	4.7567	3.43184	0.063951	0.12472	YES-
ARFGEF1	0.345424	6.85007	16.7794	4.1986e-05	0.000184237	0.102333	6.85007	1.46006	0.22692	0.340865	YES+
ARFGEF2	-0.0354102	7.40435	0.0919222	0.761748	0.881112	-0.154236	7.40435	1.73711	0.187505	0.302621	YES-
ARFIP1	-0.164937	5.1298	4.68539	0.0304201	0.0698296	-0.0992311	5.1298	1.66666	0.196707	0.31475	YES-
ARFIP2	-0.261163	6.04469	14.6286	0.000130911	0.000530542	-0.219228	6.04469	10.1635	0.00143249	0.00429661	YES-
ARFRP1	-0.0829701	6.26799	1.16324	0.280794	0.406982	-0.553402	6.26799	49.6867	1.80364e-12	1.73439e-11	YES-
FBLN2	2.23119	0.750929	39.8928	2.68294e-10	2.45287e-09	5.00574	0.750929	484.109	2.72613e-107	5.49316e-105	YES+
ARGFX	-0.0403062	-3.42647	0.000734121	0.978384	1	0.130191	-3.42647	0.00659288	0.935286	0.998358	NO
MFAP2	2.23115	1.44874	152.486	4.96244e-35	2.30399e-33	1.29353	1.44874	41.3111	1.29829e-10	1.03524e-09	YES+
ARHGAP1	-0.165513	6.9683	4.7426	0.0294246	0.0677839	0.068095	6.9683	0.803262	0.37012	0.491108	NO
ARHGAP10	0.00826136	4.19826	0.00855911	0.926288	1	0.0897112	4.19826	0.993447	0.318901	0.434326	YES+
ITGAM	-0.136248	2.88414	0.0822666	0.774249	0.891863	2.05962	2.88414	35.2961	2.83199e-09	1.96533e-08	NO
APOE	2.22387	2.65767	166.374	4.58281e-38	2.44296e-36	-0.85766	2.65767	16.5863	4.64862e-05	0.000182343	NO
ARHGAP12	-0.385458	5.85015	16.6153	4.57803e-05	0.000199842	-0.401364	5.85015	17.8092	2.44203e-05	9.99529e-05	YES-
ARHGAP15	1.60744	-3.01141	1.79783	0.179974	0.302635	0.917499	-3.01141	0.456911	0.499071	0.625988	YES+
ARHGAP17	-0.274048	5.4883	15.5531	8.02209e-05	0.000337182	0.0605019	5.4883	0.768015	0.380832	0.50296	NO
DLG2	2.18482	0.266034	66.1921	4.0904e-16	6.42413e-15	2.75063	0.266034	118.383	1.42947e-27	3.79997e-26	YES+
ARHGAP19	0.173121	4.13144	4.42526	0.0354107	0.0793687	-0.0256747	4.13144	0.0908161	0.763142	0.864623	NO
ARHGAP19-SLIT1	0.336784	1.95884	4.51338	0.0336306	0.0760047	0.226766	1.95884	1.92501	0.165306	0.271667	YES+
ARHGAP20	-0.830208	-3.30085	0.334576	0.562977	0.704902	0.166368	-3.30085	0.0146156	0.903774	0.98051	NO
ARHGAP21	0.0117007	5.89705	0.0130346	0.909104	1	-0.365706	5.89705	12.428	0.000422949	0.00140564	NO
ARHGAP22	-0.698279	-1.60035	0.779077	0.377424	0.514553	-0.247975	-1.60035	0.104441	0.746564	0.850515	YES-
ARHGAP23	-1.19091	-1.29955	3.93815	0.0472027	0.100991	0.790929	-1.29955	2.90506	0.0883017	0.163838	NO
ARHGAP24	1.11575	-0.841772	9.7943	0.00175053	0.00557151	0.956875	-0.841772	6.51323	0.0107075	0.0264213	YES+
ARHGAP25	-3.14037	-3.34148	4.0557	0.0440225	0.0954539	-1.1664	-3.34148	0.753963	0.385225	0.507471	YES-
ARHGAP26	0.297214	5.27842	7.47389	0.00626	0.017449	-0.224118	5.27842	3.94932	0.0468902	0.0955636	NO
ARHGAP26-AS1	-3.15071	-3.07862	4.00783	0.0452893	0.0976389	-3.15071	-3.07862	3.6014	0.0577309	0.114361	YES-
SEMA4G	2.1755	0.578618	84.2829	4.28809e-20	9.02875e-19	2.62171	0.578618	132.307	1.282e-30	3.96202e-29	YES+
ARHGAP28	-0.829848	-3.3835	0.344027	0.557514	0.700499	-0.666605	-3.3835	0.213186	0.644282	0.758001	YES-
ANKRD33B	0.456605	0.0176688	2.23999	0.134482	0.2381	2.02875	0.0176688	61.5164	4.39067e-15	5.38478e-14	YES+
DLG4	2.17487	1.97575	159.294	1.61418e-36	7.93312e-35	1.98495	1.97575	125.926	3.19105e-29	9.3188e-28	YES+
DYX1C1	2.16833	0.352805	78.6738	7.32621e-19	1.42356e-17	1.71989	0.352805	41.793	1.01467e-10	8.21442e-10	YES+
ARHGAP32	-0.22419	5.01289	3.96578	0.0464339	0.0997168	0.0991487	5.01289	0.779637	0.377252	0.499122	NO
MUCL1	2.15471	3.15516	205.435	1.36081e-46	9.65502e-45	2.37078	3.15516	248.918	4.47121e-56	3.07491e-54	YES+
ARHGAP35	0.423935	7.53585	22.431	2.17832e-06	1.19113e-05	0.345666	7.53585	14.8739	0.000114942	0.000421796	YES+
CHST3	2.12698	1.54139	135.608	2.43121e-31	9.66248e-30	2.84776	1.54139	278.732	1.41914e-62	1.2015e-60	YES+
ARHGAP39	-0.0174578	4.74963	0.0405278	0.840452	0.94997	0.190437	4.74963	4.81039	0.0282886	0.0621067	NO
ARHGAP4	0.0951829	4.51715	1.19654	0.274015	0.398947	-0.276789	4.51715	9.47328	0.00208487	0.00605158	NO
ARHGAP40	0.318057	-3.0116	0.0955341	0.757256	0.877139	-1.17528	-3.0116	0.801665	0.370596	0.491639	NO
ARHGAP42	-0.41674	1.90059	5.24161	0.0220528	0.0528879	-0.377464	1.90059	4.13502	0.0420044	0.0871489	YES-
ARHGAP44	0.0101559	4.48312	0.0113022	0.915335	1	-0.316697	4.48312	10.2954	0.00133364	0.00402476	NO
ARHGAP5	0.0559112	5.69312	0.167726	0.68214	0.81164	0.0215333	5.69312	0.0247267	0.87505	0.960415	YES+
ARHGAP5-AS1	-0.429631	1.59227	4.78858	0.0286491	0.0661941	-0.150671	1.59227	0.596754	0.439819	0.565706	YES-
ARHGAP6	-1.85502	-3.51671	1.38842	0.238672	0.369801	-1.85502	-3.51671	1.24537	0.264439	0.373975	YES-
ARHGAP8	0.169169	4.77261	3.8173	0.0507259	0.107242	-0.254979	4.77261	8.16751	0.00426475	0.0115909	NO
ARHGAP9	-1.29542	-1.22293	5.20532	0.0225179	0.0538239	-0.953183	-1.22293	2.88932	0.0891686	0.165188	YES-
ARHGDIA	0.00263186	8.3826	0.00110234	0.973514	1	0.0121653	8.3826	0.0235018	0.878159	0.962281	YES+
ARHGDIB	2.47201	-0.915131	26.4838	2.65753e-07	1.67708e-06	3.31736	-0.915131	55.9217	7.54159e-14	8.29492e-13	YES+
ARHGDIG	-0.22563	2.89757	3.01583	0.0824553	0.162095	-0.391656	2.89757	8.44047	0.00366962	0.0101112	YES-
ARHGEF1	0.376494	6.92315	29.2075	6.50282e-08	4.46446e-07	0.170866	6.92315	5.94429	0.0147651	0.0351176	YES+
ARHGEF10	-0.0956188	5.13956	1.13627	0.286442	0.413483	0.373999	5.13956	17.6799	2.61374e-05	0.000106333	NO
SAMHD1	2.1236	4.19862	456.156	3.29853e-101	6.15419e-99	-0.38491	4.19862	11.2072	0.00081481	0.00255699	NO
ARHGEF11	-0.0769474	6.83627	1.17621	0.278128	0.403854	-0.0197133	6.83627	0.0767009	0.781819	0.881225	YES-
ARHGEF12	0.18067	6.41448	2.17721	0.140068	0.245788	0.282464	6.41448	5.30713	0.0212383	0.0483506	YES+
ARHGEF15	0	-3.51669	0	1	1	1.96417	-3.51669	1.44986	0.228551	0.340865	NO
ARHGEF16	-0.117341	5.79089	3.11203	0.0777161	0.154162	-0.107859	5.79089	2.58124	0.108137	0.191793	YES-
ARHGEF17	0.207921	6.34697	5.12741	0.0235508	0.0558555	0.1678	6.34697	3.31564	0.0686237	0.132221	YES+
ARHGEF18	-0.0629858	5.0465	0.739979	0.389668	0.52764	0.200793	5.0465	7.55761	0.00597573	0.0157174	NO
ARHGEF19	0.476805	5.0852	33.5405	6.97964e-09	5.37819e-08	-0.0322945	5.0852	0.146051	0.702338	0.809201	NO
SH3TC2	2.11104	2.67668	74.4192	6.31724e-18	1.14163e-16	3.08109	2.67668	165.794	6.13539e-38	2.44808e-36	YES+
ODF3B	2.11053	1.75829	73.242	1.14692e-17	2.04336e-16	0.645725	1.75829	4.76596	0.0290278	0.0635703	YES+
ARHGEF26	-0.0219386	3.28539	0.0300207	0.862443	0.96874	0.484804	3.28539	15.0699	0.0001036	0.000383106	NO
ARHGEF26-AS1	-1.0352	-1.79818	3.08353	0.0790886	0.15653	-0.222268	-1.79818	0.161157	0.688093	0.795518	YES-
ARHGEF28	0.538293	4.06807	19.6131	9.48148e-06	4.64056e-05	0.131505	4.06807	1.12415	0.289027	0.400405	YES+
ARHGEF3	0.0465186	3.1669	0.128399	0.720098	0.844831	0.152696	3.1669	1.36232	0.243135	0.357865	YES+
ARHGEF33	-0.0494481	-2.63801	0.00191965	0.965053	1	1.28898	-2.63801	1.63356	0.201211	0.32076	NO
ARHGEF35	-0.318657	2.01703	4.39965	0.0359463	0.0804262	-0.175055	2.01703	1.30122	0.253991	0.371133	YES-
LINC00672	2.10049	0.0775391	39.9738	2.57392e-10	2.35962e-09	2.1429	0.0775391	40.6301	1.83955e-10	1.44454e-09	YES+
STAT1	2.09923	8.28552	839.776	1.21432e-184	5.69034e-182	-0.0998168	8.28552	1.97333	0.160095	0.264679	NO
ARHGEF38-IT1	-1.84795	-3.47088	1.38494	0.239261	0.369801	-1.84795	-3.47088	1.24205	0.265077	0.373975	YES-
MCTP2	2.09854	0.641522	89.9675	2.42108e-21	5.58178e-20	-1.0947	0.641522	10.5839	0.00114077	0.00348809	NO
SH3RF2	2.09626	0.596025	56.3074	6.1983e-14	8.09434e-13	2.3167	0.596025	69.6671	7.0208e-17	9.97667e-16	YES+
ARHGEF40	0.350673	3.7833	14.3972	0.000148025	0.000594253	0.125961	3.7833	1.75079	0.185778	0.300298	YES+
ARHGEF5	-0.430478	4.42038	25.4303	4.58669e-07	2.79981e-06	-0.163739	4.42038	3.70066	0.0543909	0.108685	YES-
ARHGEF6	-1.01686	-0.252325	12.8532	0.000336909	0.00126208	-1.43275	-0.252325	20.4552	6.10433e-06	2.74253e-05	YES-
GALNT6	2.0953	4.98152	373.103	3.95005e-83	5.56597e-81	1.80047	4.98152	272.575	3.11692e-61	2.56351e-59	YES+
ARHGEF9	0.0910719	4.50633	1.34572	0.246028	0.375732	0.281049	4.50633	12.7577	0.000354547	0.00119546	YES+
ARID1A	0.147122	7.09861	2.33891	0.126178	0.225938	0.205457	7.09861	4.54748	0.0329671	0.0710696	YES+
ARID1B	-0.0903567	5.66655	1.2756	0.25872	0.380803	-0.109978	5.66655	1.85951	0.172681	0.282109	YES-
ARID2	0.0642658	6.00104	0.320823	0.571113	0.712477	0.134158	6.00104	1.39307	0.237888	0.351399	YES+
CCDC150	2.09146	1.51608	100.686	1.07766e-23	2.87996e-22	1.80741	1.51608	70.9151	3.72933e-17	5.38681e-16	YES+
SLC16A5	2.07963	1.18297	60.9223	5.93734e-15	8.52725e-14	3.90008	1.18297	298.312	7.68493e-67	7.23604e-65	YES+
ARID3C	0.143152	-1.75637	0.057304	0.810809	0.923509	0.840303	-1.75637	2.22302	0.135967	0.230442	YES+
ARID4A	-0.0679321	5.51083	0.682921	0.408583	0.548461	-0.1965	5.51083	5.58717	0.0180925	0.04201	YES-
ARID4B	0.159232	5.39518	2.6604	0.102875	0.192329	0.193498	5.39518	3.891	0.0485455	0.0985585	YES+
ARID5A	0.338052	2.59417	5.24972	0.0219503	0.0526733	-0.245475	2.59417	2.33081	0.126836	0.217639	NO
PLEKHA4	2.07911	4.38116	381.377	6.24032e-85	9.45431e-83	0.122109	4.38116	1.11953	0.290019	0.401476	YES+
ARIH1	-0.0709006	6.86722	0.946124	0.330708	0.463663	-0.387902	6.86722	27.6813	1.43039e-07	8.0871e-07	YES-
ARIH2	-0.0032167	6.87179	0.00293409	0.956802	1	-0.394416	6.87179	42.5049	7.05049e-11	5.80815e-10	YES-
CPQ	2.05678	1.72753	176.13	3.39126e-40	1.97497e-38	0.472645	1.72753	6.52867	0.010615	0.0262283	YES+
ARL1	-0.423235	6.28535	41.5616	1.14213e-10	1.09434e-09	-0.292673	6.28535	19.754	8.8079e-06	3.86412e-05	YES-
ARL10	-1.70806	-3.07836	2.02569	0.154659	0.267056	-0.23233	-3.07836	0.053446	0.817172	0.911639	YES-
HECW2	2.05661	2.13297	210.748	9.43427e-48	6.86283e-46	1.1095	2.13297	48.5758	3.17767e-12	2.97399e-11	YES+
ARL13A	0	-3.51672	0	1	1	0	-3.51672	0	1	1	NO
ARL13B	0.251529	2.97971	4.20553	0.0402925	0.088509	0.117545	2.97971	0.866028	0.352057	0.471672	YES+
ARL14	2.21547	-1.81099	9.16573	0.00246589	0.0076068	4.02397	-1.81099	53.5341	2.54143e-13	2.64924e-12	YES+
ARL14EP	-0.371818	3.66562	12.2578	0.000463322	0.00168306	0.0370275	3.66562	0.1249	0.72378	0.829635	NO
ARL14EPL	1.8077	-3.38341	1.30835	0.252694	0.375732	0	-3.38341	0	1	1	NO
ARL15	0.177785	3.34457	1.63699	0.200739	0.331444	-0.496136	3.34457	11.4848	0.00070169	0.0022326	NO
ARL16	-0.0707045	3.86065	0.813297	0.367147	0.503232	0.156953	3.86065	4.01258	0.045162	0.0925281	NO
ARL17A	0.902581	-0.0992771	7.11514	0.00764355	0.0208809	0.727307	-0.0992771	4.27056	0.0387782	0.0814872	YES+
ARL17B	3.45767	-3.11333	5.36874	0.0205008	0.049722	3.28009	-3.11333	4.489	0.0341136	0.0731416	YES+
ARL2	-0.251362	5.82255	6.88695	0.00868274	0.0233994	0.0247466	5.82255	0.0669556	0.795822	0.89336	NO
ARL2BP	-0.363987	5.39262	23.5383	1.22452e-06	6.9701e-06	-0.313291	5.39262	17.1831	3.39434e-05	0.00013603	YES-
ARL2-SNX15	-0.120809	5.84006	2.24517	0.134032	0.23747	-0.089805	5.84006	1.22805	0.267787	0.376546	YES-
ARL3	-0.126402	5.24023	1.81415	0.178011	0.300331	-0.41204	5.24023	18.6678	1.55589e-05	6.56294e-05	YES-
ARL4A	-0.128265	4.47455	1.91421	0.166497	0.283977	-0.494769	4.47455	27.0291	2.00413e-07	1.11126e-06	YES-
ATF3	-0.39316	3.12583	9.12548	0.00252074	0.00775701	1.97496	3.12583	335.923	4.92849e-75	5.2571e-73	NO
ARL4D	0.688208	-0.127425	6.69387	0.00967451	0.0257246	-0.0611594	-0.127425	0.0413665	0.838832	0.93027	NO
ARL5A	-0.26947	4.5723	5.79508	0.0160711	0.040358	-0.228482	4.5723	4.10814	0.0426773	0.0881967	YES-
ARL5B	-0.147923	3.45503	0.85714	0.35454	0.489784	-0.0314264	3.45503	0.0383123	0.844817	0.935378	YES-
ARL5C	1.80984	-3.51673	1.30593	0.253132	0.375732	0	-3.51673	0	1	1	NO
ARL6	-0.00669856	0.869482	0.00119337	0.972442	1	-0.109804	0.869482	0.291012	0.589573	0.71001	YES-
ARL6IP1	-0.226918	8.13649	9.32592	0.00225935	0.00702994	0.212861	8.13649	8.23051	0.00411919	0.0112225	NO
ARL6IP4	-0.012686	6.90615	0.0197802	0.888153	0.991264	0.109452	6.90615	1.46907	0.225492	0.340865	NO
ARL6IP5	-0.455183	5.71118	42.3796	7.51716e-11	7.31207e-10	-0.121767	5.71118	3.06537	0.079977	0.150794	YES-
ARL6IP6	0.0395523	4.06224	0.206373	0.649625	0.780883	0.281137	4.06224	10.4561	0.00122243	0.0037169	YES+
ARL8A	-0.239631	5.91228	11.0558	0.000884079	0.00301425	-0.19184	5.91228	6.99441	0.00817645	0.020804	YES-
ARL8B	-0.190063	7.25939	5.86785	0.0154198	0.0388825	-0.165269	7.25939	4.4144	0.0356368	0.075819	YES-
ARL9	-0.0430146	-3.11307	0.000694837	0.97897	1	0.75272	-3.11307	0.204678	0.650971	0.762664	NO
ARMC1	0.334594	5.27702	7.42618	0.00642818	0.0178703	-0.31144	5.27702	6.23525	0.0125232	0.030388	NO
ARMC10	-0.329971	5.53498	17.7183	2.56154e-05	0.000116434	-0.202902	5.53498	6.65166	0.00990637	0.0246771	YES-
ARMC12	0.417182	1.57558	2.81405	0.0934422	0.179491	-0.11679	1.57558	0.206636	0.649417	0.761818	NO
HGFAC	0.528097	2.12754	6.71441	0.0095637	0.0254913	1.97188	2.12754	104.951	1.25184e-24	2.84382e-23	YES+
ARMC3	1.23634	-3.22303	0.844297	0.358171	0.493615	0.929556	-3.22303	0.420799	0.516538	0.642349	YES+
ARMC4	-1.03666	-1.55301	4.34511	0.0371155	0.0826566	-2.14285	-1.55301	12.0872	0.000507703	0.0016621	YES-
ARMC5	0.110276	4.6115	1.49041	0.222153	0.359599	0.20035	4.6115	4.85302	0.0275977	0.0607753	YES+
ARMC6	-0.0829372	5.96018	1.29255	0.255579	0.377172	-0.0390668	5.96018	0.283578	0.594365	0.715	YES-
ARMC7	0.383605	4.68602	18.6964	1.53269e-05	7.25407e-05	0.251395	4.68602	7.77928	0.00528489	0.0140656	YES+
ARMC8	0.126419	5.38049	2.89514	0.0888468	0.172572	0.128621	5.38049	2.93948	0.0864388	0.160945	YES+
C1R	2.04582	2.90232	81.7329	1.55776e-19	3.15783e-18	0.546049	2.90232	4.02561	0.0448145	0.0919097	YES+
ARMCX1	0.392005	5.63862	36.0581	1.91522e-09	1.59075e-08	0.546134	5.63862	69.5464	7.46397e-17	1.05766e-15	YES+
FUT3	2.04442	0.208683	19.0781	1.25477e-05	6.03285e-05	1.98802	0.208683	16.7195	4.33339e-05	0.00017091	YES+
ARMCX3	-0.133409	7.5457	4.23988	0.039485	0.0869534	-0.0911623	7.5457	1.96866	0.16059	0.265244	YES-
KCNMA1	2.03043	1.25651	145.251	1.89264e-33	8.14886e-32	-1.95575	1.25651	38.0282	6.97311e-10	5.13178e-09	NO
ARMCX5	-0.135755	4.3593	2.75048	0.0972252	0.185696	0.274878	4.3593	11.593	0.000661999	0.00211701	NO
ARMCX5-GPRASP2	-0.289673	4.70143	12.9343	0.000322609	0.00121325	-0.119984	4.70143	2.20528	0.137539	0.232735	YES-
ARMCX6	0.0167943	5.26898	0.0559249	0.813057	0.925651	0.466518	5.26898	44.0616	3.18199e-11	2.70422e-10	YES+
ARMS2	1.80984	-3.51673	1.30593	0.253132	0.375732	0	-3.51673	0	1	1	NO
ARNT	-0.0629449	7.01274	0.977477	0.322823	0.455364	-0.411368	7.01274	40.6881	1.78572e-10	1.405e-09	YES-
ARNT2	0.0451548	4.59295	0.28888	0.590939	0.729219	0.570123	4.59295	47.8537	4.59241e-12	4.25262e-11	YES+
ARNTL	-0.423972	3.92961	21.9514	2.79646e-06	1.49665e-05	-0.493339	3.92961	28.0321	1.19317e-07	6.83408e-07	YES-
ARNTL2	0.434368	3.47474	17.0687	3.60511e-05	0.00015976	0.0536426	3.47474	0.234414	0.62827	0.745474	YES+
ARPC1A	-0.58675	7.962	56.8209	4.77372e-14	6.32832e-13	-0.305585	7.962	15.4948	8.27322e-05	0.00031125	YES-
SLC7A8	2.02758	2.01537	134.337	4.61153e-31	1.80432e-29	0.622922	2.01537	10.5504	0.00116165	0.00354763	YES+
ARPC2	-0.209858	7.83764	8.53577	0.00348234	0.0103403	-0.108202	7.83764	2.26507	0.13232	0.225399	YES-
ARPC3	-0.149955	7.61646	3.24117	0.0718096	0.144206	-0.261962	7.61646	9.82909	0.00171774	0.00506251	YES-
ARPC4	-0.185045	7.75334	4.66837	0.0307231	0.0704037	-0.101642	7.75334	1.40641	0.235653	0.348532	YES-
ARPC4-TTLL3	0.188066	6.54828	8.15709	0.00428932	0.0124359	0.169935	6.54828	6.58457	0.0102866	0.0255046	YES+
ARPC5	-0.0572208	7.00613	0.565777	0.451942	0.595828	-0.140672	7.00613	3.38902	0.0656321	0.127481	YES-
ARPC5L	-0.138225	5.53098	1.97065	0.160379	0.27522	0.102616	5.53098	1.08719	0.297095	0.409331	NO
ARPP19	-0.235085	7.86424	9.92759	0.00162819	0.00521674	-0.278021	7.86424	13.8125	0.000201985	0.000709429	YES-
ARPP21	1.8095	-3.38346	1.30956	0.252475	0.375732	1.96428	-3.38346	1.45441	0.227822	0.340865	YES+
ARR3	1.80972	-3.47084	1.3072	0.252902	0.375732	1.97866	-3.47084	1.46183	0.22664	0.340865	YES+
MYZAP	-0.343177	1.80004	4.16836	0.0411856	0.090169	1.95803	1.80004	213.071	2.93675e-48	1.66691e-46	NO
ARRB2	0.2527	4.90867	12.7633	0.00035349	0.0013188	-0.344135	4.90867	21.4626	3.60789e-06	1.67355e-05	NO
ARRDC1	0.123018	7.15022	2.54674	0.110522	0.203623	0.531905	7.15022	47.5813	5.27703e-12	4.85535e-11	YES+
ARRDC2	-0.332445	5.77381	21.5271	3.48863e-06	1.8431e-05	0.33091	5.77381	22.0568	2.64704e-06	1.2504e-05	NO
C10orf114	2.01796	0.556312	107.278	3.86839e-25	1.13297e-23	0.0337623	0.556312	0.0152545	0.901704	0.97911	YES+
ARRDC3-AS1	0.0996991	0.0278954	0.136983	0.711299	0.836844	-0.230511	0.0278954	0.613737	0.433384	0.558571	NO
ARRDC4	0.341623	6.73887	21.4729	3.58856e-06	1.89143e-05	0.375951	6.73887	25.8169	3.75389e-07	2.00214e-06	YES+
ARSA	0.141463	4.81347	3.22097	0.0727007	0.145667	-0.19889	4.81347	5.95397	0.0146841	0.034954	NO
ARSB	0.0384162	3.15888	0.116329	0.733051	0.856537	-0.546923	3.15888	19.7635	8.76419e-06	3.84746e-05	NO
ARSD	-0.262224	6.65686	10.7168	0.00106167	0.00354946	0.301305	6.65686	14.2921	0.000156522	0.000560796	NO
ARSF	0	-3.51667	0	1	1	0	-3.51667	0	1	1	NO
LINC00173	2.01508	1.15931	54.4086	1.62846e-13	2.05728e-12	0.534512	1.15931	3.37786	0.0660777	0.128161	YES+
ARSH	1.36583	-2.66382	1.83301	0.175773	0.297186	1.0224	-2.66382	0.87713	0.348989	0.468309	YES+
USP18	2.01497	3.80364	266.465	6.69054e-60	6.35917e-58	-0.761366	3.80364	27.7489	1.38124e-07	7.82895e-07	NO
ARSK	0.264511	1.92565	3.23169	0.072226	0.144912	-0.149775	1.92565	0.891054	0.345192	0.463831	NO
ART1	1.80775	-3.42645	1.30716	0.252909	0.375732	1.97825	-3.42645	1.46303	0.226449	0.340865	YES+
ART3	0	-3.51672	0	1	1	1.95537	-3.51672	1.44351	0.229572	0.340865	NO
ART4	2.21548	-2.40456	9.18026	0.0024464	0.00755246	2.51494	-2.40456	12.3459	0.000441961	0.00146424	YES+
ART5	0.822933	-3.11344	0.595347	0.440359	0.583814	0.132809	-3.11344	0.0118085	0.913467	0.986551	YES+
ARTN	0.0934592	0.669804	0.166119	0.683584	0.812926	0.108443	0.669804	0.210392	0.64646	0.75949	YES+
ARV1	-0.505645	4.01627	29.3244	6.12213e-08	4.2218e-07	-0.146681	4.01627	2.52244	0.112237	0.197311	YES-
ARVCF	0.0647388	4.28314	0.555166	0.456215	0.600233	0.477277	4.28314	30.9215	2.68686e-08	1.67254e-07	YES+
PARP14	2.01094	6.65093	673.038	2.18249e-148	7.32954e-146	-0.918687	6.65093	125.698	3.58021e-29	1.04401e-27	NO
KLHL13	2.00847	1.17395	68.3515	1.368e-16	2.24107e-15	3.80789	1.17395	379.552	1.55741e-84	2.02464e-82	YES+
RYR1	2.00643	0.501649	61.8776	3.65486e-15	5.36384e-14	2.86869	0.501649	154.321	1.9709e-35	7.10439e-34	YES+
ASAH2	-0.0604336	-1.9165	0.00864954	0.925901	1	-0.688717	-1.9165	0.875647	0.349397	0.468669	YES-
ASAH2B	-1.02402	-2.13112	2.76102	0.0965866	0.184633	-0.81131	-2.13112	1.70947	0.191054	0.307487	YES-
ASAP1	0.333213	6.67717	12.2491	0.00046548	0.00169029	-0.109301	6.67717	1.30192	0.253863	0.370999	NO
ASAP2	0.492812	6.0777	40.3457	2.1277e-10	1.97118e-09	0.490751	6.0777	39.6468	3.04299e-10	2.33586e-09	YES+
ASAP3	0.445541	4.40991	36.2156	1.76648e-09	1.47146e-08	0.147411	4.40991	3.6149	0.0572641	0.113525	YES+
ASB1	-0.162724	5.33029	3.83574	0.0501709	0.106314	-0.106706	5.33029	1.6245	0.202465	0.322376	YES-
ASB10	1.80984	-3.51673	1.30593	0.253132	0.375732	0	-3.51673	0	1	1	NO
ASB11	1.79552	-3.34162	1.25177	0.263214	0.386319	1.96289	-3.34162	1.39708	0.237213	0.350455	YES+
ASB13	-0.382972	5.4565	22.6996	1.89407e-06	1.04534e-05	0.0345149	5.4565	0.187245	0.665219	0.77548	NO
ASB14	1.60722	-3.30109	1.37042	0.24174	0.372463	-1.85727	-3.30109	1.2271	0.267972	0.376676	NO
ASB15	0	-3.51663	0	1	1	1.97909	-3.51663	1.46057	0.22684	0.340865	NO
ASB16	0.344048	-2.85637	0.0552474	0.814172	0.926659	1.02878	-2.85637	0.51283	0.473916	0.601538	YES+
ASB16-AS1	0.204045	4.32465	4.03703	0.044512	0.0963393	0.00838898	4.32465	0.00655967	0.935448	0.998358	YES+
ASB2	0.736691	-3.18564	0.238267	0.62546	0.759539	0.876972	-3.18564	0.335014	0.562721	0.685167	YES+
ASB3	-0.129725	4.35984	2.60708	0.106388	0.197705	-0.149268	4.35984	3.31482	0.0686578	0.132249	YES-
ASB4	1.80787	-3.51674	1.30461	0.253373	0.375732	0	-3.51674	0	1	1	NO
ASB5	0	-3.38344	0	1	1	1.96428	-3.38344	1.45441	0.227822	0.340865	NO
ASB6	0.0225111	5.57875	0.10057	0.751147	0.871716	0.185881	5.57875	6.81654	0.00903175	0.0227487	YES+
ASB7	0.0411197	5.30836	0.321147	0.570919	0.712468	0.174947	5.30836	5.75991	0.0163959	0.0385023	YES+
ASB8	0.025557	5.04249	0.122251	0.726606	0.850535	-0.095339	5.04249	1.63607	0.200866	0.320311	NO
ELFN2	2.00028	0.668226	60.4328	7.61338e-15	1.07883e-13	1.38614	0.668226	24.5151	7.37283e-07	3.78022e-06	YES+
ASB9P1	1.80787	-3.51674	1.30461	0.253373	0.375732	0	-3.51674	0	1	1	NO
ASCC1	-0.205208	4.84909	8.82859	0.00296548	0.00896676	-0.204355	4.84909	8.46713	0.00361622	0.00998038	YES-
ASCC2	0.0054115	6.15947	0.00616844	0.937399	1	0.113821	6.15947	2.70683	0.0999191	0.178887	YES+
ASCC3	0.0435159	6.48499	0.314714	0.574801	0.716059	0.124897	6.48499	2.57681	0.10844	0.192223	YES+
B3GNT5	1.98385	1.42708	59.9538	9.71128e-15	1.36269e-13	1.74636	1.42708	44.4238	2.64452e-11	2.27237e-10	YES+
CDCA7	1.97889	3.5149	185.8	2.62491e-42	1.63247e-40	1.44635	3.5149	96.8552	7.45875e-23	1.54148e-21	YES+
ASCL4	-2.63473	-3.26128	2.85639	0.0910114	0.175677	1.32191	-3.26128	1.66947	0.196329	0.314308	NO
ASCL5	-0.856744	-1.16823	5.2142	0.0224032	0.0535816	-2.02319	-1.16823	18.3668	1.82209e-05	7.6125e-05	YES-
ASF1A	-0.160401	4.69104	3.89092	0.0485479	0.103528	-0.218963	4.69104	7.00627	0.00812249	0.0206834	YES-
ALDH3A1	0.518465	0.344132	3.17069	0.0749709	0.1496	1.92998	0.344132	55.1263	1.13027e-13	1.22446e-12	YES+
ASGR1	1.54835	-2.38356	3.75152	0.0527596	0.110966	0.613017	-2.38356	0.461791	0.496788	0.624277	YES+
ASGR2	-0.72445	-2.79855	0.592612	0.441411	0.584737	-0.152714	-2.79855	0.0291173	0.864509	0.951984	YES-
ASH1L	0.291367	6.85535	6.43957	0.0111606	0.0292553	0.343351	6.85535	8.91764	0.0028243	0.00796941	YES+
ASH1L-AS1	0.334016	1.65364	3.97933	0.0460619	0.0990657	-0.168096	1.65364	0.860706	0.353541	0.473275	NO
ASH2L	-0.127785	5.23513	3.10401	0.0780999	0.154832	-0.301423	5.23513	16.5472	4.74546e-05	0.000185961	YES-
ASIC1	-0.352845	3.49003	10.9126	0.000955142	0.00323519	-0.311521	3.49003	8.28815	0.00399046	0.0109042	YES-
ASIC3	-0.141882	3.62402	0.751218	0.386091	0.523853	-0.0626453	3.62402	0.144957	0.703402	0.810242	YES-
ASIC4	0.762811	-0.12856	6.57676	0.0103319	0.0273391	1.76963	-0.12856	44.547	2.48322e-11	2.13925e-10	YES+
ASIP	-1.85502	-3.51671	1.38842	0.238672	0.369801	-1.85502	-3.51671	1.24537	0.264439	0.373975	YES-
COL5A1	1.97407	7.40386	275.603	6.82014e-62	6.80326e-60	1.28591	7.40386	120.832	4.15932e-28	1.14028e-26	YES+
ASNA1	-0.232529	7.10936	7.27438	0.0069945	0.0192856	-0.322052	7.10936	13.8504	0.000197958	0.000696257	YES-
CPAMD8	1.95457	1.56043	71.6307	2.59481e-17	4.47267e-16	1.73302	1.56043	52.6092	4.06971e-13	4.16056e-12	YES+
ASNSD1	-0.0209533	5.67032	0.0779525	0.780092	0.896731	-0.0527676	5.67032	0.485207	0.486073	0.613721	YES-
ASPG	-1.20816	-2.02815	3.99784	0.0455586	0.0981195	-0.139164	-2.02815	0.0700247	0.791301	0.889176	YES-
ASPH	0.190362	4.98312	4.53742	0.0331616	0.0750877	0.00565836	4.98312	0.00384119	0.950581	1	YES+
ASPHD1	-0.175389	1.9847	0.966372	0.325587	0.458497	0.177135	1.9847	1.01217	0.314383	0.429013	NO
C2orf54	0.406543	1.55242	2.33718	0.126318	0.22613	1.92029	1.55242	62.998	2.06917e-15	2.6206e-14	YES+
RHBG	1.95076	1.55765	90.0342	2.34078e-21	5.40282e-20	2.08179	1.55765	101.752	6.29378e-24	1.38449e-22	YES+
ASPN	-1.85502	-3.51671	1.38842	0.238672	0.369801	-1.85502	-3.51671	1.24537	0.264439	0.373975	YES-
TPM2	1.94669	5.42698	180.262	4.2474e-41	2.59349e-39	0.722868	5.42698	25.547	4.31735e-07	2.28452e-06	YES+
ASPSCR1	-0.15548	5.7326	2.85841	0.0908972	0.175677	-0.222108	5.7326	5.74429	0.0165423	0.0388087	YES-
ASRGL1	0.232244	2.63714	3.16874	0.0750604	0.149719	0.0160695	2.63714	0.0140577	0.90562	0.981943	YES+
NOV	1.93752	0.905902	70.1572	5.47622e-17	9.21853e-16	3.38052	0.905902	319.739	1.65122e-71	1.68041e-69	YES+
ASTE1	-0.245121	3.67716	6.35958	0.0116749	0.0304372	-0.0311838	3.67716	0.102718	0.748592	0.852018	YES-
ASTL	1.4488	-0.945551	10.1223	0.00146488	0.00474173	2.18318	-0.945551	25.4471	4.54679e-07	2.39837e-06	YES+
ASTN1	0	-3.47088	0	1	1	1.96421	-3.47088	1.45145	0.228296	0.340865	NO
ASTN2	-0.191173	3.86703	3.59799	0.0578495	0.119888	-0.216444	3.86703	4.43298	0.0352508	0.0751248	YES-
CYP4B1	1.91107	4.50113	293.957	6.82954e-66	7.31996e-64	2.3296	4.50113	434.859	1.42371e-96	2.25888e-94	YES+
ASXL1	0.0822149	6.33876	1.5402	0.214587	0.349805	0.105304	6.33876	2.49921	0.113903	0.199647	YES+
ASXL2	0.258756	5.19762	2.36377	0.124181	0.222928	0.388134	5.19762	5.30192	0.021302	0.0484573	YES+
ASXL3	0	-3.47079	0	1	1	2.77897	-3.47079	2.83553	0.0922005	0.169068	NO
ASZ1	1.80602	2.07059	1.34278	0.246545	0.375732	0	2.07059	0	1	1	NO
ATAD1	-0.398031	5.1558	32.6337	1.11266e-08	8.39703e-08	-0.114425	5.1558	2.71773	0.099239	0.177764	YES-
CA12	1.90054	6.57506	515.58	3.87492e-114	9.07902e-112	1.3918	6.57506	279.419	1.00528e-62	8.54696e-61	YES+
ATAD2B	0.120266	5.34194	1.79946	0.179778	0.302583	0.11589	5.34194	1.64512	0.199624	0.318684	YES+
ATAD3A	0.117821	5.40329	2.13282	0.144175	0.251678	0.0268756	5.40329	0.108308	0.742079	0.847189	YES+
ATAD3B	0.194398	5.07643	2.75647	0.096862	0.185107	0.0716624	5.07643	0.368837	0.543639	0.666686	YES+
ATAD3C	0.526803	1.28441	5.2686	0.0217134	0.0521982	-0.546737	1.28441	4.48332	0.0342271	0.0733151	NO
RASAL1	0.527014	3.34291	23.005	1.61576e-06	9.01125e-06	1.90544	3.34291	361.024	1.68491e-80	2.03299e-78	YES+
ATAT1	-0.108746	4.45539	1.02094	0.312296	0.443067	0.237279	4.45539	4.90139	0.026835	0.05933	NO
ATCAY	0	-3.51672	0	1	1	1.95537	-3.51672	1.44351	0.229572	0.340865	NO
ATE1	-0.0332076	3.22407	0.0686037	0.793381	0.907609	0.206058	3.22407	2.64466	0.103898	0.185254	NO
ATF1	-0.254109	5.15316	11.8227	0.000585135	0.00207945	0.0723825	5.15316	0.969586	0.324784	0.441086	NO
ATF2	0.27836	4.99614	10.3237	0.00131333	0.00429117	-0.041169	4.99614	0.216385	0.641808	0.756194	NO
CILP2	-0.00744059	2.07867	0.00171292	0.966987	1	1.90527	2.07867	148.834	3.11816e-34	1.07957e-32	NO
ATF4	-0.453583	8.91078	29.6008	5.30834e-08	3.70114e-07	-0.287659	8.91078	11.9275	0.000553105	0.00179846	YES-
CCNA1	1.89212	1.29914	82.1892	1.23667e-19	2.5196e-18	-0.437564	1.29914	2.57194	0.108775	0.19272	NO
ATF6	-0.243736	5.80818	10.2359	0.0013773	0.00448491	-0.0347754	5.80818	0.208251	0.648142	0.760717	YES-
ATF6B	0.11041	7.45442	3.04508	0.0809823	0.159557	0.338047	7.45442	28.5017	9.36174e-08	5.42066e-07	YES+
ATF7	-0.0129135	5.67721	0.0200664	0.887352	0.990644	0.21621	5.67721	5.62028	0.0177538	0.0413427	NO
ATF7IP	0.224985	5.76941	5.81759	0.0158667	0.0398895	0.279728	5.76941	8.92968	0.00280573	0.00792146	YES+
ATF7IP2	0.158686	3.08577	1.78974	0.180958	0.303808	0.355428	3.08577	8.93557	0.0027967	0.00789819	YES+
ATG10	0.0456317	3.08754	0.202465	0.652739	0.783971	-0.090062	3.08754	0.73038	0.39276	0.515645	NO
ATG12	-0.137064	5.79987	2.59337	0.107312	0.199111	-0.386464	5.79987	20.0275	7.63353e-06	3.38131e-05	YES-
ATG13	-0.207517	7.49131	10.6146	0.001122	0.00373319	-0.237912	7.49131	13.8296	0.000200156	0.00070325	YES-
ATG14	-0.0972982	4.91443	1.00899	0.315144	0.44644	-0.0762588	4.91443	0.610582	0.434569	0.559775	YES-
ATG16L1	-0.470289	5.85706	55.231	1.07168e-13	1.36846e-12	-0.302219	5.85706	22.6684	1.92508e-06	9.27557e-06	YES-
ATG16L2	0.535109	5.6725	19.0232	1.29142e-05	6.19278e-05	0.271882	5.6725	4.87408	0.0272629	0.0601498	YES+
ATG2A	-0.0699388	6.5482	0.816954	0.366072	0.502134	-0.212836	6.5482	7.44877	0.00634797	0.0165731	YES-
ATG2B	-0.265265	6.63846	5.84239	0.0156446	0.0393802	-0.331677	6.63846	9.07485	0.00259149	0.00737655	YES-
ATG3	-0.192991	5.87151	6.88852	0.00867513	0.0233851	-0.115863	5.87151	2.4573	0.11698	0.204029	YES-
ATG4A	-0.35291	4.31041	13.2017	0.000279691	0.00106155	-0.29554	4.31041	9.0358	0.00264743	0.00751772	YES-
ATG4B	-0.201911	7.1819	8.80747	0.003	0.00905754	-0.226333	7.1819	10.9709	0.000925547	0.00288161	YES-
ATG4C	0.0180204	2.62777	0.0202513	0.886837	0.99018	-0.0206348	2.62777	0.0252845	0.87366	0.959203	NO
ATG4D	-0.403428	5.57491	27.7943	1.34922e-07	8.87879e-07	-0.351718	5.57491	20.806	5.08226e-06	2.30908e-05	YES-
ATG5	-0.375308	5.49255	28.845	7.84063e-08	5.32845e-07	-0.292378	5.49255	17.2534	3.27113e-05	0.000131327	YES-
ATG7	-0.0406777	5.41104	0.350051	0.554084	0.6978	-0.0313867	5.41104	0.204076	0.651451	0.763005	YES-
ATG9A	-0.214622	6.93956	10.981	0.000920528	0.00313216	-0.205179	6.93956	9.9411	0.00161629	0.00478885	YES-
NBL1	-0.0916282	4.43743	0.74383	0.388437	0.526468	1.89433	4.43743	369.008	3.07799e-82	3.80501e-80	NO
ATHL1	0.319915	5.66847	7.8838	0.00498796	0.0142523	0.0107267	5.66847	0.0087425	0.925505	0.995454	YES+
ATIC	-0.23117	8.18302	11.904	0.000560129	0.00199869	-0.151236	8.18302	5.08419	0.024145	0.054082	YES-
ATL1	0.127055	-0.256523	0.236777	0.626543	0.760351	0.253258	-0.256523	0.911726	0.339657	0.457554	YES+
ATL2	0.00955554	6.00637	0.0127626	0.910053	1	0.0512419	6.00637	0.363889	0.546355	0.669283	YES+
ATL3	0.113969	4.46607	0.907009	0.340909	0.475386	0.340271	4.46607	8.08106	0.00447302	0.0120868	YES+
ATM	0.134111	5.06657	1.08352	0.297911	0.426857	0.115114	5.06657	0.791016	0.373793	0.495196	YES+
ATMIN	-0.0721906	7.34865	1.37929	0.240223	0.370578	0.148643	7.34865	5.84466	0.0156244	0.0368958	NO
ATN1	0.279687	7.53308	17.7859	2.47214e-05	0.000112573	0.342429	7.53308	26.5475	2.57142e-07	1.40685e-06	YES+
ATOH7	-0.778615	-2.13131	2.36382	0.124178	0.222928	-1.77434	-2.13131	8.04461	0.00456393	0.0123209	YES-
MAOA	1.89075	3.1078	247.934	7.32602e-56	6.39044e-54	1.83317	3.1078	225.113	6.93727e-51	4.23594e-49	YES+
ATOX1	-0.0645704	5.67502	0.401736	0.526194	0.672554	-0.48457	5.67502	21.9581	2.7867e-06	1.31288e-05	YES-
ATP10A	0	-3.51663	0	1	1	1.97909	-3.51663	1.46057	0.22684	0.340865	NO
ATP10B	3.41269	-2.30117	20.06	7.50488e-06	3.75524e-05	2.13138	-2.30117	5.22948	0.0222072	0.050295	YES+
KIF24	1.88939	3.10519	227.866	1.7407e-51	1.40864e-49	1.02231	3.10519	59.6357	1.14146e-14	1.34821e-13	YES+
ATP11A	0.372524	6.15372	12.5544	0.00039527	0.00146007	0.536075	6.15372	25.9019	3.59224e-07	1.91897e-06	YES+
ATP11B	-0.149523	5.84287	3.02799	0.0818393	0.161041	0.141914	5.84287	2.73557	0.0981362	0.176117	NO
ATP11C	0.492014	4.75315	25.5769	4.25106e-07	2.61315e-06	0.435686	4.75315	19.6337	9.38022e-06	4.10448e-05	YES+
ATP12A	0.821716	-2.74296	0.578776	0.446793	0.590585	-0.670757	-2.74296	0.237163	0.626262	0.743848	NO
ATP13A1	-0.328652	7.57359	25.754	3.87822e-07	2.39859e-06	-0.244244	7.57359	14.1719	0.000166843	0.000594603	YES-
ATP13A2	-0.379355	6.45934	25.5373	4.33922e-07	2.66328e-06	-0.195835	6.45934	6.80316	0.00909968	0.0228941	YES-
ATP13A3	-0.488821	6.77002	14.5691	0.000135115	0.0005467	-0.256804	6.77002	4.0334	0.0446079	0.0915604	YES-
DOCK11	0.374463	0.941017	2.67885	0.101689	0.190517	1.88865	0.941017	97.5048	5.37268e-23	1.11838e-21	YES+
ATP13A5	1.23519	-3.26147	0.950825	0.329509	0.462304	0.916808	-3.26147	0.452647	0.501081	0.627636	YES+
ATP1A1	0.321612	9.45707	18.4941	1.70434e-05	7.99221e-05	0.395618	9.45707	27.9368	1.2534e-07	7.1466e-07	YES+
ATP1A1OS	0.221139	3.59679	4.53855	0.0331396	0.0750632	0.266063	3.59679	6.41707	0.0113029	0.027724	YES+
ATP1A2	0.454958	-2.85624	0.110343	0.739753	0.862368	1.29644	-2.85624	0.973188	0.323887	0.440105	YES+
RASA3	0.407799	4.09033	17.2767	3.23132e-05	0.000144275	1.87942	4.09033	421.057	1.43674e-93	2.22694e-91	YES+
ATP1A4	-1.84803	-3.14917	1.38568	0.239135	0.369801	0.917484	-3.14917	0.406768	0.523615	0.647966	NO
P2RY6	1.88649	0.782923	89.1945	3.57837e-21	8.12899e-20	-0.567496	0.782923	4.25102	0.0392268	0.0822584	NO
ATP1B2	-0.0571073	-2.11361	0.00960244	0.921939	1	-1.57299	-2.11361	4.32476	0.0375617	0.0792449	YES-
SPTB	1.88453	0.564966	62.6093	2.52058e-15	3.73728e-14	1.35178	0.564966	27.7199	1.40212e-07	7.93839e-07	YES+
ATP1B4	0	-3.38348	0	1	1	2.75817	-3.38348	2.8176	0.0932356	0.169728	NO
LOC100129269	1.87808	0.26044	47.1636	6.53007e-12	7.13176e-11	-0.200344	0.26044	0.342311	0.558498	0.681632	NO
ATP2A2	0.132037	8.0194	2.87787	0.0898047	0.174081	-0.000359956	8.0194	2.12846e-05	0.996319	1	NO
ATP2A3	-0.294201	6.91496	12.4211	0.000424511	0.00155778	0.0119258	6.91496	0.0204778	0.886211	0.968042	NO
ATP2B1	0.130425	7.22987	2.39801	0.12149	0.219042	-0.14453	7.22987	2.91874	0.0875564	0.162635	NO
ATP2B2	0.984694	-0.811628	2.9933	0.0836096	0.164044	0.532927	-0.811628	0.725002	0.394508	0.517636	YES+
ATP2B3	0	-3.51677	0	1	1	0	-3.51677	0	1	1	NO
CAMK2N1	0.460135	5.36879	32.3917	1.26025e-08	9.4483e-08	1.86404	5.36879	552.608	3.40859e-122	8.376e-120	YES+
ATP2C1	0.0021604	6.93723	0.00110215	0.973516	1	0.247868	6.93723	14.5087	0.000139513	0.000504521	YES+
ATP2C2	0.457319	5.41687	27.6985	1.41769e-07	9.28085e-07	0.282366	5.41687	10.27	0.00135214	0.00407463	YES+
ATP4A	-1.84806	-3.42654	1.38642	0.239011	0.369801	0.116185	-3.42654	0.00554233	0.940655	0.998358	NO
ATP4B	1.80787	-3.51674	1.30461	0.253373	0.375732	0	-3.51674	0	1	1	NO
ATP5A1	-0.0989982	8.10749	1.91821	0.166055	0.283394	-0.349866	8.10749	23.7386	1.10345e-06	5.5186e-06	YES-
ATP5B	-0.176721	9.39163	4.7147	0.0299058	0.0687745	-0.358748	9.39163	19.3527	1.08663e-05	4.69861e-05	YES-
ATP5C1	-0.368567	7.5714	25.326	4.84148e-07	2.94109e-06	-0.440972	7.5714	35.9816	1.99189e-09	1.40338e-08	YES-
ATP5D	-0.38546	6.26211	9.85637	0.00169245	0.00540629	-0.306446	6.26211	6.21742	0.01265	0.0306574	YES-
ATP5E	-0.355272	9.07496	13.0853	0.000297623	0.00112643	-0.522482	9.07496	28.1714	1.11035e-07	6.37968e-07	YES-
ATP5EP2	-1.00838	-1.26094	5.39037	0.0202481	0.0492515	-0.873832	-1.26094	3.92048	0.0477013	0.0970694	YES-
ATP5F1	0.322688	7.21211	19.362	1.08139e-05	5.24934e-05	0.12866	7.21211	3.05237	0.0806193	0.151849	YES+
ATP5G1	0.336541	6.28031	14.4311	0.000145381	0.000584133	0.0325448	6.28031	0.133073	0.715266	0.821372	YES+
ATP5G2	-0.34168	8.58088	10.7605	0.00103687	0.00347531	0.0995028	8.58088	0.91541	0.338683	0.456752	NO
ATP5G3	0.322333	7.24157	16.5759	4.67411e-05	0.000203596	-0.201886	7.24157	6.41121	0.0113402	0.0278021	NO
ATP5H	-0.25263	6.95158	8.38107	0.0037915	0.0111515	-0.415453	6.95158	22.4162	2.19518e-06	1.04917e-05	YES-
ATP5I	0.113121	6.24602	1.57992	0.208773	0.342145	-0.359085	6.24602	15.5276	8.13087e-05	0.000306255	NO
ATP5J	-0.161923	5.87331	2.85383	0.0911565	0.17583	-0.220182	5.87331	5.21668	0.0223713	0.050604	YES-
SYTL5	1.8774	7.32873	275.689	6.53112e-62	6.54737e-60	2.44547	7.32873	451.391	3.59285e-100	6.24103e-98	YES+
ATP5J2-PTCD1	-0.537989	7.43046	45.6422	1.41949e-11	1.49752e-10	-0.592026	7.43046	54.8593	1.29472e-13	1.39066e-12	YES-
ATP5L	-0.301631	7.75957	12.4945	0.000408145	0.00150295	-0.278929	7.75957	10.657	0.00109655	0.0033682	YES-
ATP5L2	1.80775	-3.42662	1.30716	0.25291	0.375732	0	-3.42662	0	1	1	NO
ATP5O	-0.348966	6.61695	15.0229	0.000106213	0.0004374	-0.286435	6.61695	10.0818	0.00149739	0.00447132	YES-
ATP5S	-0.114829	3.62417	1.30256	0.253746	0.375732	-0.57844	3.62417	29.7829	4.83247e-08	2.9093e-07	YES-
ATP5SL	0.229297	5.56144	8.9601	0.0027594	0.00840415	0.338505	5.56144	19.366	1.0791e-05	4.66906e-05	YES+
ATP6AP1	-0.35429	8.78967	17.8179	2.43091e-05	0.000110846	-0.583692	8.78967	47.9752	4.31655e-12	4.00454e-11	YES-
ATP6AP1L	-0.195253	0.124314	0.520942	0.47044	0.615104	-0.284947	0.124314	1.03631	0.30868	0.422663	YES-
ATP6AP2	-0.444697	6.81198	49.2117	2.29773e-12	2.6217e-11	-0.414787	6.81198	42.3782	7.52256e-11	6.18692e-10	YES-
ATP6V0A1	-0.106397	6.54568	2.26237	0.132551	0.235322	-0.255006	6.54568	12.7506	0.000355899	0.00119922	YES-
ATP6V0A2	-0.24863	5.33683	13.3504	0.000258367	0.000988249	-0.411598	5.33683	34.7787	3.69401e-09	2.54128e-08	YES-
TEX14	0.526003	1.83181	7.06119	0.00787718	0.0214493	1.85741	1.83181	101.334	7.76992e-24	1.69625e-22	YES+
PLIN5	1.85637	0.231089	31.6361	1.85944e-08	1.36943e-07	0.890764	0.231089	6.34346	0.0117815	0.0287755	YES+
ATP6V0C	-0.468432	7.57864	20.1703	7.08437e-06	3.56341e-05	-0.392811	7.57864	14.1747	0.000166593	0.000593816	YES-
TMEM64	1.85289	7.49787	373.998	2.52153e-83	3.60346e-81	2.02677	7.49787	442.73	2.75663e-98	4.59058e-96	YES+
ATP6V0D2	2.60155	-1.58722	12.9445	0.000320866	0.00120804	3.95653	-1.58722	41.7816	1.02059e-10	8.25568e-10	YES+
MLKL	1.85246	3.26776	340.217	5.72406e-76	7.16396e-74	-0.934688	3.26776	45.6015	1.44933e-11	1.27417e-10	NO
NDRG2	1.84512	3.60175	160.448	9.03097e-37	4.51549e-35	1.31358	3.60175	79.647	4.4764e-19	7.34524e-18	YES+
PLAUR	1.84129	1.20639	79.1938	5.63065e-19	1.1026e-17	2.20674	1.20639	119.043	1.02472e-27	2.74941e-26	YES+
ATP6V1A	-0.0907298	6.53414	1.21203	0.27093	0.395512	-0.29562	6.53414	12.6579	0.000373979	0.00125616	YES-
DUSP4	0.337697	7.06969	11.5914	0.00066257	0.00233079	1.83596	7.06969	333.579	1.5966e-74	1.68438e-72	YES+
ATP6V1B2	-0.404512	5.89486	38.968	4.30811e-10	3.83769e-09	0.216536	5.89486	11.5911	0.00066267	0.00211882	NO
PLCH1	1.83586	0.102771	54.4373	1.60484e-13	2.0287e-12	1.50055	0.102771	31.2844	2.22863e-08	1.40422e-07	YES+
TRIM21	1.83282	3.24662	228.926	1.02242e-51	8.34079e-50	0.0970971	3.24662	0.500516	0.479273	0.606999	YES+
ERG	1.83244	0.252778	81.3077	1.93175e-19	3.88471e-18	-0.263142	0.252778	0.843108	0.358509	0.478841	NO
ATP6V1E1	-0.372591	7.28913	18.932	1.35463e-05	6.46972e-05	-0.565605	7.28913	43.0797	5.25551e-11	4.38322e-10	YES-
MRC2	0.597119	4.40855	39.7639	2.86588e-10	2.60829e-09	1.82166	4.40855	396.985	2.49635e-88	3.59297e-86	YES+
EXOC3L4	0.317157	0.155762	0.371421	0.542231	0.686685	1.8177	0.155762	18.7946	1.45581e-05	6.1731e-05	YES+
IRF9	1.83033	6.70837	458.474	1.03282e-101	1.94499e-99	-0.464366	6.70837	28.6854	8.51447e-08	4.95427e-07	NO
ANKRD18B	1.8293	3.49325	346.549	2.39139e-77	3.0306e-75	0.716589	3.49325	44.4091	2.66439e-11	2.28847e-10	YES+
ATP6V1G2-DDX39B	0.399789	8.33053	33.8616	5.9174e-09	4.60191e-08	0.417041	8.33053	36.7502	1.34278e-09	9.63913e-09	YES+
ATP6V1G3	0	-3.51672	0	1	1	1.95537	-3.51672	1.44351	0.229572	0.340865	NO
ATP6V1H	-0.579194	6.28891	51.1409	8.59695e-13	1.0214e-11	-0.397877	6.28891	24.1396	8.95996e-07	4.52149e-06	YES-
ATP7A	0.226044	4.13891	3.14885	0.0759805	0.151151	0.224481	4.13891	3.06172	0.0801567	0.15109	YES+
ATP7B	-0.0223768	4.18345	0.034313	0.853043	0.960753	-0.167819	4.18345	1.87284	0.17115	0.279971	YES-
ATP8A1	-0.587735	2.88021	13.2635	0.000270618	0.00103178	0.232321	2.88021	2.17853	0.139949	0.236118	NO
ARHGAP36	0.269134	4.56936	5.42263	0.0198774	0.048461	1.80375	4.56936	251.044	1.5376e-56	1.07579e-54	YES+
ATP8B1	-0.205475	5.85596	4.0405	0.0444207	0.0961828	0.173629	5.85596	2.90265	0.0884339	0.163997	NO
BTN3A3	1.82733	1.45641	100.099	1.44962e-23	3.85354e-22	-1.22501	1.45641	19.6706	9.20044e-06	4.02932e-05	NO
ATP8B3	0.85231	-0.871767	5.38445	0.020317	0.0493773	0.352234	-0.871767	0.757962	0.383967	0.506145	YES+
ATP8B4	-0.275216	-0.205049	0.554419	0.456518	0.600524	-1.61651	-0.205049	12.0859	0.000508042	0.00166294	YES-
ATP8B5P	-0.395734	-2.44879	0.367137	0.544569	0.68909	-2.45811	-2.44879	7.40712	0.00649663	0.0169109	YES-
ATP9A	-0.0587918	8.91984	0.452686	0.501062	0.647015	-0.453522	8.91984	26.7332	2.33574e-07	1.28418e-06	YES-
ATP9B	0.00625701	3.29464	0.00268331	0.958688	1	0.180546	3.29464	2.22033	0.136204	0.230728	YES+
ATPAF1	-0.154895	5.50442	5.15246	0.0232134	0.0552358	-0.146412	5.50442	4.51309	0.0336365	0.0723732	YES-
ATPAF2	-0.0406667	4.64648	0.114672	0.734887	0.857986	-0.491709	4.64648	16.0555	6.15113e-05	0.000236853	YES-
ATPBD4	-0.363677	2.44932	6.72918	0.0094848	0.0253003	-0.0985463	2.44932	0.498208	0.480289	0.607941	YES-
ATPBD4-AS1	-1.25745	-0.743546	15.919	6.61107e-05	0.000281337	-1.25463	-0.743546	14.6033	0.000132679	0.000481362	YES-
ATPIF1	-0.176972	6.5356	4.96303	0.0258948	0.060651	-0.191083	6.5356	5.73712	0.01661	0.0389629	YES-
ATR	-0.133672	5.74619	1.94657	0.162957	0.278932	0.115141	5.74619	1.44521	0.229298	0.340865	NO
ATRAID	-0.293511	7.11686	10.8935	0.000965048	0.0032649	-0.358452	7.11686	16.1413	5.8789e-05	0.000226587	YES-
ATRIP	0.255232	4.08678	11.4141	0.000728896	0.0025336	-0.214446	4.08678	7.12898	0.0075848	0.0194371	NO
ATRN	-0.0710948	5.55481	0.493414	0.482409	0.627901	-0.131335	5.55481	1.66156	0.197392	0.315646	YES-
HOXC11	0.316004	2.31876	5.00976	0.0252047	0.0592482	1.79885	2.31876	212.448	4.01567e-48	2.26655e-46	YES+
ATRX	0.416708	6.1586	8.95596	0.00276567	0.00842069	0.00336079	6.1586	0.000579119	0.980801	1	YES+
ATXN1	-0.128214	6.19175	2.1099	0.146349	0.254944	-0.198425	6.19175	4.9901	0.0254927	0.0565913	YES-
ATXN10	-0.213364	5.96385	12.4032	0.000428598	0.0015707	-0.218717	5.96385	12.7599	0.000354122	0.00119424	YES-
ATXN1L	0.178139	6.76933	3.54635	0.0596765	0.123079	0.198881	6.76933	4.40141	0.0359093	0.0762078	YES+
ATXN2	0.00381429	5.72204	0.00320274	0.95487	1	-0.0678261	5.72204	0.986588	0.320578	0.436256	NO
ATXN2L	0.0817715	8.76055	1.43545	0.230878	0.369801	0.046401	8.76055	0.460887	0.49721	0.624729	YES+
ATXN3	-0.0482376	4.96264	0.394381	0.530006	0.676353	-0.100897	4.96264	1.67377	0.195754	0.313849	YES-
ATXN7	0.314327	5.98663	7.56792	0.00594164	0.0166584	0.443138	5.98663	14.985	0.000108369	0.000399568	YES+
ATXN7L1	-0.233652	4.40554	7.3864	0.00657188	0.0182176	-0.414187	4.40554	21.9071	2.86167e-06	1.34631e-05	YES-
MSX2	0.401552	5.52765	25.4417	4.55947e-07	2.78489e-06	1.79436	5.52765	526.766	1.42713e-116	3.23109e-114	YES+
ATXN7L3	0.144648	6.46982	5.33866	0.0208575	0.0504535	0.266295	6.46982	17.9728	2.24084e-05	9.22994e-05	YES+
ATXN7L3B	0.246137	8.39035	14.085	0.000174735	0.000691189	0.0822249	8.39035	1.5642	0.211052	0.333597	YES+
AUH	0.0996753	3.09889	0.862126	0.353144	0.488378	-0.170751	3.09889	2.29499	0.129792	0.221937	NO
AUNIP	0.5328	2.75634	13.5759	0.000229108	0.000886163	0.295106	2.75634	3.93979	0.0471567	0.0960388	YES+
AUP1	0.0237524	8.02902	0.0968354	0.755661	0.875795	0.0199784	8.02902	0.0682848	0.793851	0.891544	YES+
AURKA	0.189864	6.41005	3.82369	0.0505329	0.10689	0.0957827	6.41005	0.965573	0.325787	0.44215	YES+
AURKAIP1	-0.184141	6.54653	2.94891	0.0859355	0.167791	-0.0251584	6.54653	0.0550083	0.814567	0.909692	YES-
AURKAPS1	0.685171	-0.232208	5.03842	0.0247911	0.0583984	0.401201	-0.232208	1.48222	0.223428	0.340865	YES+
FARP1	-0.000676551	6.50845	9.82264e-05	0.992092	1	1.79405	6.50845	713.914	2.81859e-157	1.18322e-154	NO
AURKC	3.09504	-3.3834	3.74072	0.0531017	0.111548	1.97786	-3.3834	1.46418	0.226267	0.340865	YES+
IFT122	1.82678	7.50465	561.705	3.57832e-124	9.36405e-122	0.142872	7.50465	3.4993	0.0613946	0.120364	YES+
AVEN	-0.365759	3.51286	6.14959	0.0131442	0.0337612	-0.1182	3.51286	0.644085	0.422235	0.546473	YES-
AVIL	0.206283	2.87641	1.75048	0.185817	0.310387	0.208403	2.87641	1.73984	0.187159	0.302152	YES+
AVL9	-0.0186394	6.36457	0.0336753	0.854399	0.961719	-0.177663	6.36457	3.02635	0.0819221	0.153986	YES-
AVPI1	-0.0497411	4.70908	0.239332	0.624689	0.758831	-0.401478	4.70908	14.9276	0.000111718	0.000411013	YES-
AVPR1A	-1.90642	-1.91647	7.75633	0.00535246	0.0151755	-3.69069	-1.91647	15.6552	7.60048e-05	0.000287659	YES-
AVPR2	1.80775	-3.42662	1.30716	0.25291	0.375732	0	-3.42662	0	1	1	NO
AWAT1	-2.63709	-3.47092	2.69688	0.100545	0.189663	-2.63709	-3.47092	2.42172	0.119663	0.20731	YES-
AWAT2	0	-3.38359	0	1	1	0	-3.38359	0	1	1	NO
AXDND1	-0.436972	-1.87119	0.716254	0.397375	0.536095	-0.22423	-1.87119	0.187165	0.665287	0.775514	YES-
AXIN1	-0.186996	6.60272	8.2724	0.00402523	0.0117446	0.280304	6.60272	18.8374	1.42348e-05	6.05e-05	NO
PPFIA4	1.82442	2.80654	127.606	1.36915e-29	5.03436e-28	0.129757	2.80654	0.547588	0.459305	0.586056	YES+
AXL	3.58338	-1.85684	29.5042	5.57945e-08	3.86875e-07	2.33301	-1.85684	8.78159	0.00304286	0.00853475	YES+
AZGP1	-1.36355	-0.275958	2.54243	0.110824	0.203715	4.42863	-0.275958	159.78	1.26416e-36	4.77019e-35	NO
AZGP1P1	-0.828801	-2.26012	0.383564	0.535702	0.681617	3.96331	-2.26012	36.4419	1.57288e-09	1.11952e-08	NO
AZI1	0.334878	4.94228	19.7788	8.6943e-06	4.28967e-05	0.27235	4.94228	12.6881	0.000367986	0.00123706	YES+
AZI2	0.224087	5.09832	9.77049	0.00177335	0.00563879	0.110252	5.09832	2.27542	0.131439	0.224197	YES+
AZIN1	-0.144922	7.89196	4.45575	0.0347838	0.0781725	0.038093	7.89196	0.307677	0.579109	0.699877	NO
AZU1	1.93149	-1.64946	8.69363	0.00319324	0.00957925	2.56221	-1.64946	16.7546	4.25389e-05	0.000168005	YES+
TNS4	1.81847	3.01925	145.868	1.38754e-33	6.05173e-32	3.3515	3.01925	570.154	5.1971e-126	1.30902e-123	YES+
B3GALNT1	-0.370573	6.66317	21.8052	3.01788e-06	1.60619e-05	-0.372016	6.66317	21.8059	3.01666e-06	1.41527e-05	YES-
B3GALNT2	0.00571062	5.20046	0.00588435	0.938855	1	-0.109948	5.20046	2.09608	0.147677	0.246659	NO
B3GALT1	2.59014	-3.42659	2.55015	0.110284	0.203374	0	-3.42659	0	1	1	NO
B3GALT2	-3.80155	-3.30107	6.1793	0.0129253	0.0332582	-1.84606	-3.30107	2.02473	0.154756	0.257119	YES-
B3GALT4	-0.155514	3.02015	1.17455	0.278468	0.404202	0.308849	3.02015	4.74994	0.0292993	0.0640535	NO
B3GALT5	-1.29686	-0.689324	9.60207	0.00194358	0.00613457	-0.795463	-0.689324	3.88715	0.048657	0.098735	YES-
B3GALT6	-0.35879	5.21075	13.2565	0.000271641	0.0010349	-0.248091	5.21075	6.29189	0.0121292	0.0295244	YES-
B3GALTL	0.0622126	3.05035	0.254439	0.613966	0.74984	0.0699182	3.05035	0.311304	0.576881	0.698021	YES+
B3GAT2	1.80781	-3.47085	1.30592	0.253135	0.375732	0	-3.47085	0	1	1	NO
B3GAT3	-0.203808	6.39254	6.03254	0.0140445	0.0358042	-0.299563	6.39254	12.8438	0.000338595	0.00114571	YES-
B3GNT1	-0.216872	3.86685	4.90686	0.0267502	0.0623789	-0.485575	3.86685	22.9064	1.70087e-06	8.23659e-06	YES-
B3GNT2	-0.00226238	4.4194	0.000631045	0.979959	1	-0.0430771	4.4194	0.219499	0.639422	0.754662	YES-
ZNF763	0.629966	0.0836351	5.27668	0.0216129	0.0519938	1.77549	0.0836351	54.4592	1.58707e-13	1.69025e-12	YES+
B3GNT4	0.587289	0.206975	6.03636	0.0140141	0.0357404	-0.229608	0.206975	0.703706	0.401541	0.525291	NO
BAGE	0.579394	1.46442	8.15868	0.00428554	0.0124268	1.7693	1.46442	91.1934	1.30295e-21	2.52689e-20	YES+
B3GNT6	-0.0575737	-2.97903	0.00276551	0.95806	1	0.515362	-2.97903	0.244714	0.620822	0.739948	NO
B3GNT7	1.54113	-0.764321	17.1592	3.43738e-05	0.000152899	1.19347	-0.764321	9.25377	0.00235011	0.00674666	YES+
IGFBP5	1.81289	8.09695	97.4012	5.66122e-23	1.44214e-21	5.67591	8.09695	696.477	1.74534e-153	6.8958e-151	YES+
CRAT	0.348952	0.88454	2.37002	0.123686	0.222206	1.7631	0.88454	78.3491	8.63504e-19	1.38864e-17	YES+
B3GNTL1	-0.0170435	2.85258	0.0276112	0.868026	0.973546	-0.129084	2.85258	1.45483	0.227755	0.340865	YES-
SDC2	1.80344	3.0354	289.255	7.22714e-65	7.66458e-63	0.00466119	3.0354	0.00136541	0.970524	1	YES+
B4GALNT2	0.74422	-1.79976	3.01217	0.0826418	0.162398	-1.84356	-1.79976	7.21657	0.00722337	0.018596	NO
TMEM37	1.8018	0.792509	56.0858	6.93771e-14	9.0016e-13	0.60133	0.792509	4.70602	0.0300572	0.0654759	YES+
B4GALNT4	0.306517	5.78773	14.0883	0.000174422	0.000690221	0.271676	5.78773	10.9255	0.000948512	0.00294992	YES+
B4GALT1	0.197911	7.95836	5.97043	0.0145478	0.0369191	-0.0584132	7.95836	0.51685	0.472189	0.599836	NO
B4GALT2	-0.110143	5.28976	1.11991	0.289939	0.417364	0.258055	5.28976	6.18942	0.0128516	0.0310763	NO
B4GALT3	-0.326428	5.56841	18.3752	1.81402e-05	8.46908e-05	-0.367237	5.56841	22.6889	1.9046e-06	9.18129e-06	YES-
B4GALT4	0.0928544	4.74856	1.19672	0.273979	0.398947	0.409301	4.74856	23.4638	1.27283e-06	6.30162e-06	YES+
PHLDB2	1.79955	3.59635	167.757	2.28627e-38	1.23738e-36	-0.548782	3.59635	11.9859	0.00053604	0.00174805	NO
PLAU	0.521137	1.48339	6.80512	0.00908967	0.0243982	1.75504	1.48339	101.394	7.53914e-24	1.64765e-22	YES+
B4GALT7	-0.39563	5.32954	30.7186	2.98286e-08	2.14124e-07	-0.371877	5.32954	26.485	2.65593e-07	1.44993e-06	YES-
B9D1	0.0232562	3.57075	0.0496709	0.823637	0.934581	-0.588143	3.57075	27.6889	1.42475e-07	8.062e-07	NO
B9D2	0.129078	2.09441	0.757143	0.384224	0.521776	0.0982164	2.09441	0.414962	0.519462	0.64449	YES+
GSTM2	1.79446	1.51924	51.6033	6.79274e-13	8.1424e-12	2.91427	1.51924	144.843	2.32419e-33	7.85777e-32	YES+
BAAT	-1.17004	-2.53977	1.30898	0.252579	0.375732	1.15398	-2.53977	1.92051	0.165801	0.272326	NO
BABAM1	0.000283565	5.88686	1.28915e-05	0.997135	1	-0.0434333	5.88686	0.298008	0.585134	0.705592	NO
BACE1	-0.56703	6.85015	76.5187	2.18134e-18	4.10402e-17	-0.159799	6.85015	6.15063	0.0131365	0.0317084	YES-
BACE1-AS	-0.141218	0.492273	0.314092	0.57518	0.716309	0.0468536	0.492273	0.0342485	0.853179	0.942778	NO
BACE2	0.363345	4.67097	21.6347	3.29827e-06	1.74665e-05	-0.00793625	4.67097	0.00955706	0.922123	0.992669	NO
BACH1	-0.0071999	4.29786	0.00265224	0.958927	1	0.00250617	4.29786	0.000317245	0.985789	1	NO
BACH2	0.194455	0.49374	0.722503	0.395324	0.533792	-0.379788	0.49374	2.20548	0.137522	0.232725	NO
BAD	-0.106506	4.85602	0.832562	0.361533	0.497364	-0.0493967	4.85602	0.177648	0.673403	0.782124	YES-
CREG2	1.79078	2.08775	141.027	1.58756e-32	6.67834e-31	1.3998	2.08775	77.1453	1.58828e-18	2.50618e-17	YES+
TEX9	1.78325	1.04954	97.9362	4.32084e-23	1.11194e-21	0.78152	1.04954	13.4284	0.000247842	0.000857195	YES+
MT2A	1.78235	5.44557	278.786	1.38067e-62	1.39802e-60	1.59316	5.44557	221.45	4.36699e-50	2.59572e-48	YES+
BAG4	-0.214176	3.71721	4.0131	0.045148	0.0974331	-0.357375	3.71721	10.5914	0.00113616	0.00347558	YES-
BAG5	-0.164549	6.39938	6.7359	0.00944917	0.025222	0.0850836	6.39938	1.80418	0.179208	0.291002	NO
BAG6	-0.2177	8.71687	11.2207	0.000808919	0.00278342	0.0897362	8.71687	1.9098	0.166986	0.273981	NO
HLA-G	1.77778	0.617195	29.2753	6.27926e-08	4.32313e-07	-1.42216	0.617195	10.2391	0.00137495	0.00413821	NO
TRIM16L	1.76196	4.27147	295.757	2.76829e-66	2.99899e-64	1.14623	4.27147	114.385	1.07289e-26	2.72963e-25	YES+
UGT3A2	1.75976	0.551989	78.1492	9.55442e-19	1.84408e-17	-5.12701	0.551989	89.8672	2.54689e-21	4.8233e-20	NO
DSC2	1.7541	1.03135	70.6768	4.20822e-17	7.11373e-16	1.97011	1.03135	89.9755	2.41129e-21	4.57941e-20	YES+
C3	1.75203	7.95646	74.5905	5.79212e-18	1.05051e-16	-0.0882143	7.95646	0.102336	0.749044	0.852315	NO
SEMA3F	0.536878	6.33598	62.2351	3.0481e-15	4.48971e-14	1.73555	6.33598	656.538	8.456e-145	2.93773e-142	YES+
BAHD1	-0.103401	6.30467	2.78534	0.0951303	0.182299	-0.0321329	6.30467	0.266178	0.605908	0.725604	YES-
E2F2	1.74686	3.39271	280.31	6.42892e-63	6.60932e-61	1.40097	3.39271	168.624	1.47808e-38	5.9686e-37	YES+
TFPI2	1.73702	3.52591	108.914	1.69455e-25	5.0963e-24	0.347129	3.52591	3.61863	0.0571359	0.113305	YES+
BAI3	0	-3.42653	0	1	1	1.97825	-3.42653	1.46303	0.226449	0.340865	NO
BAIAP2	0.0349103	5.45428	0.217561	0.640905	0.772706	-0.236693	5.45428	9.59259	0.00195364	0.0057019	NO
BAIAP2-AS1	0.258544	4.41513	9.61249	0.00193258	0.00610273	0.0258174	4.41513	0.0905094	0.76353	0.864928	YES+
ACACB	1.73448	1.97307	138.904	4.6235e-32	1.90518e-30	0.991063	1.97307	38.4149	5.71947e-10	4.24327e-09	YES+
BAIAP2L2	-0.5151	0.104517	2.47992	0.115308	0.209452	0.657117	0.104517	5.22334	0.0222858	0.050439	NO
BAIAP3	-0.14876	6.14605	2.99119	0.0837186	0.164226	-0.551572	6.14605	39.9051	2.66605e-10	2.05591e-09	YES-
BAK1	-0.0658644	4.65567	0.487459	0.485063	0.630501	0.0106491	4.65567	0.0125793	0.910699	0.985948	NO
C1RL	1.73295	0.255162	17.6843	2.60764e-05	0.000118369	2.35065	0.255162	36.6362	1.4236e-09	1.01903e-08	YES+
BANCR	-0.038405	-3.4265	0.00068502	0.979119	1	-1.84801	-3.4265	1.24329	0.264838	0.373975	YES-
BANF1	-0.19249	7.12027	4.52255	0.0334509	0.0756662	0.0680663	7.12027	0.566209	0.451769	0.578566	NO
BANK1	-4.06193	-0.394339	154.949	1.43633e-35	6.80988e-34	-3.51085	-0.394339	124.301	7.23782e-29	2.07162e-27	YES-
BANP	-0.297893	5.2195	12.8716	0.000333611	0.00125065	-0.362966	5.2195	18.6195	1.59577e-05	6.72836e-05	YES-
BAP1	0.0910039	6.01377	1.85519	0.173181	0.293565	0.569164	6.01377	73.6006	9.56348e-18	1.43062e-16	YES+
TRIM16	1.72964	5.87879	482.184	7.15354e-107	1.47086e-104	1.2522	5.87879	246.305	1.65936e-55	1.11827e-53	YES+
BARX1	1.80706	-3.26108	1.3221	0.250216	0.375732	2.77457	-3.26108	2.90261	0.0884365	0.163997	YES+
RPS6KA6	1.72702	2.59003	166.926	3.47159e-38	1.8654e-36	1.24298	2.59003	78.13	9.64779e-19	1.54288e-17	YES+
ZNF404	1.71847	0.720517	70.9502	3.66356e-17	6.23487e-16	1.06993	0.720517	22.1282	2.55039e-06	1.20947e-05	YES+
BATF	-0.331478	6.54569	11.5006	0.000695742	0.00243269	-0.0377734	6.54569	0.149942	0.698591	0.80567	YES-
GLUD2	1.71712	0.76767	42.0217	9.02661e-11	8.73613e-10	1.32339	0.76767	23.0446	1.5829e-06	7.70978e-06	YES+
BATF3	-0.556936	-3.14905	0.244168	0.621212	0.755609	0.139768	-3.14905	0.017507	0.894736	0.974458	NO
BAX	0.256941	6.78345	5.85466	0.0155359	0.0391457	0.389387	6.78345	13.4069	0.000250698	0.000866329	YES+
BAZ1A	-0.0985839	6.76932	1.66043	0.197545	0.326756	-0.0816327	6.76932	1.12899	0.287991	0.399244	YES-
BAZ1B	-0.0501982	7.36061	0.533495	0.465141	0.609481	-0.100291	7.36061	2.11262	0.146089	0.244514	YES-
BAZ2A	0.261889	8.04839	6.95693	0.00834952	0.0226072	0.0597417	8.04839	0.361228	0.547825	0.670799	YES+
BAZ2B	0.411937	5.64219	10.014	0.00155357	0.00500392	0.114337	5.64219	0.76461	0.38189	0.503967	YES+
PYGM	-0.146141	1.79363	0.542826	0.461264	0.605384	1.70846	1.79363	97.6667	4.95075e-23	1.03162e-21	NO
DTX4	0.58735	3.49145	25.4272	4.59401e-07	2.80343e-06	1.70812	3.49145	242.37	1.19645e-54	7.87858e-53	YES+
BBOX1	0	-3.51667	0	1	1	0	-3.51667	0	1	1	NO
BBS1	0.244237	5.22213	12.8048	0.000345731	0.00129176	0.370774	5.22213	29.2168	6.47161e-08	3.82077e-07	YES+
BBS10	-0.3281	4.36301	10.1162	0.00146973	0.0047559	-0.291448	4.36301	7.83292	0.00513031	0.013694	YES-
BBS12	0.125164	1.31599	0.612294	0.433925	0.577211	-0.280657	1.31599	2.55045	0.110263	0.194588	NO
BBS2	0.0714832	5.41447	0.856133	0.354823	0.490082	-0.248661	5.41447	9.94882	0.00160952	0.0047715	NO
BBS4	-0.124048	5.33437	2.93248	0.0868141	0.169309	-0.46101	5.33437	38.2826	6.12049e-10	4.52912e-09	YES-
PARP9	1.70743	6.34243	525.381	2.85709e-116	6.9362e-114	-0.290125	6.34243	13.8603	0.00019691	0.000693054	NO
BBS7	0.178322	2.70107	2.40642	0.120839	0.218111	0.147945	2.70107	1.5679	0.210512	0.332926	YES+
BBS9	-0.0430275	4.54378	0.319138	0.572126	0.713299	-0.508859	4.54378	39.8893	2.68778e-10	2.07187e-09	YES-
BBX	0.39492	6.01971	11.2973	0.000776179	0.00268176	0.349268	6.01971	8.79255	0.00302463	0.0084888	YES+
BCAM	-0.0368327	7.52771	0.264714	0.6069	0.743542	-0.0864122	7.52771	1.44945	0.228615	0.340865	YES-
BCAN	-1.22682	-2.91629	1.45534	0.227673	0.366832	0.604965	-2.91629	0.585087	0.444325	0.570775	NO
BCAP29	-0.304506	5.51391	11.7008	0.000624746	0.00220892	-0.575318	5.51391	40.1095	2.40122e-10	1.86166e-09	YES-
BCAP31	-0.240678	8.60871	5.5631	0.0183429	0.0451625	-0.319829	8.60871	9.79751	0.00174749	0.00514342	YES-
BCAR1	-0.0590277	7.03462	0.829567	0.362398	0.498248	-0.0332388	7.03462	0.260873	0.609521	0.729023	YES-
DDX60L	1.70464	3.33112	225.828	4.84353e-51	3.8729e-49	-1.08932	3.33112	57.117	4.10641e-14	4.62e-13	NO
BCAR4	-1.85266	-3.14861	1.40914	0.235199	0.369801	2.36367	-3.14861	4.01493	0.0450991	0.0924283	NO
ANKRD36B	1.70324	0.736958	56.7543	4.93798e-14	6.53317e-13	1.9573	0.736958	76.0227	2.80422e-18	4.36332e-17	YES+
BCAS2	-0.337771	8.49467	25.1873	5.20228e-07	3.14132e-06	-0.547919	8.49467	65.6144	5.4837e-16	7.28389e-15	YES-
BCAS3	-0.193325	9.87608	5.21802	0.022354	0.0534766	-0.43721	9.87608	26.5734	2.53707e-07	1.38956e-06	YES-
BCAS4	-0.252032	5.10364	4.85686	0.0275365	0.0640005	-0.2824	5.10364	6.03154	0.0140524	0.0336971	YES-
PPM1J	1.70278	2.99481	132.114	1.41288e-30	5.41245e-29	0.729761	2.99481	22.5211	2.07843e-06	9.98101e-06	YES+
BCAT2	-0.26036	5.97901	6.47304	0.0109523	0.028758	-0.0642926	5.97901	0.39481	0.529782	0.653311	YES-
BCCIP	-0.223758	5.36825	9.12608	0.00251991	0.00775638	-0.119693	5.36825	2.58028	0.108202	0.191879	YES-
BSN	1.68993	1.63044	77.3525	1.43017e-18	2.72381e-17	1.5222	1.63044	59.2004	1.42406e-14	1.66347e-13	YES+
BCDIN3D-AS1	-0.13433	0.193539	0.334039	0.563291	0.705075	-0.583342	0.193539	5.21157	0.0224371	0.0507359	YES-
BCHE	1.60743	-3.26158	1.7969	0.180088	0.302635	-1.85024	-3.26158	1.27993	0.257912	0.373975	NO
BCKDHA	0.30124	6.14849	12.5684	0.000392314	0.00145022	0.328998	6.14849	14.8918	0.000113855	0.000418263	YES+
BCKDHB	-0.219027	3.8763	4.47828	0.0343282	0.0772863	-0.214071	3.8763	4.16684	0.0412227	0.0858357	YES-
BCKDK	-0.0018696	5.94113	0.000624491	0.980063	1	0.184682	5.94113	6.07929	0.0136776	0.0328491	NO
BCL10	-0.0154796	4.2574	0.0259948	0.871913	0.97709	0.414214	4.2574	19.0944	1.2441e-05	5.32129e-05	NO
BCL11A	4.20753	-3.07857	9.3856	0.00218696	0.00682367	3.95674	-3.07857	7.47776	0.00624656	0.0163529	YES+
NFATC4	1.68758	3.06411	148.693	3.3476e-34	1.50904e-32	2.59768	3.06411	372.135	6.41582e-83	8.1822e-81	YES+
BCL2	0.597666	4.07573	36.2093	1.77219e-09	1.47499e-08	-0.503124	4.07573	22.6369	1.95695e-06	9.42234e-06	NO
BCL2A1	-0.849081	-1.75647	2.20332	0.137714	0.242374	-1.02627	-1.75647	2.85063	0.091338	0.168195	YES-
HEG1	1.68523	2.97162	210.946	8.5418e-48	6.25881e-46	0.949745	2.97162	58.9342	1.6303e-14	1.8945e-13	YES+
BCL2L10	-0.26859	-2.38358	0.122444	0.726399	0.850391	0.334071	-2.38358	0.212904	0.644501	0.75817	NO
BCL2L11	0.322684	6.53495	21.1357	4.27886e-06	2.22329e-05	0.369929	6.53495	27.4968	1.57358e-07	8.85441e-07	YES+
PGM5	1.68182	2.3061	204.369	2.32515e-46	1.62117e-44	0.0595705	2.3061	0.179506	0.671798	0.7808	YES+
BCL2L13	-0.0860755	6.10621	1.48098	0.223621	0.361634	-0.183508	6.10621	6.59971	0.0101996	0.0253042	YES-
BCL2L14	-0.221314	-2.30113	0.108914	0.741384	0.863819	-1.3316	-2.30113	2.51608	0.11269	0.198021	YES-
BCL2L15	-0.403507	-0.581682	0.933099	0.334059	0.46745	-0.2587	-0.581682	0.376808	0.539317	0.662689	YES-
BCL2L2	0.409272	6.11772	27.6544	1.45045e-07	9.47396e-07	0.24217	6.11772	9.51965	0.00203283	0.00591076	YES+
BCL2L2-PABPN1	0.424956	7.97544	27.4984	1.57224e-07	1.01802e-06	0.341296	7.97544	17.6965	2.59103e-05	0.000105559	YES+
IFIT5	1.67504	4.08194	273.725	1.74978e-61	1.72834e-59	-0.273245	4.08194	5.81964	0.0158482	0.0373454	NO
TRIM14	1.67397	5.50169	392.425	2.45498e-87	3.92602e-85	0.118137	5.50169	1.79244	0.180629	0.293003	YES+
BCL6B	1.80961	-3.42643	1.30841	0.252683	0.375732	0	-3.42643	0	1	1	NO
BCL7A	-0.252133	5.53327	14.4939	0.000140614	0.000567241	0.103838	5.53327	2.4929	0.114361	0.200357	NO
BCL7B	-0.519433	6.35343	47.0459	6.93428e-12	7.55274e-11	-0.483366	6.35343	40.3379	2.13622e-10	1.66517e-09	YES-
BCL7C	0.0776927	4.9351	0.547088	0.45951	0.60343	0.347363	4.9351	10.951	0.000935538	0.00291181	YES+
BCL9	0.0229161	6.50585	0.0774314	0.780809	0.897149	-0.147696	6.50585	3.16906	0.0750457	0.142671	NO
BCL9L	0.172428	8.86913	5.37926	0.0203775	0.0494945	0.0170485	8.86913	0.0524422	0.818867	0.912772	YES+
BCLAF1	0.184485	7.39624	4.86992	0.0273287	0.0635808	0.26956	7.39624	10.3643	0.00128472	0.00389047	YES+
BCMO1	0.716322	-0.0735193	4.10225	0.0428261	0.0932108	1.94793	-0.0735193	37.18	1.07711e-09	7.80434e-09	YES+
BCO2	0.489401	-1.60093	1.3147	0.251545	0.375732	0.0771788	-1.60093	0.0265884	0.870472	0.95638	YES+
BCOR	-0.0960715	5.65833	0.727362	0.39374	0.531867	-0.0266037	5.65833	0.0555203	0.813722	0.90935	YES-
BCORL1	0.129429	4.59678	1.84402	0.17448	0.295518	-0.00615766	4.59678	0.00404816	0.949269	1	NO
BCR	0.0321836	6.34717	0.223164	0.63664	0.76899	-0.139101	6.34717	4.06957	0.0436624	0.0898474	NO
BCRP2	0.449574	-3.22321	0.139283	0.708994	0.834937	-2.6318	-3.22321	2.45485	0.117163	0.204224	NO
BCRP3	1.23276	-1.43671	4.72872	0.0296629	0.0682548	2.09281	-1.43671	15.8705	6.78267e-05	0.000258797	YES+
BCS1L	-0.113042	4.84462	1.71154	0.190786	0.317557	0.137489	4.84462	2.53727	0.111187	0.195789	NO
BCYRN1	0	-3.51672	0	1	1	1.95537	-3.51672	1.44351	0.229572	0.340865	NO
TYMP	1.6711	2.15601	50.8883	9.77728e-13	1.15617e-11	0.463033	2.15601	3.01813	0.0823382	0.154682	YES+
BDH2	-0.16414	3.84322	2.60016	0.106853	0.198459	0.199016	3.84322	3.88781	0.0486379	0.0987217	NO
TRIM6-TRIM34	1.67017	0.865913	75.8956	2.99068e-18	5.549e-17	-0.00683015	0.865913	0.000824872	0.977087	1	NO
MGC45800	1.66768	2.05601	123.639	1.01065e-28	3.57273e-27	-9.59547	2.05601	290.519	3.83185e-65	3.49374e-63	NO
BDNF	0.732702	-3.22303	0.283757	0.594249	0.732407	0.917539	-3.22303	0.43519	0.509453	0.635712	YES+
BDNF-AS	-0.533247	-0.131569	3.51158	0.0609413	0.12522	-0.69839	-0.131569	5.44346	0.0196417	0.0451547	YES-
BDP1	0.538896	5.2949	10.7895	0.00102076	0.0034275	0.275919	5.2949	2.81454	0.0934135	0.169866	YES+
BEAN1	1.20699	-0.871669	7.79147	0.00524935	0.0149209	0.52335	-0.871669	1.22524	0.268335	0.37708	YES+
BECN1	-0.109108	6.4193	2.90492	0.0883096	0.171711	0.0232842	6.4193	0.131519	0.716862	0.823017	NO
BEGAIN	-0.488741	1.4464	9.54521	0.00200472	0.00630779	-0.393355	1.4464	5.91954	0.0149739	0.0355597	YES-
BEND3	-0.0136525	4.01904	0.0214597	0.883534	0.987383	0.289436	4.01904	9.74502	0.0017981	0.00528158	NO
BEND4	3.09529	-3.42656	3.73158	0.0533927	0.111954	0	-3.42656	0	1	1	NO
BEND5	-0.666665	-2.30145	1.79668	0.180114	0.302644	-2.07305	-2.30145	9.9241	0.00163129	0.00482608	YES-
SLC27A6	1.66728	1.75264	106.516	5.68331e-25	1.64775e-23	1.99077	1.75264	155.483	1.09794e-35	3.96477e-34	YES+
BEND7	-0.361159	3.91296	18.0659	2.13394e-05	9.82831e-05	0.177745	3.91296	4.65243	0.0310096	0.0673061	NO
STON1	1.66531	1.43529	111.112	5.59331e-26	1.73393e-24	0.896073	1.43529	25.0067	5.71306e-07	2.97617e-06	YES+
BEST2	-0.0569106	-2.16659	0.00450322	0.946497	1	2.1444	-2.16659	12.2559	0.00046378	0.00153006	NO
BEST3	-2.2537	-2.7425	3.59345	0.0580078	0.120166	-0.0793571	-2.7425	0.00745279	0.931204	0.998358	YES-
BEST4	0.157826	0.150438	0.511988	0.474279	0.6192	-0.576518	0.150438	4.99484	0.025423	0.0564738	NO
BET1	-0.581823	3.96952	37.9008	7.44366e-10	6.43181e-09	-0.343066	3.96952	13.2054	0.000279144	0.000957892	YES-
BET1L	-0.413388	5.97842	25.2366	5.0711e-07	3.06395e-06	-0.208919	5.97842	6.44804	0.0111075	0.027298	YES-
BEX1	-0.0514314	-3.22304	0.00181443	0.966023	1	-0.66952	-3.22304	0.23948	0.624582	0.742637	YES-
BEX2	-0.391496	4.56183	9.59523	0.00195083	0.00615362	-0.366464	4.56183	8.29788	0.00396913	0.0108518	YES-
BEX4	0.281888	2.97108	6.39548	0.0114411	0.0298973	-0.463126	2.97108	14.2772	0.000157765	0.000564947	NO
CHI3L2	1.65384	4.79864	5.3668	0.0205236	0.0497595	1.52749	4.79864	4.13317	0.0420505	0.0872264	YES+
BFAR	-0.163561	6.12856	5.85226	0.0155571	0.0391942	0.00420885	6.12856	0.00386341	0.950438	1	NO
GMPR	1.65069	0.679481	54.1648	1.84358e-13	2.32031e-12	-0.18406	0.679481	0.428038	0.512953	0.639182	NO
BFSP2	5.27493	-1.70408	32.8422	9.99488e-09	7.58843e-08	3.17335	-1.70408	8.35271	0.00385112	0.0105607	YES+
BGLAP	0.00974541	2.33523	0.00592213	0.938659	1	0.0501213	2.33523	0.149939	0.698594	0.80567	YES+
BGN	-1.72517	-2.58781	1.49929	0.22078	0.357787	0.46271	-2.58781	0.150859	0.697716	0.804934	NO
BHLHA15	-1.02951	-0.924388	2.14299	0.143223	0.250433	-2.46886	-0.924388	7.54337	0.00602313	0.0158297	YES-
BHLHA9	1.80787	-3.51674	1.30461	0.253373	0.375732	0	-3.51674	0	1	1	NO
BHLHB9	-0.184448	3.82269	3.13938	0.0764227	0.151896	0.0270486	3.82269	0.0673687	0.795207	0.892869	NO
BHLHE40	-0.244581	7.26258	11.1694	0.000831563	0.00285306	-0.355929	7.26258	23.3548	1.34708e-06	6.63983e-06	YES-
BHLHE40-AS1	-1.6496	-1.71602	6.42383	0.0112599	0.0294927	-0.810095	-1.71602	1.80439	0.179182	0.290984	YES-
C1orf106	0.17061	1.09299	0.551469	0.457718	0.601671	1.6641	1.09299	73.9745	7.91326e-18	1.19261e-16	YES+
BHMT2	-1.84795	-3.47093	1.38494	0.239261	0.369801	-1.84795	-3.47093	1.24205	0.265077	0.373975	YES-
BICC1	-2.65141	-3.26133	2.53212	0.11155	0.204228	0.986994	-3.26133	0.540004	0.462431	0.58941	NO
TRIM34	1.64951	0.841309	71.8939	2.27087e-17	3.94805e-16	-0.00821147	0.841309	0.00116814	0.972735	1	NO
BICD2	0.00188386	5.35741	0.000652724	0.979617	1	-0.006341	5.35741	0.00723536	0.932213	0.998358	NO
BID	-0.194401	5.76313	6.63002	0.0100274	0.0265894	-0.497893	5.76313	41.5917	1.12472e-10	9.03996e-10	YES-
EMR2	1.64658	0.229897	36.421	1.58979e-09	1.33088e-08	1.89064	0.229897	48.9696	2.59964e-12	2.45929e-11	YES+
LOC100507472	1.62586	1.20665	89.8136	2.61685e-21	6.00563e-20	0.587829	1.20665	8.09909	0.00442874	0.0119881	YES+
BIN2	0.461646	-1.576	0.894368	0.344296	0.479081	0.412774	-1.576	0.670848	0.412756	0.536756	YES+
BIN3	-0.226067	4.59984	6.44082	0.0111527	0.0292396	0.459632	4.59984	27.9805	1.22541e-07	7.00286e-07	NO
BIRC2	-0.203969	5.07459	7.0691	0.00784245	0.0213634	-0.216846	5.07459	7.76177	0.00533635	0.014191	YES-
BIRC3	-0.00358754	3.24197	0.000131019	0.990867	1	0.449122	3.24197	2.19039	0.138874	0.23456	NO
BIRC5	0.526409	5.4812	26.6293	2.46483e-07	1.5584e-06	0.379577	5.4812	13.6852	0.00021615	0.000755362	YES+
BIRC6	0.235995	7.11548	4.98659	0.0255445	0.0599419	0.41437	7.11548	15.3324	9.01548e-05	0.000336851	YES+
BIRC7	2.51099	-1.04609	39.1243	3.97658e-10	3.5554e-09	0.957348	-1.04609	3.86643	0.0492611	0.0997398	YES+
CPA6	1.62291	0.488043	26.9907	2.04437e-07	1.30485e-06	0.189471	0.488043	0.272352	0.601758	0.722391	YES+
SYNPO2	1.62195	3.73455	106.799	4.92698e-25	1.43259e-23	-0.0440751	3.73455	0.0715525	0.78909	0.887187	NO
BLCAP	-0.266802	5.92041	13.0534	0.000302735	0.00114427	-0.253833	5.92041	11.6364	0.000646726	0.00207211	YES-
BLK	0	-3.47088	0	1	1	2.7576	-3.47088	2.80608	0.0939074	0.17015	NO
HLA-A	1.61726	7.86104	186.947	1.47498e-42	9.23005e-41	-1.37451	7.86104	131.648	1.78626e-30	5.48677e-29	NO
BLMH	0.548648	4.21536	48.9716	2.59702e-12	2.94817e-11	0.0572318	4.21536	0.475823	0.49032	0.617922	YES+
BLNK	-0.0741602	3.04648	0.45226	0.501264	0.647134	-0.340683	3.04648	8.74698	0.00310115	0.0086765	YES-
BLOC1S1	-0.152172	5.66587	1.98012	0.159377	0.273735	-0.166305	5.66587	2.34683	0.125538	0.215783	YES-
BLOC1S1-RDH5	-0.122566	5.32845	1.52073	0.21751	0.353396	-0.0657631	5.32845	0.434385	0.509845	0.636083	YES-
BLOC1S2	-0.203467	5.29815	7.33349	0.00676816	0.0187025	-0.263475	5.29815	11.9418	0.000548898	0.00178536	YES-
BLOC1S3	0.428104	4.81596	21.5314	3.48076e-06	1.83943e-05	0.277175	4.81596	8.75555	0.00308662	0.00864065	YES+
BLOC1S4	-0.0820986	4.49344	0.684663	0.407986	0.547769	-0.00901857	4.49344	0.00814149	0.928104	0.99735	YES-
BLOC1S5	-0.172624	5.24994	5.98717	0.0144103	0.0366348	-0.283582	5.24994	15.6132	7.77123e-05	0.000293625	YES-
BLOC1S5-TXNDC5	-0.0868495	8.64034	1.28703	0.256596	0.378383	0.305775	8.64034	15.9519	6.49722e-05	0.000248848	NO
BLOC1S6	0.296952	4.94577	11.9792	0.000537969	0.00192507	-0.434878	4.94577	23.5675	1.20606e-06	6.00054e-06	NO
PIP5KL1	1.616	1.88059	81.892	1.43733e-19	2.91663e-18	1.37126	1.88059	55.3121	1.02834e-13	1.11703e-12	YES+
LIG1	1.61431	6.24318	364.266	3.31575e-81	4.60775e-79	1.6712	6.24318	388.139	2.10358e-86	2.84477e-84	YES+
BLZF1	0.0765303	4.58363	0.682249	0.408813	0.548697	0.0142142	4.58363	0.0228524	0.879842	0.963575	YES+
ATP6V0A4	0.0570288	1.66267	0.107172	0.743388	0.865653	1.62575	1.66267	118.785	1.16709e-27	3.11481e-26	YES+
BMI1	-0.00961625	6.10103	0.00831629	0.927339	1	-0.136268	6.10103	1.65281	0.198578	0.317239	YES-
BMP1	0.084981	4.97577	1.18803	0.275727	0.401004	0.213788	4.97577	7.43776	0.00638693	0.0166639	YES+
BMP10	-1.84792	-3.51674	1.38347	0.239512	0.369801	-1.84792	-3.51674	1.24078	0.265322	0.373975	YES-
BMP2	1.02283	-2.54031	1.8283	0.176328	0.298011	0.148744	-2.54031	0.0281522	0.866751	0.953644	YES+
FSTL3	0.324114	4.81544	12.5127	0.000404204	0.00149007	1.61804	4.81544	334.411	1.05216e-74	1.11585e-72	YES+
BMP3	1.80961	-3.42653	1.3084	0.252684	0.375732	1.95597	-3.42653	1.44699	0.229012	0.340865	YES+
BMP4	-0.232047	4.45448	7.51021	0.00613501	0.0171505	-0.585582	4.45448	43.752	3.72738e-11	3.14123e-10	YES-
PHLDA1	1.61308	5.89307	477.145	8.93503e-106	1.80041e-103	0.329878	5.89307	18.74	1.49807e-05	6.33896e-05	YES+
C4orf19	1.60949	4.75782	327.282	3.75683e-73	4.4793e-71	1.91292	4.75782	463.087	1.02353e-102	1.90964e-100	YES+
F3	1.60854	0.433269	43.0919	5.22267e-11	5.16373e-10	0.451842	0.433269	2.46502	0.116406	0.203186	YES+
BMP8A	0.159741	0.872257	0.475947	0.490264	0.63558	-0.372291	0.872257	2.1893	0.138973	0.234673	NO
BMP8B	-0.228128	3.96473	5.4827	0.0192056	0.0470108	-0.507083	3.96473	25.12	5.38709e-07	2.81509e-06	YES-
BMPER	-0.258135	-0.48798	0.338147	0.560901	0.70287	-0.888902	-0.48798	3.01557	0.0824685	0.154897	YES-
BMPR1A	0.292468	3.59826	8.16311	0.00427509	0.0124	0.21791	3.59826	4.33814	0.0372676	0.0786987	YES+
DGKA	1.60731	3.94271	200.063	2.02352e-45	1.3775e-43	2.23964	3.94271	394.333	9.43187e-88	1.32904e-85	YES+
BMPR2	0.254731	6.07339	5.06134	0.0244653	0.0577391	0.0770311	6.07339	0.459323	0.49794	0.625569	YES+
BMS1	-0.23305	6.17418	12.3145	0.000449451	0.00163888	-0.243639	6.17418	13.2141	0.000277846	0.000953766	YES-
BMS1P1	-0.00588739	-0.947599	0.000144564	0.990407	1	-0.112987	-0.947599	0.0488728	0.825036	0.918418	YES-
BMS1P4	0.480939	1.94133	9.23209	0.0023781	0.00736305	0.321235	1.94133	3.83701	0.050133	0.101183	YES+
BMS1P5	-0.0058871	-0.947599	0.000144546	0.990407	1	-0.112986	-0.947599	0.0488706	0.82504	0.918418	YES-
BMX	2.58158	-3.34152	2.48277	0.115099	0.209168	1.95252	-3.34152	1.42663	0.232315	0.344354	YES+
BNC1	1.75138	-0.559813	27.0532	1.97937e-07	1.26577e-06	-0.00749281	-0.559813	0.000303201	0.986107	1	NO
BNC2	0	-3.26138	0	1	1	3.9381	-3.26138	5.67907	0.0171684	0.0401373	NO
BNIP1	-0.301616	4.02481	8.6083	0.00334634	0.00999537	-0.504513	4.02481	22.5171	2.08286e-06	9.99992e-06	YES-
BNIP2	-0.140433	4.97914	2.7367	0.0980671	0.187073	-0.436481	4.97914	25.0876	5.47854e-07	2.86065e-06	YES-
BNIP3	0.2875	4.57256	8.16552	0.00426943	0.0123872	-0.568648	4.57256	29.0264	7.13991e-08	4.19321e-07	NO
BNIP3L	0.0956975	5.96974	1.23375	0.266679	0.39055	0.145429	5.96974	2.82712	0.0926843	0.169534	YES+
SLIT2	1.6062	0.921273	43.6892	3.849e-11	3.86241e-10	2.22836	0.921273	90.6778	1.69077e-21	3.24158e-20	YES+
DPYSL4	0.281521	2.1442	2.26256	0.132535	0.235313	1.59186	2.1442	82.2418	1.20419e-19	2.04418e-18	YES+
BOD1	0.0786798	7.85764	0.93188	0.334375	0.467698	-0.163269	7.85764	3.98838	0.045815	0.0937136	NO
BOD1L1	0.289783	5.52769	5.24992	0.0219478	0.0526733	0.436564	5.52769	11.8721	0.000569825	0.00184806	YES+
BOK	-0.252502	6.4498	14.7501	0.000122743	0.000499246	-0.149192	6.4498	5.11523	0.0237167	0.0532647	YES-
BOK-AS1	-0.705861	-1.9633	1.87935	0.170408	0.289714	-0.381328	-1.9633	0.564156	0.45259	0.579323	YES-
BOLA1	-0.375293	5.68826	13.8158	0.000201638	0.000787785	-0.539218	5.68826	27.9936	1.21716e-07	6.96162e-07	YES-
BOLA2	-0.251382	2.12825	2.96176	0.0852552	0.166818	0.194417	2.12825	1.86981	0.171497	0.280447	NO
BOLA2B	-0.251383	2.12825	2.96094	0.0852985	0.166887	0.194416	2.12825	1.86923	0.171564	0.280533	NO
BOLA3	-0.0735841	3.72779	0.418323	0.517775	0.663642	-0.297082	3.72779	6.46392	0.0110086	0.0270881	YES-
BOLA3-AS1	1.68102	-1.93245	11.8145	0.000587706	0.00208748	-0.0123771	-1.93245	0.000338161	0.985328	1	NO
BOLL	0.498494	-2.44855	0.326972	0.567448	0.709325	0.361415	-2.44855	0.159067	0.690017	0.797284	YES+
BOP1	-0.272013	4.86643	10.4183	0.00124774	0.00410414	-0.0633203	4.86643	0.563785	0.452739	0.579439	YES-
BORA	0.36302	2.77532	12.7131	0.000363094	0.00135063	0.578385	2.77532	32.2916	1.32689e-08	8.56124e-08	YES+
BPESC1	1.80056	-3.51677	1.29971	0.254267	0.375732	0	-3.51677	0	1	1	NO
MUC5B	1.60462	5.82622	104.262	1.77264e-24	5.01668e-23	4.29086	5.82622	648.246	5.37833e-143	1.77661e-140	YES+
BPHL	-0.45395	4.14631	31.2638	2.25244e-08	1.64207e-07	-0.388984	4.14631	22.2765	2.36078e-06	1.12373e-05	YES-
BPI	0	-3.51669	0	1	1	1.96417	-3.51669	1.44986	0.228551	0.340865	NO
BPIFA1	0.149766	5.61098	0.140119	0.708163	0.834083	-1.13984	5.61098	4.92809	0.0264235	0.05849	NO
BPIFA2	-3.1402	-2.3832	4.25143	0.0392172	0.0865148	1.06486	-2.3832	1.32813	0.249139	0.365181	NO
BPIFA4P	-3.81015	-0.43728	7.14628	0.00751195	0.0205576	-1.04248	-0.43728	1.02223	0.31199	0.426441	YES-
TRIM47	1.60432	2.23982	75.9429	2.91983e-18	5.42755e-17	1.48936	2.23982	61.9398	3.54123e-15	4.38573e-14	YES+
BPIFB2	-0.93117	-3.07852	0.747518	0.387263	0.525164	-0.23551	-3.07852	0.0542721	0.81579	0.910598	YES-
BPIFB4	0	-3.22282	0	1	1	2.76482	-3.22282	2.76356	0.0964333	0.173525	NO
BPIFC	1.80634	-3.30094	1.34051	0.246944	0.375732	3.27961	-3.30094	4.45316	0.0348368	0.0743681	YES+
BPNT1	-0.418308	5.04756	27.7365	1.39013e-07	9.11819e-07	-0.201326	5.04756	6.42257	0.0112679	0.0276454	YES-
BPTF	0.145738	8.44929	2.00684	0.156592	0.269732	-0.307899	8.44929	8.90999	0.00283614	0.00799613	NO
BRAF	0.0239572	3.15343	0.0439691	0.833911	0.944006	0.514903	3.15343	21.3331	3.86003e-06	1.78271e-05	YES+
BRAP	-0.0324177	5.34238	0.220509	0.638653	0.770544	-0.00781489	5.34238	0.0125348	0.910856	0.985982	YES-
BRAT1	-0.0680617	6.76556	1.09661	0.29501	0.423395	-0.186405	6.76556	8.09029	0.00445029	0.0120351	YES-
AMOT	1.60257	4.02444	238.491	8.39133e-54	7.16463e-52	1.10362	4.02444	105.778	8.2477e-25	1.89716e-23	YES+
FAM46B	1.59532	1.58711	87.0399	1.06352e-20	2.33951e-19	0.885222	1.58711	22.9535	1.65969e-06	8.0488e-06	YES+
BRCC3	0.27639	4.68453	13.7774	0.000205792	0.000802693	0.091858	4.68453	1.44549	0.229253	0.340865	YES+
BRD1	-0.016036	5.50572	0.0364954	0.848496	0.957129	0.173034	5.50572	4.23671	0.0395587	0.0829025	NO
BRD2	0.172741	8.88859	8.13413	0.00434397	0.0125853	0.435237	8.88859	51.5088	7.12752e-13	7.1346e-12	YES+
BRD3	0.102469	6.47601	2.47266	0.115842	0.210274	0.357731	6.47601	30.1396	4.0204e-08	2.4423e-07	YES+
BRD4	0.0903486	6.98925	1.80364	0.179273	0.30196	0.199352	6.98925	8.73913	0.00311454	0.00870913	YES+
BRD7	-0.0321424	5.80693	0.20564	0.650206	0.781395	-0.18374	5.80693	6.52728	0.0106232	0.0262423	YES-
BRD8	0.393284	7.19528	41.2728	1.32399e-10	1.25841e-09	0.0136928	7.19528	0.0491641	0.824524	0.918062	YES+
BRD9	0.11446	5.90191	2.6887	0.101062	0.189861	0.191269	5.90191	7.42682	0.00642589	0.0167527	YES+
BRE	-0.228213	5.13566	5.34985	0.0207241	0.050179	0.0375428	5.13566	0.145214	0.703151	0.809999	NO
BREA2	0.0890103	0.380192	0.13349	0.71484	0.840277	-0.396701	0.380192	2.24233	0.134279	0.227958	NO
BRE-AS1	0.595678	-0.367675	3.44014	0.0636303	0.129917	0.25883	-0.367675	0.560137	0.454205	0.580799	YES+
BRF1	-0.0544408	6.5509	0.858302	0.354214	0.489535	-0.162829	6.5509	7.51868	0.00610623	0.0160251	YES-
BRF2	-0.300554	3.93868	10.6325	0.00111118	0.00370269	-0.411975	3.93868	18.8235	1.43392e-05	6.08926e-05	YES-
HSPA6	0.497477	3.5977	15.0033	0.000107322	0.000441604	1.58355	3.5977	161.022	6.76733e-37	2.58261e-35	YES+
LAG3	-0.180012	1.3583	0.447954	0.503308	0.648942	1.58335	1.3583	40.7205	1.75635e-10	1.38298e-09	NO
BRICD5	0.198667	4.73011	1.90574	0.167437	0.285443	-0.207851	4.73011	2.03432	0.153783	0.255777	NO
ARHGAP31	1.59513	0.0288802	35.128	3.08733e-09	2.50039e-08	1.19099	0.0288802	16.1699	5.79079e-05	0.000223362	YES+
BRIX1	-0.0470146	4.95683	0.297079	0.58572	0.725284	-0.1421	4.95683	2.63266	0.104686	0.186411	YES-
BRK1	-0.37649	8.13926	18.4401	1.75332e-05	8.20279e-05	-0.249257	8.13926	8.08665	0.00445925	0.0120528	YES-
BRMS1	-0.102741	6.33744	1.03884	0.308092	0.438452	-0.0266034	6.33744	0.0693852	0.792234	0.890126	YES-
BRMS1L	0.220811	3.3128	2.62234	0.105369	0.196191	-0.00466145	3.3128	0.00111682	0.973341	1	NO
BROX	-0.239077	4.41897	8.12077	0.00437609	0.0126711	-0.183696	4.41897	4.68039	0.0305088	0.0663593	YES-
BRPF1	0.115476	5.97561	2.95208	0.0857671	0.167559	0.238188	5.97561	12.4641	0.000414859	0.00138035	YES+
BRPF3	0.0209387	6.73563	0.0739205	0.785712	0.901238	0.119166	6.73563	2.38333	0.122636	0.211404	YES+
BRS3	1.80961	-3.42661	1.3084	0.252684	0.375732	0	-3.42661	0	1	1	NO
BRSK1	0.408802	1.11143	4.31748	0.0377227	0.0838607	-0.206942	1.11143	0.91223	0.339523	0.457527	NO
BRSK2	-0.202784	1.9236	2.09914	0.147382	0.256565	-0.26339	1.9236	3.27692	0.0702608	0.134795	YES-
BRWD1	0.180299	7.7219	1.86063	0.172552	0.292744	0.061559	7.7219	0.216592	0.641649	0.756194	YES+
BRWD1-AS1	-0.66909	-1.68929	0.992293	0.319183	0.451304	-0.551884	-1.68929	0.656027	0.417966	0.542236	YES-
BRWD1-IT2	0.857969	-2.61304	0.89301	0.344663	0.479361	0.517439	-2.61304	0.272285	0.601803	0.722391	YES+
SP110	1.5921	4.47391	349.823	4.63216e-78	5.90747e-76	-0.270006	4.47391	8.01243	0.00464574	0.012525	NO
BSCL2	0.206654	6.21958	5.98298	0.0144446	0.0367127	-0.0586671	6.21958	0.473394	0.49143	0.619127	NO
BSDC1	-0.209406	6.75099	11.1965	0.000819521	0.0028175	-0.0824765	6.75099	1.72788	0.188681	0.304325	YES-
BSG	-0.350921	9.05488	16.3475	5.27244e-05	0.000227933	0.361058	9.05488	17.3515	3.10653e-05	0.00012507	NO
EDN1	0.372627	2.80126	8.33064	0.00389818	0.0114219	1.57308	2.80126	169.597	9.06077e-39	3.73363e-37	YES+
BSN-AS2	0.524184	-1.08876	1.52531	0.216817	0.35251	-0.503293	-1.08876	1.06095	0.302998	0.416098	NO
BSND	-0.4246	-2.40494	0.479349	0.488717	0.634146	-1.46601	-2.40494	3.81184	0.0508914	0.102485	YES-
BSPRY	0.208948	5.14448	6.84384	0.00889475	0.0239227	0.553013	5.14448	48.3332	3.5961e-12	3.35314e-11	YES+
BST1	-2.01128	-3.07852	1.82564	0.176643	0.298403	-0.979166	-3.07852	0.485293	0.486034	0.613715	YES-
SLC16A6	1.58767	3.6202	226.18	4.06016e-51	3.25945e-49	0.294426	3.6202	6.63399	0.0100051	0.0248862	YES+
BTAF1	0.463984	5.94543	11.9999	0.000532037	0.00190689	0.465767	5.94543	12.0495	0.000518059	0.00169188	YES+
S100A16	-0.0424183	6.05222	0.179194	0.672067	0.801548	1.56953	6.05222	244.281	4.58512e-55	3.03915e-53	NO
BTBD10	-0.222496	4.95789	9.16097	0.00247231	0.00762428	-0.173231	4.95789	5.42488	0.0198518	0.0455598	YES-
BTBD11	0.0976813	1.68469	0.307943	0.578945	0.720108	0.186986	1.68469	1.09337	0.295727	0.407864	YES+
BTBD16	-2.2532	-3.04464	3.42836	0.0640856	0.130727	-0.121149	-3.04464	0.0154965	0.900931	0.978658	YES-
BTBD18	0	-3.51675	0	1	1	0	-3.51675	0	1	1	NO
BTBD19	0.613956	-1.00256	1.90571	0.167441	0.285443	0.884989	-1.00256	4.02721	0.0447719	0.0918316	YES+
BTBD2	-0.185003	6.83766	7.36441	0.00665276	0.0184139	0.182314	6.83766	7.18996	0.00733126	0.0188425	NO
BTBD3	0.340188	4.54924	8.10876	0.00440518	0.0127462	0.580244	4.54924	23.5385	1.22436e-06	6.07958e-06	YES+
BTBD6	-0.328393	6.57129	22.1381	2.53721e-06	1.371e-05	-0.566771	6.57129	64.1795	1.13582e-15	1.46993e-14	YES-
BTBD7	0.0197059	6.17218	0.0395656	0.842332	0.951561	-0.0298038	6.17218	0.0897643	0.764477	0.865794	NO
BTBD8	0.368193	-1.26095	0.454439	0.500234	0.646095	0.696434	-1.26095	1.65485	0.1983	0.31687	YES+
BTBD9	-0.0375137	4.43699	0.197341	0.656876	0.787813	0.0976957	4.43699	1.32307	0.250042	0.366212	NO
CALML5	-0.486566	5.22655	17.6825	2.61015e-05	0.000118403	1.56716	5.22655	193.212	6.32635e-44	3.13209e-42	NO
SOCS3	1.58008	3.88832	313.324	4.1222e-70	4.74642e-68	0.319428	3.88832	10.0386	0.00153295	0.00456398	YES+
BTF3	-0.382944	9.47287	21.3754	3.77579e-06	1.9813e-05	-0.0911646	9.47287	1.21502	0.270339	0.379473	YES-
BTF3L4	-0.204276	5.56959	5.96259	0.0146126	0.0370556	-0.157824	5.56959	3.51647	0.0607618	0.119309	YES-
BTG1	-0.471892	6.60749	45.4178	1.59185e-11	1.66974e-10	0.00453834	6.60749	0.00426148	0.947951	1	NO
KLF12	0.513457	2.28572	11.6386	0.000645978	0.00227839	1.55075	2.28572	121.49	2.98539e-28	8.27451e-27	YES+
BTG3	0.588001	2.38873	16.7579	4.24658e-05	0.00018614	0.522576	2.38873	12.5029	0.000406314	0.00135505	YES+
BTG4	-0.0438075	-3.30094	0.000891009	0.976187	1	0.916639	-3.30094	0.451491	0.501628	0.628087	NO
BTK	1.84025	-2.58836	5.99065	0.0143819	0.0365719	0.703522	-2.58836	0.607361	0.435783	0.561095	YES+
BTLA	-0.83059	-3.11343	0.322447	0.570141	0.711879	1.01176	-3.11343	0.644838	0.421964	0.546192	NO
BTN1A1	-0.829299	-3.26152	0.364215	0.546174	0.690687	0.140252	-3.26152	0.0120937	0.912432	0.986551	NO
BTN2A1	0.286488	4.94744	13.3494	0.000258505	0.000988589	0.314623	4.94744	15.7623	7.18188e-05	0.000272738	YES+
BTN2A2	0.224705	2.94153	4.69064	0.0303273	0.0696404	0.35912	2.94153	11.7407	0.000611474	0.00196987	YES+
BTN2A3P	0.500417	-0.1984	3.33904	0.0676542	0.137022	1.04869	-0.1984	16.274	5.48099e-05	0.000212266	YES+
LRFN1	1.57924	0.706815	29.3345	6.09029e-08	4.20128e-07	1.42423	0.706815	22.9317	1.67862e-06	8.1367e-06	YES+
CD68	1.57922	1.1814	41.5808	1.13097e-10	1.08468e-09	2.28297	1.1814	94.6513	2.27061e-22	4.57986e-21	YES+
SALL4	1.57128	5.7374	102.232	4.93777e-24	1.35185e-22	-0.476141	5.7374	9.36353	0.00221345	0.00637979	NO
BTNL2	0.45202	-3.30096	0.154792	0.693998	0.821383	-0.66701	-3.30096	0.232335	0.629798	0.746583	NO
BTNL3	1.80781	-3.47088	1.30592	0.253135	0.375732	0	-3.47088	0	1	1	NO
BTNL8	1.90278	-3.2616	2.7343	0.0982148	0.18716	-1.85024	-3.2616	1.27993	0.257912	0.373975	NO
DLX1	1.56855	1.91234	137.231	1.0735e-31	4.33487e-30	0.544032	1.91234	11.6571	0.000639576	0.0020528	YES+
BTRC	-0.0912631	5.08348	1.13959	0.28574	0.412587	-0.115639	5.08348	1.79118	0.180782	0.293227	YES-
DLX3	1.56747	2.94155	176.532	2.77053e-40	1.61815e-38	0.653525	2.94155	26.787	2.27155e-07	1.25059e-06	YES+
IL17RE	1.56565	2.16453	102.015	5.50988e-24	1.4983e-22	1.9246	2.16453	158.588	2.30259e-36	8.59209e-35	YES+
BUB3	0.222365	7.35793	12.1996	0.000478005	0.00173296	0.325978	7.35793	26.1086	3.22749e-07	1.73609e-06	YES+
BUD13	0.188298	3.93372	4.65494	0.0309642	0.0708528	0.255405	3.93372	8.34969	0.00385754	0.0105769	YES+
MXD1	0.180865	5.67218	5.12647	0.0235636	0.0558794	1.54275	5.67218	391.502	3.89905e-87	5.34462e-85	YES+
BVES	0.203045	-0.987992	0.263446	0.607763	0.744418	-2.30413	-0.987992	14.6947	0.0001264	0.000460155	NO
BVES-AS1	-1.85502	-3.51671	1.38842	0.238672	0.369801	-1.85502	-3.51671	1.24537	0.264439	0.373975	YES-
BYSL	-0.216344	4.75101	5.28437	0.0215176	0.0517956	-0.160811	4.75101	2.87339	0.0900549	0.166554	YES-
BZRAP1	-0.0579546	-2.51655	0.00347812	0.952972	1	1.85541	-2.51655	5.59307	0.0180317	0.0419036	NO
BZRAP1-AS1	-0.223977	-1.0199	0.350062	0.554078	0.6978	-0.948928	-1.0199	4.7325	0.0295978	0.0645868	YES-
BZW1	-0.0681505	6.59408	1.10115	0.294013	0.422234	-0.11192	6.59408	2.92747	0.0870837	0.16204	YES-
BZW2	0.0366003	6.69284	0.228692	0.632495	0.765315	-0.36627	6.69284	22.3335	2.29178e-06	1.09249e-05	NO
HELZ2	1.56078	7.30802	358.818	5.09164e-80	6.79447e-78	-0.200025	7.30802	5.89253	0.0152053	0.0360496	NO
C10orf105	-1.84184	-3.34151	1.22381	0.268614	0.392785	1.80312	-3.34151	1.08744	0.297039	0.40931	NO
C10orf107	1.92745	-2.26108	8.08461	0.00446426	0.012906	2.50667	-2.26108	15.6753	7.51982e-05	0.000284874	YES+
C16orf45	1.56051	3.73968	250.148	2.4105e-56	2.1118e-54	0.593279	3.73968	31.744	1.75895e-08	1.11948e-07	YES+
C10orf111	-1.10137	-1.71637	4.30248	0.0380569	0.0844417	-0.636449	-1.71637	1.54281	0.2142	0.337779	YES-
C10orf113	2.58341	-3.34152	2.68596	0.101237	0.189861	1.96556	-3.34152	1.49759	0.221042	0.340865	YES+
DMC1	1.56025	0.0448487	39.3925	3.46633e-10	3.12373e-09	1.7077	0.0448487	46.7363	8.12125e-12	7.31203e-11	YES+
C10orf118	0.029697	4.47041	0.0464898	0.829288	0.939543	-0.112662	4.47041	0.655602	0.418117	0.542362	NO
C10orf12	-0.1584	2.29345	1.22339	0.268696	0.392876	-0.244925	2.29345	2.7336	0.0982573	0.176266	YES-
C10orf129	1.80892	-3.34146	1.28005	0.25789	0.379887	3.66867	-3.34146	4.99336	0.0254447	0.0565095	YES+
C10orf131	1.30234	-2.74318	1.75772	0.184909	0.309052	-0.740283	-2.74318	0.363625	0.5465	0.669421	NO
C10orf137	-0.0462067	4.79388	0.289757	0.590376	0.728703	-0.0835127	4.79388	0.91862	0.337838	0.455773	YES-
C10orf2	-0.355734	4.8917	18.0994	2.0967e-05	9.66562e-05	-0.072203	4.8917	0.751072	0.386137	0.508407	YES-
C10orf25	0.793527	-1.52795	2.56636	0.109159	0.201932	1.62866	-1.52795	13.4428	0.000245948	0.00085152	YES+
C10orf32	-0.118275	3.8852	1.53508	0.215351	0.350795	-0.26832	3.8852	7.41927	0.00645289	0.0168122	YES-
C10orf32-AS3MT	-0.00910323	2.48299	0.00461588	0.945833	1	-0.124263	2.48299	0.800792	0.370857	0.491864	YES-
C10orf35	0.0295278	3.55569	0.0773653	0.7809	0.897151	-0.0439733	3.55569	0.16361	0.685855	0.793431	NO
C10orf40	1.80787	-3.51674	1.30461	0.253373	0.375732	0	-3.51674	0	1	1	NO
C10orf54	0	-3.34157	0	1	1	3.64134	-3.34157	5.05954	0.0244908	0.0547273	NO
C10orf55	1.06879	-2.07793	1.41521	0.234193	0.369801	2.51114	-2.07793	11.3357	0.000760305	0.00240241	YES+
C10orf62	-0.842015	-3.38353	0.352301	0.552814	0.696635	-2.64305	-3.38353	2.43787	0.118437	0.206053	YES-
C10orf67	0.991775	-2.18526	2.81066	0.0936397	0.179802	1.28835	-2.18526	4.88884	0.0270308	0.0596899	YES+
PLSCR1	1.55743	5.59569	441.175	6.00707e-98	1.07117e-95	-0.0232924	5.59569	0.0886943	0.765844	0.867079	NO
C10orf76	0.0332331	5.08708	0.193165	0.660295	0.791255	-0.0353061	5.08708	0.211382	0.645686	0.759077	NO
C10orf82	2.09222	-1.88641	15.2148	9.59507e-05	0.000397902	0.716096	-1.88641	1.16178	0.281096	0.391147	YES+
C10orf88	-0.118097	2.97596	1.07809	0.299124	0.428201	-0.450671	2.97596	13.978	0.000184966	0.000653871	YES-
C10orf90	-1.85487	-3.47087	1.38978	0.238442	0.369801	0.109339	-3.47087	0.00504583	0.943371	0.998358	NO
C10orf91	-0.800496	-2.01067	1.21021	0.271291	0.395981	1.45138	-2.01067	6.34233	0.011789	0.0287902	NO
ADCY1	1.55149	7.59337	273.802	1.68363e-61	1.67119e-59	0.858211	7.59337	85.5657	2.24125e-20	3.98247e-19	YES+
C10orf99	1.80464	-3.34154	1.3339	0.248112	0.375732	1.96508	-3.34154	1.48711	0.222666	0.340865	YES+
C11orf1	-0.450928	2.84131	12.0096	0.00052927	0.00189833	-0.321642	2.84131	6.01213	0.0142078	0.0340171	YES-
C11orf21	3.07308	-3.18547	3.70477	0.0542572	0.113376	4.19729	-3.18547	7.68142	0.00557923	0.0147748	YES+
C11orf24	-0.190135	5.43895	5.1721	0.0229524	0.0547067	-0.0719151	5.43895	0.733358	0.391797	0.514615	YES-
C11orf30	0.381714	5.39651	14.7929	0.000119987	0.000489322	0.302658	5.39651	9.17851	0.00244874	0.00700186	YES+
C11orf31	-0.324672	6.21271	12.5902	0.000387769	0.0014342	-0.149773	6.21271	2.67792	0.101749	0.181759	YES-
C11orf35	-0.168541	4.03792	2.33894	0.126175	0.225938	-0.110753	4.03792	0.993992	0.318769	0.434175	YES-
C11orf44	0	-3.51675	0	1	1	0	-3.51675	0	1	1	NO
C11orf45	1.29661	-0.225203	25.3088	4.88488e-07	2.96655e-06	0.321296	-0.225203	1.12196	0.289497	0.400891	YES+
C11orf48	-0.226814	6.02868	6.71658	0.00955208	0.0254697	-0.319226	6.02868	13.1091	0.000293858	0.00100411	YES-
C11orf49	-0.11158	5.6394	1.77774	0.182427	0.305852	0.21584	5.6394	6.68948	0.00969836	0.0242386	NO
C11orf52	-0.503291	4.08948	24.2594	8.41942e-07	4.93459e-06	-0.229098	4.08948	5.05996	0.0244847	0.0547273	YES-
C11orf54	-0.407637	3.77092	20.3281	6.5236e-06	3.30527e-05	0.0168582	3.77092	0.0361459	0.849215	0.939479	NO
C11orf57	0.164136	4.29963	4.6325	0.0313718	0.07163	0.253845	4.29963	10.8464	0.000989893	0.0030682	YES+
C11orf58	-0.106211	6.65517	2.2131	0.136843	0.241115	-0.0679659	6.65517	0.89907	0.343031	0.461297	YES-
C11orf63	0.488909	1.87858	8.3071	0.00394904	0.0115524	0.248284	1.87858	1.98107	0.159277	0.263522	YES+
C11orf65	-0.677094	-1.09568	3.36356	0.066654	0.135336	-0.720813	-1.09568	3.45647	0.0630048	0.123149	YES-
C11orf68	-0.207855	5.88548	5.27314	0.0216569	0.0520811	-0.100515	5.88548	1.22772	0.267851	0.37661	YES-
C11orf70	0.453768	-1.72891	0.619206	0.431342	0.574268	0.761138	-1.72891	1.75938	0.184701	0.298862	YES+
HOXC10	0.190284	0.586204	0.550507	0.45811	0.602045	1.52718	0.586204	46.9817	7.16523e-12	6.48604e-11	YES+
C11orf73	-0.233789	4.84981	6.21548	0.0126638	0.032677	-0.190974	4.84981	4.08554	0.0432517	0.0891582	YES-
C11orf74	-0.495505	2.19771	11.0584	0.000882858	0.00301059	-0.485336	2.19771	10.156	0.00143831	0.00431214	YES-
STON1-GTF2A1L	1.55005	0.350801	50.3315	1.29848e-12	1.51501e-11	0.7877	0.350801	9.80285	0.00174241	0.00512999	YES+
C11orf80	0.00367718	4.75454	0.00141715	0.969971	1	0.217209	4.75454	4.9346	0.0263241	0.0582763	YES+
KLK6	1.54995	4.28203	183.73	7.43232e-42	4.56589e-40	3.34123	4.28203	912.425	1.95323e-200	2.62383e-197	YES+
C11orf83	-0.459068	4.76547	15.6719	7.53344e-05	0.000317704	-0.208354	4.76547	3.24041	0.0718428	0.137477	YES-
C11orf84	-0.325405	5.76789	16.1154	5.95981e-05	0.000255131	-0.258541	5.76789	10.0711	0.00150616	0.00449349	YES-
C11orf85	-1.85502	-3.51671	1.38842	0.238672	0.369801	-1.85502	-3.51671	1.24537	0.264439	0.373975	YES-
C11orf86	-0.0449555	-3.26159	0.000915185	0.975866	1	0.113386	-3.26159	0.00568032	0.939922	0.998358	NO
C11orf91	-1.80676	-2.63786	4.51923	0.0335159	0.0757879	-1.61369	-2.63786	3.51252	0.0609068	0.119536	YES-
FAM111B	1.54573	3.2376	108.778	1.81478e-25	5.44163e-24	1.41793	3.2376	89.7983	2.63721e-21	4.98964e-20	YES+
IFI35	1.54261	4.69423	225.269	6.41509e-51	5.06918e-49	-1.30386	4.69423	125.312	4.34954e-29	1.26287e-27	NO
C11orf94	0.409591	-0.79852	1.23718	0.266015	0.389777	0.346776	-0.79852	0.812398	0.367412	0.488155	YES+
C11orf95	0.149136	3.45061	2.09768	0.147523	0.256766	-0.253987	3.45061	5.41864	0.0199229	0.0457072	NO
ACPL2	0.460591	1.93349	6.19362	0.0128212	0.0330155	1.52437	1.93349	76.2511	2.49798e-18	3.89887e-17	YES+
C12orf10	-0.444352	5.92121	22.87	1.73334e-06	9.61641e-06	-0.205156	5.92121	4.88855	0.0270354	0.0596935	YES-
CDKN2B-AS1	1.53721	2.97323	102.988	3.37118e-24	9.36956e-23	0.838998	2.97323	28.6898	8.49483e-08	4.9457e-07	YES+
C12orf29	-0.0709762	3.25547	0.218475	0.640204	0.772046	-0.00047122	3.25547	9.56284e-06	0.997533	1	YES-
C12orf36	2.58972	-3.34167	2.38104	0.122816	0.220849	1.96289	-3.34167	1.39708	0.237214	0.350455	YES+
C12orf39	-2.6349	-3.18557	2.85215	0.0912517	0.175971	1.02187	-3.18557	0.904624	0.341545	0.459636	NO
C12orf4	0.0498774	3.32055	0.206793	0.649293	0.780623	0.0520922	3.32055	0.216981	0.64135	0.756096	YES+
C12orf42	-0.573054	-1.20403	1.2764	0.258569	0.380749	-0.198031	-1.20403	0.158505	0.690536	0.797793	YES-
C12orf43	0.104146	3.9693	1.0727	0.300336	0.429478	-0.212247	3.9693	4.15688	0.0414656	0.0862352	NO
C12orf44	-0.566975	6.63222	41.1879	1.38278e-10	1.30935e-09	-0.339722	6.63222	14.8341	0.000117396	0.000430096	YES-
C12orf45	-0.08354	3.46987	0.511687	0.474409	0.619289	-0.0897882	3.46987	0.572284	0.449353	0.575958	YES-
C19orf66	1.53498	5.35503	306.921	1.02306e-68	1.15813e-66	-0.869621	5.35503	82.8846	8.69852e-20	1.48917e-18	NO
C12orf5	-0.183012	4.96099	6.12377	0.0133376	0.0341664	-0.200687	4.96099	7.12046	0.00762093	0.0195197	YES-
C12orf50	1.80104	-3.38346	1.30387	0.253507	0.375732	1.97786	-3.38346	1.46417	0.226267	0.340865	YES+
C12orf52	-0.16533	5.587	2.93382	0.0867421	0.169185	-0.00147562	5.587	0.000233187	0.987816	1	YES-
C12orf54	0.368323	-2.51694	0.113763	0.7359	0.858919	0.589589	-2.51694	0.288067	0.591462	0.71203	YES+
C12orf56	-0.287011	-2.97934	0.0748728	0.78437	0.900162	-1.30011	-2.97934	1.1762	0.278131	0.387843	YES-
MCTP1	1.53485	0.404952	36.5803	1.46501e-09	1.23205e-08	1.10982	0.404952	16.5033	4.85644e-05	0.000190014	YES+
C12orf60	0.776076	-0.126806	7.40397	0.00650801	0.0180604	0.673302	-0.126806	5.20659	0.0225014	0.0508584	YES+
C12orf61	-0.452204	-0.723184	1.40523	0.23585	0.369801	-0.802316	-0.723184	3.7945	0.0514212	0.103397	YES-
C12orf65	-0.223839	4.18528	5.4318	0.0197733	0.0482246	-0.22198	4.18528	5.19549	0.0226456	0.0511385	YES-
C12orf66	-0.382879	4.08731	17.923	2.30027e-05	0.00010539	-0.14485	4.08731	2.56988	0.108916	0.192937	YES-
C12orf68	0.678513	-1.21471	3.60905	0.0574659	0.119203	-1.44812	-1.21471	7.38744	0.0065681	0.0170837	NO
C12orf69	5.2761	-0.7636	112.024	3.53051e-26	1.10637e-24	5.21376	-0.7636	101.886	5.88082e-24	1.29898e-22	YES+
C12orf70	0.442561	-1.78493	0.820347	0.365079	0.501181	-0.812734	-1.78493	1.67469	0.195631	0.313676	NO
C12orf73	-0.079151	3.24951	0.599728	0.438682	0.582283	-0.280859	3.24951	6.90895	0.00857655	0.0217271	YES-
C12orf74	0	-3.3417	0	1	1	0	-3.3417	0	1	1	NO
C12orf75	0.436691	2.82364	10.1675	0.00142936	0.00463422	0.195791	2.82364	1.91557	0.166345	0.273086	YES+
C12orf76	0.0508269	3.37073	0.180432	0.671002	0.80042	-0.253448	3.37073	4.18894	0.0406886	0.084926	NO
C13orf45	1.81251	-3.34165	1.27598	0.258648	0.380781	1.98867	-3.34165	1.43036	0.231706	0.343553	YES+
HLA-C	1.53187	7.48861	236.674	2.08952e-53	1.77653e-51	-1.59456	7.48861	238.881	6.89639e-54	4.46824e-52	NO
C14orf101	-0.352739	5.38616	22.6083	1.9862e-06	1.09161e-05	-0.287353	5.38616	14.749	0.00012281	0.000447978	YES-
C14orf105	0	-3.51675	0	1	1	0	-3.51675	0	1	1	NO
C14orf119	-0.378305	6.74761	21.0788	4.40769e-06	2.28492e-05	-0.449849	6.74761	29.4869	5.62965e-08	3.35713e-07	YES-
MNS1	1.52984	0.713782	51.6226	6.72628e-13	8.06753e-12	0.720066	0.713782	9.05862	0.00261459	0.007436	YES+
C14orf142	-0.183957	4.31866	2.97104	0.0847673	0.166008	-0.331567	4.31866	9.30044	0.00229098	0.00658441	YES-
C14orf159	0.027047	2.83188	0.0422773	0.837092	0.946916	-0.345964	2.83188	6.12091	0.0133592	0.0321688	NO
C14orf166	-0.513407	7.4651	37.8815	7.51728e-10	6.48986e-09	-0.302533	7.4651	13.1882	0.000281718	0.00096574	YES-
C14orf169	-0.152432	4.86334	3.56163	0.0591297	0.122089	-0.361139	4.86334	18.9776	1.32264e-05	5.63807e-05	YES-
C14orf177	0	-3.51669	0	1	1	1.96417	-3.51669	1.44986	0.228551	0.340865	NO
C14orf178	-1.11564	-1.1947	8.29406	0.00397751	0.0116239	-0.708804	-1.1947	3.51607	0.0607766	0.119326	YES-
C14orf180	0	-3.51667	0	1	1	0	-3.51667	0	1	1	NO
C14orf182	1.64757	-0.0434213	36.4507	1.56576e-09	1.3127e-08	1.94211	-0.0434213	52.4345	4.44833e-13	4.5224e-12	YES+
C14orf183	-1.11405	-2.07889	3.41313	0.0646798	0.131726	-2.22144	-2.07889	8.76455	0.00307141	0.00860406	YES-
SLC13A3	-0.0626468	1.72242	0.120444	0.728553	0.85227	1.50768	1.72242	95.3147	1.62406e-22	3.30554e-21	NO
C14orf23	0	-3.51675	0	1	1	0	-3.51675	0	1	1	NO
C14orf28	-0.492779	3.29245	19.5927	9.58352e-06	4.68481e-05	-0.399396	3.29245	12.542	0.000397909	0.00132922	YES-
C14orf37	-0.0590605	-1.01976	0.0267396	0.870107	0.975283	-0.654105	-1.01976	2.57997	0.108224	0.191879	YES-
C14orf39	0	-3.47074	0	1	1	2.79254	-3.47074	2.8543	0.0911301	0.167941	NO
C14orf79	-0.259151	4.84026	13.0282	0.000306839	0.00115848	-0.231209	4.84026	10.081	0.00149809	0.00447208	YES-
C14orf80	0.102148	5.09914	1.59174	0.207077	0.339816	0.140699	5.09914	2.97578	0.0845195	0.157925	YES+
C14orf93	-0.0513076	4.55749	0.357563	0.549863	0.694266	-0.0345743	4.55749	0.15882	0.690245	0.797502	YES-
C15orf26	-0.548287	-1.7982	0.964988	0.325933	0.458853	0.0727323	-1.7982	0.0189907	0.890393	0.971645	NO
C15orf27	0.553959	-1.8863	0.974531	0.323553	0.456202	-1.27382	-1.8863	3.15664	0.0756185	0.14357	NO
FAHD2B	0.107017	0.403495	0.186989	0.665434	0.795568	1.50604	0.403495	52.2298	4.93711e-13	5.00165e-12	YES+
[truncated: 18,343 more rows]

## Sheet: C_T47D1 Acute IL-1 DEG
FEATURE_NAME	T47Dpar1-VS-T47Dpar1_IL-1a.logFC	T47Dpar1-VS-T47Dpar1_IL-1a.logCPM	T47Dpar1-VS-T47Dpar1_IL-1a.LR	T47Dpar1-VS-T47Dpar1_IL-1a.PValue	T47Dpar1-VS-T47Dpar1_IL-1a.FDR	T47Dpar1-VS-T47Dpar1_IL-1b.logFC	T47Dpar1-VS-T47Dpar1_IL-1b.logCPM	T47Dpar1-VS-T47Dpar1_T47Dpar1_IL-1b.LR	T47Dpar1-VS-T47Dpar1_IL-1b.PValue	T47Dpar1-VS-T47Dpar1_IL-1b.FDR	Same Direction
[truncated: 19,548 more rows]

[truncated: 34 more sheets: D_T47Dxs1 Chronic IL-1 DEG, E_Venn Diagrams for ORA, F_ORA GO MCF71 Acute IL-1, G_ORA GO T47D1 Acute IL-1, H_ORA GO MCF71&T47D1 Acute IL-1, I_ORA GO MCas1, MCbs1, J_ORA GO T47Das1, T47Dbs1, K_ORA GO MCF7xs1, T47Dxs1, L_ORAGO MCF7AcuteChronic Shared, M_ORA GO MCF71 Acute Unique, N_ORA GO MCF7xs1 Chronic Unique, O_ORAGO T47DAcuteChronic Shared, P_ORA GO T47D1 Acute Unique, Q_ORA GO T47Dxs1 Chronic Unique, R_MCF71 Acute IL-1_DEG for GSEA, S_MCF7xs1 Chronic IL1 DEG GSEA , T_T47D1 Acute IL-1 DEG for GSEA, U_T47Dxs1 Chronic IL1 DEG GSEA, V_GSEA GO MCF71 Acute IL-1alpha, W_GSEA GO MCF71 Acute IL-1beta …]
