# Supplementary material for: Chronic IL-1 Exposure Attenuates IL-1 Response and Alters Gene Expression Regulation While Maintaining Therapeutic Sensitivity in BCa Cell Lines
Source: Int J Mol Sci. 2026 Jul 5;27(13):6039. doi: 10.3390/ijms27136039 (PMC13362516; doi:10.3390/ijms27136039)
Supplement: Supplementary file 1 [file ijms-27-06039-s001.zip › Table S2_ChIP-seq Histone Marks.xlsx]

## Sheet: Explanation of Tabs
Tab A-P	Differential binding of histone modifications in MCas1 subline versus MCF71 parental cell line or in MCbs1 subline versus MCF71 parental cell line. Included is binding site, annotated region (UTR, promoter, exon, intron, distal), annotated gene, log2 fold change. log2 FC ≥ 1.0 ("enriched") or ≤ − 1.0 ("reduced"), and p-value ≤ 0.05.
Tab Q	The intersection of DEGs and H3K4me3 binding in MCas1 and MCbs1. DEGs specific to MCas1 (Columns A&D) or MCbs1 (Column J&M) were determined, respectively, by removing filters for MCbs1 or MCas1 in Table 1, Tab B. (Venn diagrams created using Bioinformatics.psb.ugent.be/webtools/Venn/)

## Sheet: A_MCas1_H3K4me1 enriched
seqnames	start	end	width	Log2 Fold Change	annotation	geneChr	geneStart	geneEnd	geneLength	geneStrand	geneId	transcriptId	distanceToTSS	ENSEMBL	SYMBOL	GENENAME
chr1	913605	914205	601	1.49739	Promoter (2-3kb)	1	911435	914948	3514	1	284600	ENST00000715286.1	2170	NA	LOC284600	uncharacterized LOC284600
chr1	1111475	1111969	495	1.07106	Intron (ENST00000379339.5/54991, intron 2 of 11)	1	1081818	1116081	34264	2	54991	ENST00000379339.5	4112	ENSG00000131591	C1orf159	chromosome 1 open reading frame 159
chr1	1659630	1659928	299	1.07838	Promoter (<=1kb)	1	1635738	1659012	23275	2	984	ENST00000629312.2	-618	ENSG00000248333	CDK11B	cyclin dependent kinase 11B
chr1	1909839	1910198	360	1.10514	Distal Intergenic	1	1915108	1917294	2187	1	163688	ENST00000378604.3	-4910	ENSG00000169885	CALML6	calmodulin like 6
chr1	2047015	2047810	796	1.01266	Promoter (1-2kb)	1	2049203	2049651	449	2	105378591	ENST00000445600.1	1841	ENSG00000226969	PRKCZ-DT	PRKCZ divergent transcript
chr1	2133717	2134223	507	1.50429	Promoter (<=1kb)	1	2133638	2148924	15287	1	5590	ENST00000471018.6	79	ENSG00000067606	PRKCZ	protein kinase C zeta
chr1	2134575	2136795	2221	2.20017	Promoter (<=1kb)	1	2134813	2146098	11286	1	5590	ENST00000466352.5	0	ENSG00000067606	PRKCZ	protein kinase C zeta
chr1	2243079	2243952	874	1.01618	Intron (ENST00000704337.1/6497, intron 1 of 3)	1	2247996	2303376	55381	1	6497	ENST00000478223.2	-4044	ENSG00000157933	SKI	SKI proto-oncogene
chr1	2404901	2405349	449	1.62685	Promoter (2-3kb)	1	2401951	2403227	1277	1	11079	ENST00000462129.1	2950	ENSG00000157916	RER1	retention in endoplasmic reticulum sorting receptor 1
chr1	2441749	2442163	415	1.10907	Intron (ENST00000609981.5/9651, intron 2 of 3)	1	2425980	2479804	53825	1	9651	ENST00000609981.5	15769	ENSG00000149527	PLCH2	phospholipase C eta 2
chr1	2543613	2544015	403	1.00189	Intron (ENST00000644246.1/ENST00000644246.1, intron 1 of 1)	1	2550074	2551598	1525	2	115110	ENST00000448624.2	7583	NA	TNFRSF14-AS1	TNFRSF14 antisense RNA 1
chr1	2544297	2544790	494	1.0461	Intron (ENST00000644246.1/ENST00000644246.1, intron 1 of 1)	1	2550074	2551598	1525	2	115110	ENST00000448624.2	6808	NA	TNFRSF14-AS1	TNFRSF14 antisense RNA 1
chr1	2866078	2866989	912	1.53488	Distal Intergenic	1	2814056	2817767	3712	1	124903825	ENST00000664694.1	52022	ENSG00000287396	LOC124903825	uncharacterized LOC124903825
chr1	2874465	2874973	509	1.24278	Distal Intergenic	1	2814056	2817767	3712	1	124903825	ENST00000664694.1	60409	ENSG00000287396	LOC124903825	uncharacterized LOC124903825
chr1	2947167	2947408	242	1.09014	Distal Intergenic	1	3021467	3022903	1437	1	140625	ENST00000378404.4	-74059	ENSG00000169717	ACTRT2	actin related protein T2
chr1	3061620	3063025	1406	1.33567	Promoter (<=1kb)	1	3059617	3061751	2135	2	124903827	ENST00000413472.5	0	ENSG00000177133	LOC124903827	translation initiation factor IF-2
chr1	3101505	3101806	302	1.67169	Intron (ENST00000511072.5/63976, intron 1 of 15)	1	3127975	3128035	61	1	100422968	ENST00000635819.1	-26169	ENSG00000283572	MIR4251	microRNA 4251
chr1	3126672	3127027	356	1.14651	Promoter (<=1kb)	1	3127975	3128035	61	1	100422968	ENST00000635819.1	-948	ENSG00000283572	MIR4251	microRNA 4251
chr1	3127557	3128027	471	1.12386	Promoter (<=1kb)	1	3127975	3128035	61	1	100422968	ENST00000635819.1	0	ENSG00000283572	MIR4251	microRNA 4251
chr1	3293432	3293833	402	2.07977	Intron (ENST00000511072.5/63976, intron 3 of 15)	1	3313052	3323149	10098	2	105378604	ENST00000669140.1	29316	NA	LOC105378604	uncharacterized LOC105378604
chr1	3313571	3313804	234	1.80288	Intron (ENST00000511072.5/63976, intron 3 of 15)	1	3313052	3323149	10098	2	105378604	ENST00000669140.1	9345	NA	LOC105378604	uncharacterized LOC105378604
chr1	3330886	3331130	245	1.62943	Intron (ENST00000511072.5/63976, intron 3 of 15)	1	3313052	3323149	10098	2	105378604	ENST00000669140.1	-7737	NA	LOC105378604	uncharacterized LOC105378604
chr1	3600155	3600492	338	1.66457	Intron (ENST00000356575.9/1953, intron 2 of 36)	1	3490562	3611277	120716	2	1953	ENST00000485002.6	10785	ENSG00000162591	MEGF6	multiple EGF like domains 6
chr1	3672883	3673210	328	2.103	Promoter (2-3kb)	1	3675318	3712199	36882	1	7161	ENST00000713571.1	-2108	ENSG00000078900	TP73	tumor protein p73
chr1	3955358	3955771	414	2.03413	Downstream (<=300bp)	1	3947144	3949024	1881	2	105376672	ENST00000671015.1	-6334	ENSG00000226374	LINC01345	long intergenic non-protein coding RNA 1345
chr1	4322899	4323132	234	1.19011	Distal Intergenic	1	4412027	4424689	12663	1	284661	ENST00000635002.1	-88895	ENSG00000235054	LINC01777	long intergenic non-protein coding RNA 1777
chr1	4603881	4604220	340	1.29744	Distal Intergenic	1	4571548	4583421	11874	1	105376679	ENST00000420522.1	32333	ENSG00000232596	LINC01646	long intergenic non-protein coding RNA 1646
chr1	5493891	5494287	397	1.34174	Promoter (<=1kb)	1	5489795	5493057	3263	2	105376686	ENST00000641860.1	-834	NA	LOC105376686	uncharacterized LOC105376686
chr1	6001932	6002769	838	1.02839	Intron (ENST00000655548.1/8514, intron 1 of 9)	1	5992760	6086371	93612	1	8514	ENST00000462676.3	9172	ENSG00000069424	KCNAB2	potassium voltage-gated channel subfamily A regulatory beta subunit 2
chr1	6242057	6242909	853	1.21022	Promoter (1-2kb)	1	6244179	6245578	1400	1	390992	ENST00000377898.4	-1270	ENSG00000173673	HES3	hes family bHLH transcription factor 3
chr1	6261294	6261821	528	1.06425	Promoter (<=1kb)	1	6247353	6261098	13746	2	387509	ENST00000377893.3	-196	ENSG00000158292	GPR153	G protein-coupled receptor 153
chr1	6513177	6513696	520	1.70666	Intron (ENST00000377740.5/57449, intron 1 of 21)	1	6467122	6520009	52888	2	57449	ENST00000377740.5	6313	ENSG00000171680	PLEKHG5	pleckstrin homology and RhoGEF domain containing G5
chr1	6597088	6597440	353	1.56865	Promoter (2-3kb)	1	6593381	6599816	6436	2	9903	ENST00000496707.5	2376	ENSG00000162413	KLHL21	kelch like family member 21
chr1	6597827	6598082	256	1.61999	Promoter (1-2kb)	1	6593381	6599816	6436	2	9903	ENST00000496707.5	1734	ENSG00000162413	KLHL21	kelch like family member 21
chr1	6770605	6770877	273	1.0445	Distal Intergenic	1	6783892	6784843	952	2	110841581	ENST00000442889.1	13966	NA	CAMTA1-DT	CAMTA1 divergent transcript
chr1	6771030	6771396	367	1.14654	Distal Intergenic	1	6783892	6784843	952	2	110841581	ENST00000442889.1	13447	NA	CAMTA1-DT	CAMTA1 divergent transcript
chr1	6890655	6890927	273	1.042	Intron (ENST00000303635.12/23261, intron 3 of 22)	1	6874056	6887842	13787	1	23261	ENST00000467267.1	16599	ENSG00000171735	CAMTA1	calmodulin binding transcription activator 1
chr1	7223375	7223701	327	1.71271	Intron (ENST00000303635.12/23261, intron 4 of 22)	1	7368942	7370270	1329	1	23261	ENST00000427317.1	-145241	ENSG00000171735	CAMTA1	calmodulin binding transcription activator 1
chr1	7228539	7228986	448	1.5585	Intron (ENST00000303635.12/23261, intron 4 of 22)	1	7368942	7370270	1329	1	23261	ENST00000427317.1	-139956	ENSG00000171735	CAMTA1	calmodulin binding transcription activator 1
chr1	7435084	7435582	499	2.65648	Intron (ENST00000303635.12/23261, intron 5 of 22)	1	7382487	7389754	7268	2	102725193	ENST00000618051.1	-45330	ENSG00000237728	CAMTA1-AS2	CAMTA1 antisense RNA 2
chr1	7440175	7440865	691	1.78976	Intron (ENST00000303635.12/23261, intron 5 of 22)	1	7382487	7389754	7268	2	102725193	ENST00000618051.1	-50421	ENSG00000237728	CAMTA1-AS2	CAMTA1 antisense RNA 2
chr1	8869144	8870366	1223	1.29809	Promoter (1-2kb)	1	8861002	8871576	10575	2	2023	ENST00000464920.2	1210	ENSG00000074800	ENO1	enolase 1
chr1	8922570	8923370	801	1.73049	Distal Intergenic	1	8945867	8967745	21879	1	765	ENST00000549778.5	-22497	ENSG00000131686	CA6	carbonic anhydrase 6
chr1	9036605	9037359	755	1.01176	Promoter (2-3kb)	1	9038431	9039895	1465	2	6518	ENST00000487492.1	2536	ENSG00000142583	SLC2A5	solute carrier family 2 member 5
chr1	9038420	9038730	311	1.3763	Promoter (1-2kb)	1	9038431	9039895	1465	2	6518	ENST00000487492.1	1165	ENSG00000142583	SLC2A5	solute carrier family 2 member 5
chr1	9079189	9079732	544	1.33301	Promoter (2-3kb)	1	9082696	9082879	184	1	124900441	ENST00000516595.1	-2964	ENSG00000252404	LOC124900441	small Cajal body-specific RNA 16
chr1	9119189	9119570	382	1.53019	Intron (ENST00000377411.5/80045, intron 1 of 3)	1	9104532	9111370	6839	2	80045	ENST00000465853.1	-7819	ENSG00000180758	GPR157	G protein-coupled receptor 157
chr1	9225458	9226125	668	1.58784	Distal Intergenic	1	9234774	9271337	36564	1	9563	ENST00000377403.7	-8649	ENSG00000049239	H6PD	hexose-6-phosphate dehydrogenase/glucose 1-dehydrogenase
chr1	9305820	9306318	499	1.51004	Intron (ENST00000328089.11/80176, intron 1 of 2)	1	9294528	9356497	61970	1	80176	ENST00000450402.1	11292	ENSG00000171621	SPSB1	splA/ryanodine receptor domain and SOCS box containing 1
chr1	9347390	9347718	329	1.10601	Intron (ENST00000328089.11/80176, intron 1 of 2)	1	9351431	9367863	16433	1	80176	ENST00000357898.3	-3713	ENSG00000171621	SPSB1	splA/ryanodine receptor domain and SOCS box containing 1
chr1	9443846	9444220	375	2.12416	Distal Intergenic	1	9426649	9440564	13916	2	100506022	ENST00000641940.1	-3282	ENSG00000284693	LINC02606	long intergenic non-protein coding RNA 2606
chr1	9460111	9460389	279	1.12379	Distal Intergenic	1	9426649	9440564	13916	2	100506022	ENST00000641940.1	-19547	ENSG00000284693	LINC02606	long intergenic non-protein coding RNA 2606
chr1	9466813	9467567	755	2.27632	Distal Intergenic	1	9426649	9440564	13916	2	100506022	ENST00000641940.1	-26249	ENSG00000284693	LINC02606	long intergenic non-protein coding RNA 2606
chr1	9472029	9473035	1007	1.40698	Distal Intergenic	1	9426649	9440564	13916	2	100506022	ENST00000641940.1	-31465	ENSG00000284693	LINC02606	long intergenic non-protein coding RNA 2606
chr1	9793261	9793788	528	1.15891	Intron (ENST00000377298.9/22883, intron 1 of 18)	1	9729027	9823669	94643	2	22883	ENST00000650348.1	29881	ENSG00000171603	CLSTN1	calsyntenin 1
chr1	9862710	9863183	474	1.11477	Intron (ENST00000377263.6/56998, intron 5 of 5)	1	9850659	9878176	27518	2	56998	ENST00000377256.1	14993	ENSG00000178585	CTNNBIP1	catenin beta interacting protein 1
chr1	10123117	10123376	260	1.488	Promoter (1-2kb)	1	10122042	10145039	22998	1	10277	ENST00000470736.1	1075	ENSG00000130939	UBE4B	ubiquitination factor E4B
chr1	10146275	10147067	793	1.0287	Exon (ENST00000253251.12/10277, exon 18 of 27)	1	10158354	10171189	12836	1	10277	ENST00000488228.1	-11287	ENSG00000130939	UBE4B	ubiquitination factor E4B
chr1	10213699	10214044	346	1.06112	Promoter (2-3kb)	1	10211616	10381603	169988	1	23095	ENST00000377086.5	2083	ENSG00000054523	KIF1B	kinesin family member 1B
chr1	10947630	10948282	653	1.44295	Promoter (<=1kb)	1	10946475	10947870	1396	2	148345	ENST00000468348.1	0	ENSG00000175262	C1orf127	chromosome 1 open reading frame 127
chr1	11053222	11053635	414	1.63614	Promoter (1-2kb)	1	11054584	11055204	621	2	6723	ENST00000475189.1	1569	ENSG00000116649	SRM	spermidine synthase
chr1	11080753	11081689	937	2.78543	Promoter (<=1kb)	1	11066621	11081217	14597	2	5394	ENST00000474216.5	0	ENSG00000171824	EXOSC10	exosome component 10
chr1	11321662	11321979	318	1.29924	Promoter (2-3kb)	1	11311734	11319093	7360	2	105376737	ENST00000641979.1	-2569	NA	LOC105376737	uncharacterized LOC105376737
chr1	11339795	11340028	234	1.23173	Distal Intergenic	1	11311734	11319093	7360	2	105376737	ENST00000641979.1	-20702	NA	LOC105376737	uncharacterized LOC105376737
chr1	11388018	11388726	709	1.73049	Distal Intergenic	1	11311734	11319093	7360	2	105376737	ENST00000641979.1	-68925	NA	LOC105376737	uncharacterized LOC105376737
chr1	11485207	11486139	933	1.34944	Intron (ENST00000294484.7/57540, intron 1 of 20)	1	11479166	11481960	2795	1	57540	ENST00000423056.2	6041	ENSG00000204624	DISP3	dispatched RND transporter family member 3
chr1	11681660	11682725	1066	1.05344	Promoter (<=1kb)	1	11674480	11681148	6669	2	10459	ENST00000376692.9	-512	ENSG00000116670	MAD2L2	mitotic arrest deficient 2 like 2
chr1	12540182	12540844	663	1.20861	Distal Intergenic	1	12527724	12528420	697	1	105376744	ENST00000416696.1	12458	NA	LINC02766	long intergenic non-protein coding RNA 2766
chr1	15093917	15094458	542	1.91697	Exon (ENST00000636203.1/23254, exon 11 of 17)	1	15111869	15152458	40590	2	200197	ENST00000404665.4	58000	ENSG00000175147	TMEM51-AS1	TMEM51 antisense RNA 1
chr1	15139869	15140887	1019	1.17537	Intron (ENST00000310916.6/200197, intron 1 of 5)	1	15111869	15152458	40590	2	200197	ENST00000404665.4	11571	ENSG00000175147	TMEM51-AS1	TMEM51 antisense RNA 1
chr1	15454378	15454837	460	1.26411	Promoter (1-2kb)	1	15456728	15463011	6284	1	63036	ENST00000459653.1	-1891	ENSG00000142615	CELA2A	chymotrypsin like elastase 2A
chr1	15655609	15655842	234	1.59602	Intron (ENST00000480945.6/84301, intron 8 of 9)	1	15651836	15656985	5150	1	84301	ENST00000548451.1	3773	ENSG00000197312	DDI2	DNA damage inducible 1 homolog 2
chr1	15734611	15735517	907	1.29484	Promoter (<=1kb)	1	15736258	15741392	5135	1	284723	ENST00000294454.6	-741	ENSG00000162461	SLC25A34	solute carrier family 25 member 34
chr1	15766035	15766279	245	1.20712	Promoter (1-2kb)	1	15764953	15785329	20377	1	54751	ENST00000332305.5	1082	ENSG00000162458	FBLIM1	filamin binding LIM protein 1
chr1	15844610	15844843	234	1.04433	Promoter (2-3kb)	1	15847707	15940456	92750	1	23013	ENST00000375759.8	-2864	ENSG00000065526	SPEN	spen family transcriptional repressor
chr1	15924641	15925244	604	1.03333	Intron (ENST00000673875.1/23013, intron 11 of 11)	1	15930644	15940456	9813	1	23013	ENST00000704274.1	-5400	ENSG00000065526	SPEN	spen family transcriptional repressor
chr1	16017730	16017998	269	1.92585	Promoter (<=1kb)	1	16015374	16017825	2452	2	27129	ENST00000463576.5	0	ENSG00000173641	HSPB7	heat shock protein family B (small) member 7
chr1	16567588	16568091	504	1.77135	3' UTR	1	16533886	16535649	1764	2	100132147	ENST00000415386.2	-31939	ENSG00000233421	LINC01783	long intergenic non-protein coding RNA 1783
chr1	16568389	16568998	610	2.04009	Intron (ENST00000430580.6/55672, intron 23 of 28)	1	16533886	16535649	1764	2	100132147	ENST00000415386.2	-32740	ENSG00000233421	LINC01783	long intergenic non-protein coding RNA 1783
chr1	16623722	16624644	923	1.07086	Promoter (<=1kb)	1	16618256	16624041	5786	2	124900584	ENST00000715307.1	0	ENSG00000291072	LOC124900584	rootletin-like
chr1	16948482	16949080	599	1.76561	Promoter (<=1kb)	1	16948391	16951338	2948	1	9696	ENST00000477773.1	91	ENSG00000058453	CROCC	ciliary rootlet coiled-coil, rootletin
chr1	17162473	17163646	1174	2.58411	Distal Intergenic	1	17189783	17197617	7835	1	400743	ENST00000412427.1	-26137	ENSG00000204362	LINC02783	long intergenic non-protein coding RNA 2783
chr1	17406195	17407490	1296	1.31158	Promoter (<=1kb)	1	17406760	17407382	623	1	114515514	ENST00000439577.1	0	ENSG00000227751	RCC2-AS1	RCC2 antisense RNA 1
chr1	17460028	17460290	263	1.73918	Distal Intergenic	1	17406760	17439677	32918	2	55920	ENST00000375436.9	-20351	ENSG00000179051	RCC2	regulator of chromosome condensation 2
chr1	17460536	17460877	342	1.64197	Distal Intergenic	1	17406760	17439677	32918	2	55920	ENST00000375436.9	-20859	ENSG00000179051	RCC2	regulator of chromosome condensation 2
chr1	17624173	17624927	755	1.18927	Promoter (1-2kb)	1	17626007	17697868	71862	1	55160	ENST00000167825.5	-1080	ENSG00000074964	ARHGEF10L	Rho guanine nucleotide exchange factor 10 like
chr1	17892068	17892716	649	1.08377	Distal Intergenic	1	17822982	17827061	4080	1	81569	ENST00000617065.1	69086	ENSG00000117148	ACTL8	actin like 8
chr1	18300571	18300943	373	1.44808	Intron (ENST00000251296.4/84966, intron 3 of 9)	1	18278845	18376367	97523	1	84966	ENST00000412684.3	21726	ENSG00000117154	IGSF21	immunoglobin superfamily member 21
chr1	18901107	18901676	570	1.92716	Promoter (<=1kb)	1	18871432	18902528	31097	2	8659	ENST00000538839.5	852	ENSG00000159423	ALDH4A1	aldehyde dehydrogenase 4 family member A1
chr1	19164887	19165193	307	2.56545	Promoter (2-3kb)	1	19121213	19168055	46843	2	23352	ENST00000417040.1	2862	ENSG00000127481	UBR4	ubiquitin protein ligase E3 component n-recognin 4
chr1	20158102	20158442	341	1.0255	Promoter (<=1kb)	1	20157692	20160566	2875	1	117779438	ENST00000431027.1	410	ENSG00000227066	LOC117779438	uncharacterized LOC117779438
chr1	20158912	20159257	346	1.12603	Promoter (1-2kb)	1	20157692	20160566	2875	1	117779438	ENST00000431027.1	1220	ENSG00000227066	LOC117779438	uncharacterized LOC117779438
chr1	20211107	20212882	1776	1.02281	Distal Intergenic	1	20163055	20186518	23464	2	391013	ENST00000679259.1	-24589	ENSG00000187980	PLA2G2C	phospholipase A2 group IIC
chr1	20430709	20431087	379	1.18322	Promoter (<=1kb)	1	20398716	20431234	32519	2	339505	ENST00000423486.1	147	NA	LINC01141	long intergenic non-protein coding RNA 1141
chr1	20848499	20848785	287	2.20319	Promoter (2-3kb)	1	20807025	20851268	44244	2	8672	ENST00000435383.2	2483	ENSG00000075151	EIF4G3	eukaryotic translation initiation factor 4 gamma 3
chr1	20965151	20965437	287	1.10946	Intron (ENST00000374935.7/8672, intron 9 of 32)	1	20973047	20982445	9399	2	8672	ENST00000476088.1	17008	ENSG00000075151	EIF4G3	eukaryotic translation initiation factor 4 gamma 3
chr1	21237977	21239204	1228	2.26436	Promoter (<=1kb)	1	21233570	21238350	4781	2	1889	ENST00000470394.1	0	ENSG00000117298	ECE1	endothelin converting enzyme 1
chr1	21241409	21241765	357	1.88186	Intron (ENST00000415912.6/1889, intron 10 of 18)	1	21233570	21238350	4781	2	1889	ENST00000470394.1	-3059	ENSG00000117298	ECE1	endothelin converting enzyme 1
chr1	21241939	21242589	651	1.7644	Intron (ENST00000415912.6/1889, intron 10 of 18)	1	21233570	21238350	4781	2	1889	ENST00000470394.1	-3589	ENSG00000117298	ECE1	endothelin converting enzyme 1
chr1	21439048	21439598	551	1.20817	Promoter (<=1kb)	1	21440128	21483467	43340	1	84224	ENST00000454000.6	-530	ENSG00000142794	NBPF3	NBPF member 3
chr1	21478824	21479080	257	2.49734	Intron (ENST00000454000.6/84224, intron 8 of 13)	1	21473395	21480221	6827	1	84224	ENST00000477050.1	5429	ENSG00000142794	NBPF3	NBPF member 3
chr1	22110336	22110571	236	1.50223	Distal Intergenic	1	22127038	22129851	2814	2	54361	ENST00000415567.1	19280	ENSG00000162552	WNT4	Wnt family member 4
chr1	22447989	22448327	339	1.02371	Intron (ENST00000650433.1/9923, intron 1 of 8)	1	22451851	22531154	79304	1	9923	ENST00000375647.5	-3524	ENSG00000184677	ZBTB40	zinc finger and BTB domain containing 40
chr1	22472439	22472826	388	1.28238	Intron (ENST00000650433.1/9923, intron 1 of 8)	1	22451867	22506241	54375	1	9923	ENST00000400239.6	20572	ENSG00000184677	ZBTB40	zinc finger and BTB domain containing 40
chr1	22618160	22618445	286	1.09943	Distal Intergenic	1	22633258	22633366	109	2	102466615	ENST00000614019.2	14921	ENSG00000276835	MIR6127	microRNA 6127
chr1	22971155	22971573	419	1.4486	Promoter (1-2kb)	1	22953043	22972866	19824	2	646262	ENST00000426928.7	1293	ENSG00000215906	LACTBL1	lactamase beta like 1
chr1	23109066	23109349	284	1.01755	5' UTR	1	23084030	23133679	49650	2	7798	ENST00000475164.3	24330	ENSG00000169641	LUZP1	leucine zipper protein 1
chr1	23423880	23424119	240	1.74829	Promoter (<=1kb)	1	23383433	23424633	41201	2	6920	ENST00000476978.3	514	ENSG00000204219	TCEA3	transcription elongation factor A3
chr1	23472901	23474462	1562	1.75363	Intron (ENST00000336689.8/55616, intron 1 of 24)	1	23455991	23480179	24189	2	55616	ENST00000449467.2	5717	ENSG00000088280	ASAP3	ArfGAP with SH3 domain, ankyrin repeat and PH domain 3
chr1	23477094	23477512	419	1.22677	Promoter (2-3kb)	1	23455991	23480179	24189	2	55616	ENST00000449467.2	2667	ENSG00000088280	ASAP3	ArfGAP with SH3 domain, ankyrin repeat and PH domain 3
chr1	23507639	23508192	554	1.10624	3' UTR	1	23516359	23519396	3038	2	1870	ENST00000487237.1	11204	ENSG00000007968	E2F2	E2F transcription factor 2
chr1	23574271	23574952	682	1.03836	Distal Intergenic	1	23581495	23640568	59074	1	259283	ENST00000477916.5	-6543	ENSG00000197880	MDS2	myelodysplastic syndrome 2 translocation associated
chr1	24067938	24068316	379	1.01755	Promoter (1-2kb)	1	24066774	24083565	16792	1	107985737	ENST00000429191.1	1164	NA	MYOM3-AS1	MYOM3 antisense RNA 1
chr1	24556266	24556720	455	1.01104	Promoter (<=1kb)	1	24556087	24609328	53242	1	400746	ENST00000374392.3	179	ENSG00000184454	NCMAP	non-compact myelin associated protein
chr1	24605591	24605936	346	2.04353	3' UTR	1	24589464	24609328	19865	1	400746	ENST00000486262.1	16127	ENSG00000184454	NCMAP	non-compact myelin associated protein
chr1	24678401	24678722	322	1.572	Distal Intergenic	1	24669583	24671469	1887	1	10250	ENST00000474843.1	8818	ENSG00000133226	SRRM1	serine and arginine repetitive matrix 1
chr1	24879067	24879388	322	1.88559	Distal Intergenic	1	24919345	24919416	72	2	102465437	ENST00000614863.1	40028	ENSG00000278034	MIR6731	microRNA 6731
chr1	24942835	24943169	335	1.25455	Intron (ENST00000338888.4/864, intron 2 of 6)	1	24899511	24930276	30766	2	864	ENST00000308873.11	-12559	ENSG00000020633	RUNX3	RUNX family transcription factor 3
chr1	25811074	25811338	265	1.46953	Promoter (<=1kb)	1	25811470	25823308	11839	1	57190	ENST00000559265.1	-132	ENSG00000162430	SELENON	selenoprotein N
chr1	26418793	26419195	403	1.54472	Intron (ENST00000254231.4/79727, intron 2 of 4)	1	26410817	26429728	18912	1	79727	ENST00000326279.11	7976	ENSG00000131914	LIN28A	lin-28 homolog A
chr1	26898473	26899815	1343	1.05101	Promoter (<=1kb)	1	26900238	26942776	42539	1	10726	ENST00000435827.6	-423	ENSG00000090273	NUDC	nuclear distribution C, dynein complex regulator
chr1	26957263	26957582	320	1.39531	Promoter (2-3kb)	1	26949562	26960468	10907	2	126695	ENST00000320567.6	2886	ENSG00000175707	KDF1	keratinocyte differentiation factor 1
chr1	26998917	26999522	606	1.55857	Intron (ENST00000522111.3/388610, intron 1 of 1)	1	26994319	27000109	5791	1	388610	ENST00000531285.1	4598	ENSG00000253368	TRNP1	TMF1 regulated nuclear protein 1
chr1	27198186	27198419	234	1.13169	Distal Intergenic	1	27114233	27166981	52749	2	6548	ENST00000374084.2	-31205	ENSG00000090020	SLC9A1	solute carrier family 9 member A1
chr1	27233796	27234215	420	1.24278	Promoter (<=1kb)	1	27229106	27234352	5247	2	105376890	ENST00000425205.1	137	NA	WDTC1-DT	WDTC1 divergent transcript
chr1	27428529	27428988	460	1.23389	5' UTR	1	27392622	27395814	3193	1	2827	ENST00000374024.4	35907	ENSG00000181773	GPR3	G protein-coupled receptor 3
chr1	27667612	27667997	386	1.24133	Promoter (1-2kb)	1	27660384	27666279	5896	2	111216282	ENST00000681370.1	-1333	ENSG00000233975	LINC02574	long intergenic non-protein coding RNA 2574
chr1	27668197	27669275	1079	1.12475	Promoter (1-2kb)	1	27660384	27666279	5896	2	111216282	ENST00000681370.1	-1918	ENSG00000233975	LINC02574	long intergenic non-protein coding RNA 2574
chr1	28089201	28089505	305	1.47106	Promoter (<=1kb)	1	27970347	28088637	118291	2	2140	ENST00000540618.5	-564	ENSG00000158161	EYA3	EYA transcriptional coactivator and phosphatase 3
chr1	28517556	28517964	409	1.10597	Promoter (<=1kb)	1	28518136	28538983	20848	1	1104	ENST00000373832.5	-172	ENSG00000180198	RCC1	regulator of chromosome condensation 1
chr1	29189143	29189720	578	1.5784	Distal Intergenic	1	29147743	29181900	34158	2	6429	ENST00000373795.7	-7243	ENSG00000116350	SRSF4	serine and arginine rich splicing factor 4
chr1	30992071	30992372	302	1.27589	Promoter (2-3kb)	1	30932844	30995059	62216	2	9698	ENST00000498419.5	2687	ENSG00000134644	PUM1	pumilio RNA binding family member 1
chr1	31156168	31156401	234	1.09251	Distal Intergenic	1	31181589	31188153	6565	2	79570	ENST00000526106.5	31752	ENSG00000084628	NKAIN1	sodium/potassium transporting ATPase interacting 1
chr1	31186455	31187340	886	1.61293	Promoter (<=1kb)	1	31181589	31188153	6565	2	79570	ENST00000526106.5	813	ENSG00000084628	NKAIN1	sodium/potassium transporting ATPase interacting 1
chr1	31651980	31652213	234	1.46138	Exon (ENST00000623791.3/107985471, exon 2 of 5)	1	31653604	31655848	2245	2	1307	ENST00000461217.1	3635	ENSG00000084636	COL16A1	collagen type XVI alpha 1 chain
chr1	31755130	31756271	1142	1.33303	Promoter (<=1kb)	1	31739515	31756264	16750	2	576	ENST00000530134.5	0	ENSG00000121753	ADGRB2	adhesion G protein-coupled receptor B2
chr1	31814333	31814710	378	1.19478	Promoter (<=1kb)	1	31794516	31814129	19614	2	90853	ENST00000485944.5	-204	ENSG00000134668	SPOCD1	SPOC domain containing 1
chr1	31815064	31815601	538	1.18021	Promoter (<=1kb)	1	31790483	31815375	24893	2	90853	ENST00000533231.5	0	ENSG00000134668	SPOCD1	SPOC domain containing 1
chr1	31830333	31830664	332	1.8178	Distal Intergenic	1	31799809	31816022	16214	2	90853	ENST00000528791.5	-14311	ENSG00000134668	SPOCD1	SPOC domain containing 1
chr1	31830816	31831076	261	1.85047	Distal Intergenic	1	31799809	31816022	16214	2	90853	ENST00000528791.5	-14794	ENSG00000134668	SPOCD1	SPOC domain containing 1
chr1	32206128	32206863	736	1.14767	Promoter (<=1kb)	1	32205671	32208682	3012	1	55721	ENST00000537469.2	457	ENSG00000160051	IQCC	IQ motif containing C
chr1	32924766	32925646	881	1.72461	Exon (ENST00000661031.1/ENST00000661031.1, exon 1 of 3)	1	32894846	32901438	6593	2	113452	ENST00000475208.5	-23328	ENSG00000121900	TMEM54	transmembrane protein 54
chr1	33260153	33260666	514	1.18989	Intron (ENST00000539719.6/149076, intron 1 of 8)	1	33256619	33275248	18630	1	149076	ENST00000490959.2	3534	ENSG00000160094	ZNF362	zinc finger protein 362
chr1	34791044	34791344	301	1.4298	Promoter (1-2kb)	1	34792999	34795090	2092	1	2701	ENST00000450137.1	-1655	ENSG00000187513	GJA4	gap junction protein alpha 4
chr1	34945860	34946159	300	1.64331	Distal Intergenic	1	34865436	34929650	64215	2	58512	ENST00000373347.6	-16210	ENSG00000116544	DLGAP3	DLG associated protein 3
chr1	36664782	36665169	388	1.01663	Distal Intergenic	1	36768122	36769725	1604	2	124904023	ENST00000642109.1	104556	ENSG00000284720	LOC124904023	uncharacterized LOC124904023
chr1	37508205	37508523	319	1.19011	Intron (ENST00000296214.10/64769, intron 4 of 6)	1	37501415	37513520	12106	2	64769	ENST00000485039.1	4997	ENSG00000163875	MEAF6	MYST/Esa1 associated factor 6
chr1	38125915	38126502	588	1.46802	Distal Intergenic	1	38129464	38140593	11130	2	105378655	ENST00000641212.1	14091	NA	LINC02786	long intergenic non-protein coding RNA 2786
chr1	38783592	38783932	341	1.25517	Intron (ENST00000641481.1/ENST00000641481.1, intron 2 of 3)	1	38839349	38848074	8726	2	64121	ENST00000474456.1	64142	ENSG00000116954	RRAGC	Ras related GTP binding C
chr1	39839321	39839699	379	1.30165	3' UTR	1	39847044	39847757	714	2	54802	ENST00000467774.1	8058	ENSG00000043514	TRIT1	tRNA isopentenyltransferase 1
chr1	39839881	39840239	359	1.44826	3' UTR	1	39847044	39847757	714	2	54802	ENST00000467774.1	7518	ENSG00000043514	TRIT1	tRNA isopentenyltransferase 1
chr1	40770599	40770946	348	2.09736	Promoter (1-2kb)	1	40768730	40771601	2872	1	4802	ENST00000496608.1	1869	ENSG00000066136	NFYC	nuclear transcription factor Y subunit gamma
chr1	40865693	40866015	323	2.32058	Promoter (1-2kb)	1	40863914	40876670	12757	1	124904157	ENST00000414199.1	1779	NA	LOC124904157	uncharacterized LOC124904157
chr1	41712475	41713086	612	1.19174	Intron (ENST00000372584.5/59269, intron 1 of 7)	1	41506365	41662325	155961	2	59269	ENST00000643665.1	-50150	ENSG00000127124	HIVEP3	HIVEP zinc finger 3
chr1	42183726	42183959	234	2.1108	Intron (ENST00000372571.5/22887, intron 1 of 2)	1	42176539	42189809	13271	2	22887	ENST00000372571.5	5850	ENSG00000198815	FOXJ3	forkhead box J3
chr1	42806737	42807112	376	2.11511	3' UTR	1	42807052	42816804	9753	2	374969	ENST00000372522.5	9692	ENSG00000177868	SVBP	small vasohibin binding protein
chr1	42993465	42993722	258	1.21413	Intron (ENST00000653200.1/440584, intron 3 of 3)	1	42959100	42996814	37715	1	440584	ENST00000664148.1	34365	ENSG00000227533	SLC2A1-DT	SLC2A1 divergent transcript
chr1	43021417	43022553	1137	2.11476	Distal Intergenic	1	42959100	42996814	37715	1	440584	ENST00000664148.1	62317	ENSG00000227533	SLC2A1-DT	SLC2A1 divergent transcript
chr1	43058531	43058815	285	1.19422	Distal Intergenic	1	43145153	43156396	11244	1	440585	ENST00000410048.5	-86338	ENSG00000186973	CFAP144	cilia and flagella associated protein 144
chr1	43170737	43171173	437	1.06221	Promoter (<=1kb)	1	43164346	43171121	6776	2	10969	ENST00000463906.1	0	ENSG00000117395	EBNA1BP2	EBNA1 binding protein 2
chr1	43492407	43493414	1008	1.33424	Distal Intergenic	1	43525187	43553519	28333	1	5792	ENST00000496043.5	-31773	ENSG00000142949	PTPRF	protein tyrosine phosphatase receptor type F
chr1	43634461	43634695	235	1.52186	Distal Intergenic	1	43650149	43705518	55370	1	9682	ENST00000372396.4	-15454	ENSG00000066135	KDM4A	lysine demethylase 4A
chr1	44629858	44630092	235	1.44975	Promoter (1-2kb)	1	44631732	44649769	18038	1	55182	ENST00000335497.11	-1640	ENSG00000187147	RNF220	ring finger protein 220
chr1	44674954	44675255	302	1.24984	Promoter (<=1kb)	1	44674780	44724343	49564	1	339541	ENST00000444751.5	174	ENSG00000198520	ARMH1	armadillo like helical domain containing 1
chr1	46604820	46605239	420	1.06425	Promoter (<=1kb)	1	46568456	46604294	35839	2	8569	ENST00000496619.6	-526	ENSG00000079277	MKNK1	MAPK interacting serine/threonine kinase 1
chr1	47311714	47312700	987	1.06787	Promoter (<=1kb)	1	47250622	47313135	62514	2	6491	ENST00000396221.6	435	ENSG00000123473	STIL	STIL centriolar assembly protein
chr1	47534141	47534375	235	1.65566	Distal Intergenic	1	47438044	47440691	2648	1	2306	ENST00000334793.6	96097	ENSG00000186564	FOXD2	forkhead box D2
chr1	47534543	47534916	374	1.70399	Distal Intergenic	1	47438044	47440691	2648	1	2306	ENST00000334793.6	96499	ENSG00000186564	FOXD2	forkhead box D2
chr1	47771650	47772620	971	1.1344	Intron (ENST00000606738.3/388630, intron 6 of 6)	1	47761132	47765547	4416	2	388630	ENST00000438589.1	-6103	ENSG00000269113	TRABD2B	TraB domain containing 2B
chr1	51345284	51346775	1492	1.15315	Promoter (<=1kb)	1	51311257	51345116	33860	2	22996	ENST00000527205.1	-168	ENSG00000085831	TTC39A	tetratricopeptide repeat domain 39A
chr1	51349555	51350108	554	1.98325	Distal Intergenic	1	51311257	51345116	33860	2	22996	ENST00000527205.1	-4439	ENSG00000085831	TTC39A	tetratricopeptide repeat domain 39A
chr1	51660583	51661401	819	1.14534	Intron (ENST00000371714.5/114883, intron 5 of 25)	1	51617114	51776912	159799	1	114883	ENST00000489990.5	43469	ENSG00000117859	OSBPL9	oxysterol binding protein like 9
chr1	52845070	52845495	426	1.13783	Promoter (2-3kb)	1	52842760	52894998	52239	1	440590	ENST00000371528.2	2310	ENSG00000203995	ZYG11A	zyg-11 family member A, cell cycle regulator
chr1	53518817	53519094	278	1.3506	Intron (ENST00000312233.4/148979, intron 6 of 9)	1	53459976	53464679	4704	1	63948	ENST00000463126.1	58841	ENSG00000143006	DMRTB1	DMRT like family B with proline rich C-terminal 1
chr1	55010342	55010728	387	2.25619	3' UTR	1	54998933	55017172	18240	1	7809	ENST00000651561.1	11409	ENSG00000162399	BSND	barttin CLCNK type accessory subunit beta
chr1	56491650	56492268	619	1.03815	Intron (ENST00000641494.1/124904185, intron 2 of 5)	1	56248367	56483454	235088	2	124904186	ENST00000641415.1	-8196	NA	LOC124904186	uncharacterized LOC124904186
chr1	56811112	56811792	681	1.56193	Intron (ENST00000343433.7/199920, intron 1 of 19)	1	56718789	56819404	100616	2	199920	ENST00000343433.7	7612	ENSG00000187889	FYB2	FYN binding protein 2
chr1	58430142	58431040	899	1.93355	Intron (ENST00000485760.5/1600, intron 3 of 20)	1	58462552	58506199	43648	2	115209	ENST00000460671.1	75159	ENSG00000162600	OMA1	OMA1 zinc metallopeptidase
chr1	58432848	58433152	305	1.71888	Intron (ENST00000485760.5/1600, intron 3 of 20)	1	58462552	58506199	43648	2	115209	ENST00000460671.1	73047	ENSG00000162600	OMA1	OMA1 zinc metallopeptidase
chr1	62318837	62319206	370	1.6587	Promoter (<=1kb)	1	62237544	62319301	81758	2	163782	ENST00000354381.3	95	ENSG00000132854	KANK4	KN motif and ankyrin repeat domains 4
chr1	62325237	62325689	453	1.62484	Distal Intergenic	1	62236165	62319434	83270	2	163782	ENST00000371153.9	-5803	ENSG00000132854	KANK4	KN motif and ankyrin repeat domains 4
chr1	64861727	64862228	502	1.99825	Promoter (2-3kb)	1	64859642	64864856	5215	2	3716	ENST00000494904.1	2628	ENSG00000162434	JAK1	Janus kinase 1
chr1	64878931	64879250	320	4.5154	3' UTR	1	64867100	64869408	2309	2	3716	ENST00000672903.1	-9523	ENSG00000162434	JAK1	Janus kinase 1
chr1	64893040	64893393	354	1.04031	Intron (ENST00000342505.5/3716, intron 1 of 24)	1	64867100	64869408	2309	2	3716	ENST00000672903.1	-23632	ENSG00000162434	JAK1	Janus kinase 1
chr1	64917346	64917776	431	1.02405	Intron (ENST00000342505.5/3716, intron 1 of 24)	1	64867100	64869408	2309	2	3716	ENST00000672903.1	-47938	ENSG00000162434	JAK1	Janus kinase 1
chr1	64938874	64939273	400	1.60909	Intron (ENST00000342505.5/3716, intron 1 of 24)	1	64833234	64966284	133051	2	3716	ENST00000671929.2	27011	ENSG00000162434	JAK1	Janus kinase 1
chr1	64951185	64951458	274	1.42236	Intron (ENST00000342505.5/3716, intron 1 of 24)	1	64833234	64966284	133051	2	3716	ENST00000671929.2	14826	ENSG00000162434	JAK1	Janus kinase 1
chr1	64951722	64952202	481	1.40772	Intron (ENST00000342505.5/3716, intron 1 of 24)	1	64833234	64966284	133051	2	3716	ENST00000671929.2	14082	ENSG00000162434	JAK1	Janus kinase 1
chr1	64962154	64962573	420	1.76792	Intron (ENST00000342505.5/3716, intron 1 of 24)	1	64833234	64966284	133051	2	3716	ENST00000671929.2	3711	ENSG00000162434	JAK1	Janus kinase 1
chr1	64981256	64983119	1864	1.28308	Intron (ENST00000671954.2/3716, intron 2 of 25)	1	64972365	64990062	17698	2	101927084	ENST00000635398.1	6943	ENSG00000226891	LINC01359	long intergenic non-protein coding RNA 1359
chr1	64990636	64990869	234	1.20357	Promoter (<=1kb)	1	64973658	64990841	17184	2	101927084	ENST00000635626.1	0	ENSG00000226891	LINC01359	long intergenic non-protein coding RNA 1359
chr1	65256922	65257371	450	1.58759	Promoter (2-3kb)	1	65254462	65392588	138127	1	9829	ENST00000494710.6	2460	ENSG00000116675	DNAJC6	DnaJ heat shock protein family (Hsp40) member C6
chr1	65359920	65360302	383	2.7618	Intron (ENST00000463018.5/9829, intron 2 of 4)	1	65366065	65379788	13724	1	9829	ENST00000472787.1	-5763	ENSG00000116675	DNAJC6	DnaJ heat shock protein family (Hsp40) member C6
chr1	66132431	66132877	447	3.70033	Intron (ENST00000329654.8/5142, intron 3 of 16)	1	66152390	66332590	180201	1	5142	ENST00000412480.6	-19513	ENSG00000184588	PDE4B	phosphodiesterase 4B
chr1	66177549	66178111	563	1.02935	Intron (ENST00000329654.8/5142, intron 3 of 16)	1	66152390	66332590	180201	1	5142	ENST00000412480.6	25159	ENSG00000184588	PDE4B	phosphodiesterase 4B
chr1	66241859	66242229	371	1.75839	Intron (ENST00000329654.8/5142, intron 3 of 16)	1	66257365	66267509	10145	1	5142	ENST00000371048.7	-15136	ENSG00000184588	PDE4B	phosphodiesterase 4B
chr1	66242452	66242685	234	1.89826	Intron (ENST00000329654.8/5142, intron 3 of 16)	1	66257365	66267509	10145	1	5142	ENST00000371048.7	-14680	ENSG00000184588	PDE4B	phosphodiesterase 4B
chr1	66265541	66265876	336	1.01499	Intron (ENST00000329654.8/5142, intron 6 of 16)	1	66257647	66266155	8509	1	5142	ENST00000491340.2	7894	ENSG00000184588	PDE4B	phosphodiesterase 4B
chr1	77667844	77668077	234	1.22969	Intron (ENST00000370801.8/26009, intron 1 of 14)	1	77640954	77682643	41690	2	26009	ENST00000469944.1	14566	ENSG00000036549	ZZZ3	zinc finger ZZ-type containing 3
chr1	78005622	78006017	396	1.07104	Promoter (<=1kb)	1	78004939	78017964	13026	1	11080	ENST00000370763.6	683	ENSG00000162616	DNAJB4	DnaJ heat shock protein family (Hsp40) member B4
chr1	78628427	78628796	370	1.96598	Promoter (<=1kb)	1	78627985	78630187	2203	1	10964	ENST00000450498.1	442	ENSG00000137959	IFI44L	interferon induced protein 44 like
chr1	78653594	78654122	529	2.50712	Intron (ENST00000470323.5/10561, intron 1 of 6)	1	78649858	78664078	14221	1	10561	ENST00000472152.5	3736	ENSG00000137965	IFI44	interferon induced protein 44
chr1	78672225	78673087	863	1.32161	Distal Intergenic	1	78662735	78664078	1344	1	10561	ENST00000446486.1	9490	ENSG00000137965	IFI44	interferon induced protein 44
chr1	84603607	84603845	239	1.28806	Distal Intergenic	1	84614068	84621034	6967	2	103695366	ENST00000701339.1	17189	NA	LINC01461	long intergenic non-protein coding RNA 1461
chr1	84774726	84775408	683	1.23973	Distal Intergenic	1	84666119	84690803	24685	2	117178	ENST00000422026.1	-83923	ENSG00000117155	SSX2IP	SSX family member 2 interacting protein
chr1	84947574	84947814	241	1.55188	Intron (ENST00000370608.8/255231, intron 6 of 13)	1	84926426	84929844	3419	2	255231	ENST00000530971.1	-17730	ENSG00000153898	MCOLN2	mucolipin TRP cation channel 2
chr1	84956688	84957298	611	1.39942	Intron (ENST00000370608.8/255231, intron 3 of 13)	1	84926426	84929844	3419	2	255231	ENST00000530971.1	-26844	ENSG00000153898	MCOLN2	mucolipin TRP cation channel 2
chr1	85166136	85166555	420	1.00533	Intron (ENST00000341460.6/84144, intron 5 of 6)	1	85133794	85133873	80	1	100616481	ENST00000580922.1	32342	ENSG00000266110	MIR4423	microRNA 4423
chr1	88879127	88879522	396	1.24013	Intron (ENST00000370500.10/2959, intron 2 of 6)	1	88863986	88888048	24063	2	2959	ENST00000471296.5	8526	ENSG00000137947	GTF2B	general transcription factor IIB
chr1	91737475	91737781	307	1.03299	Intron (ENST00000533089.5/7049, intron 7 of 19)	1	91719893	91727918	8026	2	7049	ENST00000529608.1	-9557	ENSG00000069702	TGFBR3	transforming growth factor beta receptor 3
chr1	93600084	93600415	332	1.18687	Intron (ENST00000417401.3/100129046, intron 2 of 2)	1	93594390	93599740	5351	1	100129046	ENST00000446684.1	5694	NA	BCAR3-AS1	BCAR3 antisense RNA 1
chr1	93638945	93639345	401	1.30386	Intron (ENST00000260502.11/8412, intron 3 of 11)	1	93592306	93648822	56517	2	8412	ENST00000479503.2	9477	ENSG00000137936	BCAR3	BCAR3 adaptor protein, NSP family member
chr1	93664093	93664384	292	1.11551	Intron (ENST00000260502.11/8412, intron 2 of 11)	1	93592306	93648822	56517	2	8412	ENST00000479503.2	-15271	ENSG00000137936	BCAR3	BCAR3 adaptor protein, NSP family member
chr1	94118464	94118737	274	1.32569	Promoter (2-3kb)	1	94045637	94121125	75489	2	24	ENST00000649773.1	2388	ENSG00000198691	ABCA4	ATP binding cassette subfamily A member 4
chr1	94372417	94373230	814	1.13627	Intron (ENST00000656153.1/107985092, intron 6 of 6)	1	94418389	94518663	100275	1	5825	ENST00000370214.9	-45159	ENSG00000117528	ABCD3	ATP binding cassette subfamily D member 3
chr1	94446088	94446532	445	2.95344	Intron (ENST00000370214.9/5825, intron 1 of 22)	1	94418831	94475694	56864	1	5825	ENST00000468860.1	27257	ENSG00000117528	ABCD3	ATP binding cassette subfamily D member 3
chr1	100539874	100540107	234	1.31376	Promoter (1-2kb)	1	100538139	100542021	3883	1	54112	ENST00000315033.5	1735	ENSG00000181656	GPR88	G protein-coupled receptor 88
chr1	107703366	107703667	302	1.22996	Intron (ENST00000370056.9/10451, intron 17 of 26)	1	107609814	107688528	78715	2	10451	ENST00000479977.6	-14838	ENSG00000134215	VAV3	vav guanine nucleotide exchange factor 3
chr1	107965297	107965731	435	1.22703	Promoter (<=1kb)	1	107571161	107965180	394020	2	10451	ENST00000370056.9	-117	ENSG00000134215	VAV3	vav guanine nucleotide exchange factor 3
chr1	108327964	108328495	532	1.13881	Intron (ENST00000411846.6/ENST00000411846.6, intron 2 of 5)	1	108261196	108273689	12494	2	148545	ENST00000438965.1	-54275	ENSG00000196427	NBPF4	NBPF member 4
chr1	108556117	108556408	292	1.89984	Distal Intergenic	1	108560089	108644900	84812	1	284611	ENST00000405454.1	-3681	ENSG00000162636	EEIG2	EEIG family member 2
chr1	108565084	108565515	432	1.23565	Intron (ENST00000405454.1/284611, intron 1 of 10)	1	108560100	108639322	79223	1	284611	ENST00000370035.8	4984	ENSG00000162636	EEIG2	EEIG family member 2
chr1	108597706	108598133	428	1.18782	Intron (ENST00000405454.1/284611, intron 1 of 10)	1	108624665	108639322	14658	1	284611	ENST00000483371.1	-26532	ENSG00000162636	EEIG2	EEIG family member 2
chr1	108623639	108624597	959	1.09083	Promoter (<=1kb)	1	108624665	108639322	14658	1	284611	ENST00000483371.1	-68	ENSG00000162636	EEIG2	EEIG family member 2
chr1	108813015	108814488	1474	1.47009	Promoter (2-3kb)	1	108815898	108817454	1557	2	254268	ENST00000466413.1	2966	ENSG00000162641	AKNAD1	AKNA domain containing 1
chr1	108815597	108816127	531	1.10574	Promoter (1-2kb)	1	108815898	108817454	1557	2	254268	ENST00000466413.1	1327	ENSG00000162641	AKNAD1	AKNA domain containing 1
chr1	108846035	108846778	744	1.5321	Intron (ENST00000370001.8/254268, intron 5 of 15)	1	108823057	108852717	29661	2	254268	ENST00000369994.5	5939	ENSG00000162641	AKNAD1	AKNA domain containing 1
chr1	108963942	108964208	267	1.18014	Promoter (<=1kb)	1	108927418	108963527	36110	2	23155	ENST00000691556.1	-415	ENSG00000121940	CLCC1	chloride channel CLIC like 1
chr1	109167753	109168185	433	1.23204	Intron (ENST00000531664.5/57535, intron 4 of 4)	1	109161606	109164626	3021	1	57535	ENST00000533374.1	6147	ENSG00000116299	ELAPOR1	endosome-lysosome associated apoptosis and autophagy regulator 1
chr1	109215150	109216283	1134	1.08065	Promoter (1-2kb)	1	109213982	109238148	24167	1	6301	ENST00000369923.4	1168	ENSG00000031698	SARS1	seryl-tRNA synthetase 1
chr1	109306981	109307862	882	1.22876	Promoter (<=1kb)	1	109292365	109307011	14647	2	343263	ENST00000357155.2	0	ENSG00000221986	MYBPHL	myosin binding protein H like
chr1	109395827	109396988	1162	1.07139	Promoter (<=1kb)	1	109369530	109397861	28332	2	6272	ENST00000471996.1	873	ENSG00000134243	SORT1	sortilin 1
chr1	109427613	109428504	892	1.05552	Promoter (1-2kb)	1	109399042	109426448	27407	2	5686	ENST00000271308.9	-1165	ENSG00000143106	PSMA5	proteasome 20S subunit alpha 5
chr1	109508917	109509310	394	1.23688	Promoter (<=1kb)	1	109504178	109509727	5550	2	57463	ENST00000369864.5	417	ENSG00000181754	AMIGO1	adhesion molecule with Ig like domain 1
chr1	109643226	109644170	945	1.09627	Distal Intergenic	1	109656099	109661700	5602	1	2948	ENST00000369836.9	-11929	ENSG00000168765	GSTM4	glutathione S-transferase mu 4
chr1	109644590	109645020	431	1.23928	Distal Intergenic	1	109656099	109661700	5602	1	2948	ENST00000369836.9	-11079	ENSG00000168765	GSTM4	glutathione S-transferase mu 4
chr1	109717283	109717611	329	1.84398	Promoter (2-3kb)	1	109714616	109717631	3016	1	2949	ENST00000483153.1	2667	ENSG00000134201	GSTM5	glutathione S-transferase mu 5
chr1	109717799	109718602	804	1.89277	3' UTR	1	109714616	109717631	3016	1	2949	ENST00000483153.1	3183	ENSG00000134201	GSTM5	glutathione S-transferase mu 5
chr1	109718869	109719102	234	2.28877	Intron (ENST00000429410.2/124904258, intron 1 of 1)	1	109714616	109717631	3016	1	2949	ENST00000483153.1	4253	ENSG00000134201	GSTM5	glutathione S-transferase mu 5
chr1	109719455	109719781	327	2.60147	Intron (ENST00000429410.2/124904258, intron 1 of 1)	1	109714616	109717631	3016	1	2949	ENST00000483153.1	4839	ENSG00000134201	GSTM5	glutathione S-transferase mu 5
chr1	109728314	109729280	967	2.32456	Promoter (2-3kb)	1	109725820	109775252	49433	1	124904258	ENST00000431955.1	2494	NA	LOC124904258	uncharacterized LOC124904258
chr1	109729455	109730027	573	2.60248	Intron (ENST00000429410.2/124904258, intron 1 of 1)	1	109725820	109775252	49433	1	124904258	ENST00000431955.1	3635	NA	LOC124904258	uncharacterized LOC124904258
chr1	109733507	109733740	234	2.25696	Intron (ENST00000429410.2/124904258, intron 1 of 1)	1	109736975	109738143	1169	2	2947	ENST00000476321.5	4403	ENSG00000134202	GSTM3	glutathione S-transferase mu 3
chr1	109737497	109738506	1010	3.16934	Promoter (<=1kb)	1	109736975	109738143	1169	2	2947	ENST00000476321.5	0	ENSG00000134202	GSTM3	glutathione S-transferase mu 3
chr1	109738895	109739170	276	2.26032	Promoter (<=1kb)	1	109736975	109738143	1169	2	2947	ENST00000476321.5	-752	ENSG00000134202	GSTM3	glutathione S-transferase mu 3
chr1	109739342	109739739	398	1.42657	Promoter (<=1kb)	1	109736976	109740301	3326	2	2947	ENST00000488824.1	562	ENSG00000134202	GSTM3	glutathione S-transferase mu 3
chr1	109788839	109789742	904	1.26728	Distal Intergenic	1	109750081	109764027	13947	2	79574	ENST00000369805.7	-24812	ENSG00000198758	EPS8L3	EPS8 signaling adaptor L3
chr1	109910073	109910622	550	1.00563	Promoter (<=1kb)	1	109910242	109921880	11639	1	1435	ENST00000527192.5	0	ENSG00000184371	CSF1	colony stimulating factor 1
chr1	109983275	109984563	1289	1.23565	Promoter (<=1kb)	1	109984765	110023741	38977	1	10768	ENST00000393614.8	-202	ENSG00000168710	AHCYL1	adenosylhomocysteinase like 1
chr1	110086848	110087181	334	2.38369	Intron (ENST00000554808.1/104355139, intron 1 of 3)	1	110082722	110085200	2479	1	104355139	ENST00000702583.1	4126	ENSG00000258673	LINC01397	long intergenic non-protein coding RNA 1397
chr1	110113001	110114305	1305	1.80941	Promoter (<=1kb)	1	110112443	110113947	1505	1	164153	ENST00000334179.5	558	ENSG00000186150	UBL4B	ubiquitin like 4B
chr1	110117240	110118003	764	1.03507	Distal Intergenic	1	110112443	110113947	1505	1	164153	ENST00000334179.5	4797	ENSG00000186150	UBL4B	ubiquitin like 4B
chr1	110166364	110166619	256	1.33125	Promoter (1-2kb)	1	110167081	110168220	1140	2	105378897	ENST00000418579.1	1601	ENSG00000227091	SLC6A17-AS1	SLC6A17 antisense RNA 1
chr1	110201300	110201748	449	1.02184	3' UTR	1	110208834	110209987	1154	2	100873974	ENST00000455967.1	8239	NA	KCNC4-DT	KCNC4 divergent transcript
chr1	110209549	110210088	540	1.00866	Promoter (<=1kb)	1	110208834	110209987	1154	2	100873974	ENST00000455967.1	0	NA	KCNC4-DT	KCNC4 divergent transcript
chr1	110214706	110215478	773	1.35712	Promoter (2-3kb)	1	110212148	110283100	70953	1	3749	ENST00000412512.2	2558	ENSG00000116396	KCNC4	potassium voltage-gated channel subfamily C member 4
chr1	110216200	110216479	280	1.68454	Intron (ENST00000438661.3/3749, intron 1 of 3)	1	110219716	110234044	14329	1	3749	ENST00000459877.1	-3237	ENSG00000116396	KCNC4	potassium voltage-gated channel subfamily C member 4
chr1	110229878	110231446	1569	2.06099	Intron (ENST00000438661.3/3749, intron 3 of 3)	1	110223830	110229151	5322	1	3749	ENST00000636402.1	6048	ENSG00000116396	KCNC4	potassium voltage-gated channel subfamily C member 4
chr1	110291042	110292005	964	1.4415	Intron (ENST00000449169.1/440600, intron 3 of 3)	1	110338506	110346673	8168	1	64783	ENST00000652747.1	-46501	ENSG00000162775	RBM15	RNA binding motif protein 15
chr1	110347841	110348184	344	1.05552	Exon (ENST00000626572.2/ENST00000626572.2, exon 1 of 3)	1	110339466	110346677	7212	1	64783	ENST00000617047.1	8375	ENSG00000162775	RBM15	RNA binding motif protein 15
chr1	110406270	110406814	545	1.13127	Promoter (<=1kb)	1	110401257	110406425	5169	2	10542	ENST00000602858.5	0	ENSG00000134248	LAMTOR5	late endosomal/lysosomal adaptor, MAPK and MTOR activator 5
chr1	110440744	110441549	806	1.02422	Intron (ENST00000626531.1/ENST00000626531.1, intron 1 of 2)	1	110451149	110457358	6210	1	84432	ENST00000271331.4	-9600	ENSG00000143125	PROK1	prokineticin 1
chr1	110463203	110464928	1726	1.25023	Distal Intergenic	1	110472543	110474966	2424	1	105378898	ENST00000639693.1	-7615	NA	LOC105378898	uncharacterized LOC105378898
chr1	110483252	110483525	274	1.01164	Promoter (2-3kb)	1	110480752	110491277	10526	1	643160	ENST00000474680.5	2500	ENSG00000240194	CYMP	chymosin, pseudogene
chr1	110505284	110505534	251	2.71677	Distal Intergenic	1	110517217	110519175	1959	2	3744	ENST00000369771.4	13641	ENSG00000143105	KCNA10	potassium voltage-gated channel subfamily A member 10
chr1	110765719	110766043	325	1.44576	Distal Intergenic	1	110672465	110674940	2476	2	3738	ENST00000369769.4	-90779	ENSG00000177272	KCNA3	potassium voltage-gated channel subfamily A member 3
chr1	110770887	110771294	408	1.72219	Distal Intergenic	1	110672465	110674940	2476	2	3738	ENST00000369769.4	-95947	ENSG00000177272	KCNA3	potassium voltage-gated channel subfamily A member 3
chr1	111204738	111205174	437	1.00212	Promoter (<=1kb)	1	111197919	111204535	6617	2	79961	ENST00000473822.5	-203	ENSG00000162777	DENND2D	DENN domain containing 2D
chr1	111254154	111254596	443	1.12355	Exon (ENST00000456220.1/ENST00000456220.1, exon 6 of 8)	1	111239306	111243438	4133	1	1117	ENST00000529459.1	14848	ENSG00000064886	CHI3L2	chitinase 3 like 2
chr1	111450325	111451735	1411	1.3069	Promoter (<=1kb)	1	111449682	111456748	7067	1	515	ENST00000464154.1	643	ENSG00000116459	ATP5PB	ATP synthase peripheral stalk-membrane subunit b
chr1	111451907	111452855	949	1.3069	Promoter (2-3kb)	1	111449682	111456748	7067	1	515	ENST00000464154.1	2225	ENSG00000116459	ATP5PB	ATP synthase peripheral stalk-membrane subunit b
chr1	111503259	111504591	1333	1.3535	Promoter (<=1kb)	1	111499429	111503633	4205	2	140	ENST00000241356.5	0	ENSG00000282608	ADORA3	adenosine A3 receptor
chr1	111515339	111515752	414	1.35706	Intron (ENST00000369717.8/57413, intron 1 of 5)	1	111483348	111503633	20286	2	57413	ENST00000369716.9	-11706	ENSG00000121933	TMIGD3	transmembrane and immunoglobulin domain containing 3
chr1	111574203	111574562	360	1.54172	Intron (ENST00000356415.5/5906, intron 1 of 7)	1	111483348	111563962	80615	2	57413	ENST00000369717.8	-10241	ENSG00000121933	TMIGD3	transmembrane and immunoglobulin domain containing 3
chr1	111618932	111619434	503	1.36813	Promoter (<=1kb)	1	111619777	111716668	96892	1	5906	ENST00000687939.1	-343	ENSG00000116473	RAP1A	RAP1A, member of RAS oncogene family
chr1	111622020	111622566	547	1.14337	Promoter (2-3kb)	1	111619789	111716691	96903	1	5906	ENST00000369709.4	2231	ENSG00000116473	RAP1A	RAP1A, member of RAS oncogene family
chr1	111622730	111623569	840	1.23497	Promoter (2-3kb)	1	111619789	111716691	96903	1	5906	ENST00000369709.4	2941	ENSG00000116473	RAP1A	RAP1A, member of RAS oncogene family
chr1	111635472	111636179	708	1.60023	Intron (ENST00000356415.5/5906, intron 1 of 7)	1	111627469	111712696	85228	1	5906	ENST00000494982.1	8003	ENSG00000116473	RAP1A	RAP1A, member of RAS oncogene family
chr1	111636363	111636596	234	2.02662	Intron (ENST00000356415.5/5906, intron 1 of 7)	1	111627469	111712696	85228	1	5906	ENST00000494982.1	8894	ENSG00000116473	RAP1A	RAP1A, member of RAS oncogene family
chr1	111639695	111639991	297	1.3401	Intron (ENST00000356415.5/5906, intron 1 of 7)	1	111627469	111712696	85228	1	5906	ENST00000494982.1	12226	ENSG00000116473	RAP1A	RAP1A, member of RAS oncogene family
chr1	111647063	111647518	456	1.31171	Intron (ENST00000356415.5/5906, intron 1 of 7)	1	111627469	111712696	85228	1	5906	ENST00000494982.1	19594	ENSG00000116473	RAP1A	RAP1A, member of RAS oncogene family
chr1	111650013	111651181	1169	1.05471	Exon (ENST00000364158.1/ENST00000364158.1, exon 1 of 1)	1	111627469	111712696	85228	1	5906	ENST00000494982.1	22544	ENSG00000116473	RAP1A	RAP1A, member of RAS oncogene family
chr1	111669323	111669682	360	1.18312	Intron (ENST00000356415.5/5906, intron 1 of 7)	1	111627469	111712696	85228	1	5906	ENST00000494982.1	41854	ENSG00000116473	RAP1A	RAP1A, member of RAS oncogene family
chr1	111670115	111670440	326	1.39329	Intron (ENST00000356415.5/5906, intron 1 of 7)	1	111627469	111712696	85228	1	5906	ENST00000494982.1	42646	ENSG00000116473	RAP1A	RAP1A, member of RAS oncogene family
chr1	111757688	111758077	390	1.00046	Promoter (1-2kb)	1	111756669	111761412	4744	1	11218	ENST00000524894.2	1019	ENSG00000064703	DDX20	DEAD-box helicase 20
chr1	112393798	112394151	354	1.29223	Promoter (2-3kb)	1	112396214	112461164	64951	1	55917	ENST00000271277.11	-2063	ENSG00000143079	CTTNBP2NL	CTTNBP2 N-terminal like
chr1	112405279	112405527	249	1.44633	Intron (ENST00000271277.11/55917, intron 1 of 5)	1	112396519	112456306	59788	1	55917	ENST00000441739.1	8760	ENSG00000143079	CTTNBP2NL	CTTNBP2 N-terminal like
chr1	112575649	112576496	848	1.10232	Intron (ENST00000358039.9/54879, intron 11 of 14)	1	112525530	112555876	30347	2	54879	ENST00000495109.2	-19773	ENSG00000007341	ST7L	suppression of tumorigenicity 7 like
chr1	112593260	112593859	600	1.0054	Intron (ENST00000358039.9/54879, intron 5 of 14)	1	112541951	112610906	68956	2	54879	ENST00000418497.5	17047	ENSG00000007341	ST7L	suppression of tumorigenicity 7 like
chr1	112605747	112605980	234	1.07736	Intron (ENST00000358039.9/54879, intron 3 of 14)	1	112541951	112610906	68956	2	54879	ENST00000418497.5	4926	ENSG00000007341	ST7L	suppression of tumorigenicity 7 like
chr1	112623144	112623523	380	1.11449	Promoter (2-3kb)	1	112541794	112620825	79032	2	54879	ENST00000463235.5	-2319	ENSG00000007341	ST7L	suppression of tumorigenicity 7 like
chr1	112632226	112632629	404	2.12683	Intron (ENST00000485542.5/829, intron 1 of 2)	1	112541794	112620825	79032	2	54879	ENST00000463235.5	-11401	ENSG00000007341	ST7L	suppression of tumorigenicity 7 like
chr1	112646178	112646546	369	1.13162	Intron (ENST00000485542.5/829, intron 1 of 2)	1	112659329	112670170	10842	1	829	ENST00000466066.1	-12783	ENSG00000116489	CAPZA1	capping actin protein of muscle Z-line subunit alpha 1
chr1	112707549	112708398	850	1.44308	Promoter (<=1kb)	1	112701131	112707434	6304	2	389	ENST00000369642.7	-115	ENSG00000155366	RHOC	ras homolog family member C
chr1	112716571	112716867	297	1.19269	Promoter (1-2kb)	1	112709998	112715332	5335	2	333926	ENST00000309276.11	-1239	ENSG00000155367	PPM1J	protein phosphatase, Mg2+/Mn2+ dependent 1J
chr1	112806881	112807277	397	1.58508	Distal Intergenic	1	112820170	112825741	5572	2	100996702	ENST00000691250.1	18464	ENSG00000215866	LINC01356	long intergenic non-protein coding RNA 1356
chr1	112817677	112818383	707	1.79189	Distal Intergenic	1	112820170	112825741	5572	2	100996702	ENST00000691250.1	7358	ENSG00000215866	LINC01356	long intergenic non-protein coding RNA 1356
chr1	112903785	112904322	538	1.52837	Intron (ENST00000715665.1/100506392, intron 1 of 3)	1	112918018	112922392	4375	2	6566	ENST00000481750.1	18070	ENSG00000155380	SLC16A1	solute carrier family 16 member 1
chr1	112956658	112957375	718	1.41282	Promoter (<=1kb)	1	112956824	113047051	90228	1	100506392	ENST00000627431.2	0	ENSG00000226419	SLC16A1-AS1	SLC16A1 antisense RNA 1
chr1	113026878	113027779	902	2.16158	Intron (ENST00000627431.2/100506392, intron 4 of 5)	1	112978610	112999636	21027	2	107985189	ENST00000655233.1	-27242	NA	LOC107985189	uncharacterized LOC107985189
chr1	113075718	113076438	721	1.05295	Promoter (2-3kb)	1	113073198	113132260	59063	1	9860	ENST00000361127.6	2520	ENSG00000198799	LRIG2	leucine rich repeats and immunoglobulin like domains 2
chr1	113101275	113102115	841	1.33337	Promoter (<=1kb)	1	113100397	113127200	26804	1	9860	ENST00000492207.5	878	ENSG00000198799	LRIG2	leucine rich repeats and immunoglobulin like domains 2
chr1	113102275	113102611	337	1.0792	Promoter (<=1kb)	1	113103201	113124997	21797	1	9860	ENST00000466161.1	-590	ENSG00000198799	LRIG2	leucine rich repeats and immunoglobulin like domains 2
chr1	113140880	113141331	452	1.0385	Distal Intergenic	1	113103201	113124997	21797	1	9860	ENST00000466161.1	37679	ENSG00000198799	LRIG2	leucine rich repeats and immunoglobulin like domains 2
chr1	113141555	113141942	388	1.26698	Distal Intergenic	1	113103201	113124997	21797	1	9860	ENST00000466161.1	38354	ENSG00000198799	LRIG2	leucine rich repeats and immunoglobulin like domains 2
chr1	113145420	113145966	547	1.14767	Distal Intergenic	1	113103201	113124997	21797	1	9860	ENST00000466161.1	42219	ENSG00000198799	LRIG2	leucine rich repeats and immunoglobulin like domains 2
chr1	115458123	115459344	1222	1.54031	Distal Intergenic	1	115356664	115364897	8234	2	112268234	ENST00000661854.1	-93226	ENSG00000287103	LOC112268234	uncharacterized LOC112268234
chr1	115625273	115625532	260	1.22388	Distal Intergenic	1	115621872	115622005	134	2	124900438	ENST00000384771.1	-3268	ENSG00000207502	LOC124900438	small nucleolar RNA SNORA42/SNORA80 family
chr1	115656511	115657086	576	1.12464	Intron (ENST00000355485.7/81839, intron 2 of 7)	1	115651402	115691854	40453	1	81839	ENST00000369509.1	5109	ENSG00000173218	VANGL1	VANGL planar cell polarity protein 1
chr1	115675347	115675823	477	1.53569	Intron (ENST00000355485.7/81839, intron 4 of 7)	1	115671144	115684076	12933	1	81839	ENST00000474344.1	4203	ENSG00000173218	VANGL1	VANGL planar cell polarity protein 1
chr1	115678219	115678473	255	1.13259	Intron (ENST00000355485.7/81839, intron 4 of 7)	1	115671144	115684076	12933	1	81839	ENST00000474344.1	7075	ENSG00000173218	VANGL1	VANGL planar cell polarity protein 1
chr1	115705037	115705472	436	1.24458	3' UTR	1	115671144	115684076	12933	1	81839	ENST00000474344.1	33893	ENSG00000173218	VANGL1	VANGL planar cell polarity protein 1
chr1	115753845	115754216	372	1.63544	Intron (ENST00000713711.1/845, intron 2 of 11)	1	115698038	115768714	70677	2	845	ENST00000713711.1	14498	ENSG00000118729	CASQ2	calsequestrin 2
chr1	116151738	116152116	379	1.18111	Distal Intergenic	1	116123873	116128247	4375	1	126868	ENST00000464946.1	27865	ENSG00000173212	MAB21L3	mab-21 like 3
chr1	116416244	116416661	418	1.1162	Promoter (1-2kb)	1	116390564	116418568	28005	2	84852	ENST00000675742.1	1907	ENSG00000203865	ATP1A1-AS1	ATP1A1 antisense RNA 1
chr1	116472248	116472928	681	1.01633	Intron (ENST00000423907.5/101929023, intron 2 of 3)	1	116453035	116478227	25193	2	101929023	ENST00000430316.5	5299	ENSG00000233154	LINC01762	long intergenic non-protein coding RNA 1762
chr1	116668038	116668404	367	1.36274	Promoter (<=1kb)	1	116574399	116667755	93357	2	3321	ENST00000369483.5	-283	ENSG00000143061	IGSF3	immunoglobulin superfamily member 3
chr1	116693278	116694403	1126	1.58398	Promoter (<=1kb)	1	116694112	116706603	12492	1	388667	ENST00000624685.1	0	ENSG00000203864	LINC02868	long intergenic non-protein coding RNA 2868
chr1	116855756	116856393	638	1.10727	Distal Intergenic	1	116909916	116990353	80438	1	5738	ENST00000393203.3	-53523	ENSG00000134247	PTGFRN	prostaglandin F2 receptor inhibitor
chr1	116856936	116857315	380	1.62843	Distal Intergenic	1	116909916	116990353	80438	1	5738	ENST00000393203.3	-52601	ENSG00000134247	PTGFRN	prostaglandin F2 receptor inhibitor
chr1	116901705	116902936	1232	1.44405	Distal Intergenic	1	116909916	116990353	80438	1	5738	ENST00000393203.3	-6980	ENSG00000134247	PTGFRN	prostaglandin F2 receptor inhibitor
chr1	117062676	117062993	318	1.4184	Promoter (2-3kb)	1	117060362	117075444	15083	1	8458	ENST00000470935.1	2314	ENSG00000116830	TTF2	transcription termination factor 2
chr1	117181486	117182043	558	1.46314	Intron (ENST00000369458.8/79679, intron 1 of 5)	1	117143587	117173266	29680	2	79679	ENST00000359008.8	-8220	ENSG00000134258	VTCN1	V-set domain containing T cell activation inhibitor 1
chr1	117365218	117366085	868	1.04634	Promoter (1-2kb)	1	117367449	117528872	161424	1	10905	ENST00000356554.7	-1364	ENSG00000198162	MAN1A2	mannosidase alpha class 1A member 2
chr1	118081794	118082083	290	1.17128	Promoter (<=1kb)	1	118054054	118081486	27433	2	200162	ENST00000477444.1	-308	ENSG00000155761	SPAG17	sperm associated antigen 17
chr1	118185591	118185949	359	1.0555	Promoter (<=1kb)	1	118185349	118207051	21703	1	105378930	ENST00000664031.1	242	ENSG00000287980	LOC105378930	uncharacterized LOC105378930
chr1	118483448	118483975	528	1.09833	Distal Intergenic	1	118185349	118207051	21703	1	105378930	ENST00000664031.1	298099	ENSG00000287980	LOC105378930	uncharacterized LOC105378930
chr1	118488289	118488716	428	1.22304	Distal Intergenic	1	118185349	118207051	21703	1	105378930	ENST00000664031.1	302940	ENSG00000287980	LOC105378930	uncharacterized LOC105378930
chr1	119676210	119676635	426	1.8808	Intron (ENST00000641597.1/26227, intron 3 of 14)	1	119659798	119734676	74879	1	26227	ENST00000493622.5	16412	ENSG00000092621	PHGDH	phosphoglycerate dehydrogenase
chr1	119686064	119686734	671	1.16659	Intron (ENST00000641597.1/26227, intron 3 of 14)	1	119708555	119721247	12693	1	26227	ENST00000641720.1	-21821	ENSG00000092621	PHGDH	phosphoglycerate dehydrogenase
chr1	119712448	119712947	500	1.1527	Promoter (<=1kb)	1	119712502	119744218	31717	1	26227	ENST00000641756.1	0	ENSG00000092621	PHGDH	phosphoglycerate dehydrogenase
chr1	119871274	119871733	460	1.29667	Distal Intergenic	1	119893533	119896515	2983	2	11085	ENST00000369400.2	24782	ENSG00000134249	ADAM30	ADAM metallopeptidase domain 30
chr1	120180160	120181062	903	1.6068	Distal Intergenic	1	120150898	120176520	25623	2	9554	ENST00000578049.4	-3640	ENSG00000265808	SEC22B	SEC22 homolog B, vesicle trafficking protein
chr1	120242506	120243042	537	2.00878	Intron (ENST00000612320.1/ENST00000612320.1, intron 1 of 5)	1	120150898	120176520	25623	2	9554	ENST00000578049.4	-65986	ENSG00000265808	SEC22B	SEC22 homolog B, vesicle trafficking protein
chr1	120459246	120461073	1828	2.41302	Exon (ENST00000698216.1/728841, exon 15 of 23)	1	120433656	120434052	397	2	767846	ENST00000621347.1	-25194	ENSG00000293296	PFN1P2	profilin 1 pseudogene 2
chr1	120567607	120568093	487	1.04305	Intron (ENST00000612480.2/100996724, intron 7 of 41)	1	120489860	120558143	68284	2	100996724	ENST00000715505.1	-9464	NA	PDE4DIPP2	PDE4DIP pseudogene 2
chr1	120818106	120818639	534	1.18901	Exon (ENST00000620612.6/101060684, exon 15 of 36)	1	120813891	120840911	27021	1	101060684	ENST00000711669.1	4215	ENSG00000273136	NBPF26	NBPF member 26
chr1	120822496	120823466	971	1.76639	Exon (ENST00000620612.6/101060684, exon 17 of 36)	1	120813891	120840911	27021	1	101060684	ENST00000711669.1	8605	ENSG00000273136	NBPF26	NBPF member 26
chr1	121096439	121096719	281	1.35306	Promoter (<=1kb)	1	121090289	121097655	7367	2	100996318	ENST00000457996.1	936	ENSG00000233029	LOC100996318	uncharacterized LOC100996318
chr1	121201123	121202163	1041	1.34517	Intron (ENST00000367123.8/653464, intron 2 of 9)	1	121187102	121387966	200865	1	653464	ENST00000304465.7	14021	ENSG00000171943	SRGAP2C	SLIT-ROBO Rho GTPase activating protein 2C
chr1	121208859	121209567	709	1.11814	Intron (ENST00000367123.8/653464, intron 2 of 9)	1	121187102	121387966	200865	1	653464	ENST00000304465.7	21757	ENSG00000171943	SRGAP2C	SLIT-ROBO Rho GTPase activating protein 2C
chr1	121278781	121279078	298	1.32976	Intron (ENST00000367123.8/653464, intron 2 of 9)	1	121187102	121387966	200865	1	653464	ENST00000304465.7	91679	ENSG00000171943	SRGAP2C	SLIT-ROBO Rho GTPase activating protein 2C
chr1	121296528	121296978	451	1.17893	Intron (ENST00000367123.8/653464, intron 3 of 9)	1	121396754	121463129	66376	1	107985194	ENST00000417218.1	-99776	ENSG00000227082	LINC02798	long intergenic non-protein coding RNA 2798
chr1	121317340	121317771	432	1.39232	Intron (ENST00000367123.8/653464, intron 3 of 9)	1	121396754	121463129	66376	1	107985194	ENST00000417218.1	-78983	ENSG00000227082	LINC02798	long intergenic non-protein coding RNA 2798
chr1	121343655	121344132	478	2.19534	Intron (ENST00000367123.8/653464, intron 4 of 9)	1	121396754	121463129	66376	1	107985194	ENST00000417218.1	-52622	ENSG00000227082	LINC02798	long intergenic non-protein coding RNA 2798
chr1	144428505	144429354	850	2.05437	Exon (ENST00000488031.6/284565, exon 13 of 20)	1	144412576	144412740	165	1	101954267	ENST00000384476.1	15929	ENSG00000207205	RNVU1-15	RNA, variant U1 small nuclear 15
chr1	144429624	144429871	248	1.84808	Exon (ENST00000488031.6/284565, exon 12 of 20)	1	144412576	144412740	165	1	101954267	ENST00000384476.1	17048	ENSG00000207205	RNVU1-15	RNA, variant U1 small nuclear 15
chr1	144962753	144963185	433	1.73422	Intron (ENST00000612199.4/647135, intron 3 of 9)	1	144897236	144955446	58211	2	647135	ENST00000621582.1	-7307	ENSG00000196369	SRGAP2B	SLIT-ROBO Rho GTPase activating protein 2B
chr1	145000852	145001086	235	1.0077	Intron (ENST00000612199.4/647135, intron 2 of 9)	1	144897236	144955446	58211	2	647135	ENST00000621582.1	-45406	ENSG00000196369	SRGAP2B	SLIT-ROBO Rho GTPase activating protein 2B
chr1	145078493	145079142	650	1.4018	Intron (ENST00000612199.4/647135, intron 2 of 9)	1	145093053	145094965	1913	2	647135	ENST00000494534.1	15823	ENSG00000196369	SRGAP2B	SLIT-ROBO Rho GTPase activating protein 2B
chr1	145090056	145090452	397	1.03416	Intron (ENST00000612199.4/647135, intron 2 of 9)	1	145093053	145094965	1913	2	647135	ENST00000494534.1	4513	ENSG00000196369	SRGAP2B	SLIT-ROBO Rho GTPase activating protein 2B
chr1	145393757	145394958	1202	2.20834	Exon (ENST00000369373.9/100288142, exon 9 of 138)	1	145289900	145405567	115668	2	100288142	ENST00000369373.9	10609	ENSG00000162825	NBPF20	NBPF member 20
chr1	145420009	145420974	966	1.40607	5' UTR	1	145290005	145425603	135599	2	100288142	ENST00000698833.1	4629	ENSG00000162825	NBPF20	NBPF member 20
chr1	145579088	145580872	1785	1.63843	Exon (ENST00000619932.4/101929780, exon 11 of 20)	1	145573965	145591060	17096	2	101929780	ENST00000606775.2	10188	ENSG00000291005	NBPF25P	NBPF member 25, pseudogene
chr1	146126171	146128498	2328	2.28771	5' UTR	1	146064711	146144804	80094	2	100132406	ENST00000583866.9	16306	ENSG00000271425	NBPF10	NBPF member 10
chr1	146543891	146544267	377	1.14181	Intron (ENST00000649458.1/100288805, intron 5 of 7)	1	146547367	146898974	351608	1	100288805	ENST00000614586.3	-3100	NA	HYDIN2	HYDIN axonemal central pair apparatus protein 2 (pseudogene)
chr1	146982530	146983800	1271	1.98733	Exon (ENST00000698835.1/149013, exon 23 of 37)	1	146938744	146996202	57459	1	149013	ENST00000617931.4	43786	ENSG00000268043	NBPF12	NBPF member 12
chr1	146983964	146985120	1157	2.01135	Exon (ENST00000698835.1/149013, exon 24 of 37)	1	146938744	146996202	57459	1	149013	ENST00000617931.4	45220	ENSG00000268043	NBPF12	NBPF member 12
chr1	147106270	147107089	820	1.08349	Intron (ENST00000637142.1/644861, intron 11 of 12)	1	147099482	147124285	24804	2	644861	ENST00000637142.1	17196	NA	NBPF13P	NBPF member 13, pseudogene
chr1	147109614	147110335	722	1.05873	Exon (ENST00000637142.1/644861, exon 11 of 13)	1	147099482	147124285	24804	2	644861	ENST00000637142.1	13950	NA	NBPF13P	NBPF member 13, pseudogene
chr1	148109305	148110278	974	1.63532	3' UTR	1	148102047	148127288	25242	2	200030	ENST00000614015.4	17010	ENSG00000263956	NBPF11	NBPF member 11
chr1	148577573	148579511	1939	2.09653	Exon (ENST00000614999.4/25832, exon 12 of 66)	1	148532118	148593685	61568	2	25832	ENST00000621066.4	14174	ENSG00000270629	NBPF14	NBPF member 14
chr1	149063939	149065872	1934	2.59017	Promoter (<=1kb)	1	149054033	149064482	10450	2	400818	ENST00000621074.5	0	ENSG00000269713	NBPF9	NBPF member 9
chr1	149485921	149488151	2231	1.43091	3' UTR	1	149477960	149555625	77666	1	101060226	ENST00000369227.7	7961	ENSG00000271383	NBPF19	NBPF member 19
chr1	150422513	150422950	438	1.09947	Intron (ENST00000492220.1/23248, intron 3 of 10)	1	150364708	150441623	76916	1	23248	ENST00000369067.7	57805	ENSG00000163125	RPRD2	regulation of nuclear pre-mRNA domain containing 2
chr1	151062930	151063223	294	1.18227	Promoter (2-3kb)	1	151060397	151069544	9148	1	10962	ENST00000368921.5	2533	ENSG00000213190	MLLT11	MLLT11 transcription factor 7 cofactor
chr1	151565083	151566534	1452	1.6233	Promoter (<=1kb)	1	151565922	151574927	9006	1	7286	ENST00000490156.1	0	ENSG00000143367	TUFT1	tuftelin 1
chr1	151870846	151871439	594	1.05609	3' UTR	1	151847101	151853712	6612	2	284486	ENST00000368817.10	-17134	ENSG00000196407	THEM5	thioesterase superfamily member 5
chr1	152188859	152189124	266	1.00953	Promoter (<=1kb)	1	152189297	152207057	17761	1	339400	ENST00000429352.2	-173	ENSG00000236427	CCDST	cervical cancer associated DHX9 suppressive transcript
chr1	152998257	152998563	307	1.6027	Distal Intergenic	1	153001747	153003855	2109	1	6707	ENST00000331860.7	-3184	ENSG00000163209	SPRR3	small proline rich protein 3
chr1	153578521	153579254	734	1.12252	Distal Intergenic	1	153561340	153567890	6551	2	6273	ENST00000368710.6	-10631	ENSG00000196754	S100A2	S100 calcium binding protein A2
chr1	155234251	155234567	317	1.3273	Promoter (1-2kb)	1	155234961	155236459	1499	2	2629	ENST00000478472.1	1892	ENSG00000177628	GBA1	glucosylceramidase beta 1
chr1	156108617	156108867	251	1.01487	Promoter (1-2kb)	1	156106698	156139240	32543	1	4000	ENST00000675667.1	1919	ENSG00000160789	LMNA	lamin A/C
chr1	156559933	156560323	391	1.00272	Intron (ENST00000361170.7/128239, intron 11 of 37)	1	156525405	156572565	47161	2	128239	ENST00000361170.7	12242	ENSG00000183856	IQGAP3	IQ motif containing GTPase activating protein 3
chr1	156632347	156632841	495	1.04199	Distal Intergenic	1	156624064	156625535	1472	1	60484	ENST00000494218.1	8283	ENSG00000132702	HAPLN2	hyaluronan and proteoglycan link protein 2
chr1	156912579	156913581	1003	1.31721	Promoter (<=1kb)	1	156913532	156915148	1617	1	375033	ENST00000465101.1	0	ENSG00000187800	PEAR1	platelet endothelial aggregation receptor 1
chr1	161179543	161179831	289	1.16395	Promoter (1-2kb)	1	161171311	161177968	6658	2	8703	ENST00000622395.4	-1575	ENSG00000158850	B4GALT3	beta-1,4-galactosyltransferase 3
chr1	161998897	161999271	375	1.57852	Intron (ENST00000294794.8/25903, intron 5 of 7)	1	161983553	161985232	1680	2	25903	ENST00000367938.1	-13665	ENSG00000162745	OLFML2B	olfactomedin like 2B
chr1	165699317	165699596	280	1.04781	Promoter (<=1kb)	1	165698750	165709968	11219	1	440700	ENST00000400982.2	567	ENSG00000293132	LOC440700	carbonic anhydrase 14 pseudogene
chr1	168631624	168632354	731	1.12028	Distal Intergenic	1	168576605	168582069	5465	1	6375	ENST00000367818.4	55019	ENSG00000143184	XCL1	X-C motif chemokine ligand 1
chr1	169722954	169723308	355	1.15087	3' UTR	1	169731491	169732718	1228	2	6401	ENST00000461085.1	9410	ENSG00000007908	SELE	selectin E
chr1	169885010	169885269	260	1.09799	Intron (ENST00000367771.11/57147, intron 2 of 12)	1	169853074	169888888	35815	2	57147	ENST00000367770.5	3619	ENSG00000000457	SCYL3	SCY1 like pseudokinase 3
chr1	171477958	171478226	269	1.15927	Distal Intergenic	1	171485530	171593511	107982	1	23215	ENST00000647382.2	-7304	ENSG00000117523	PRRC2C	proline rich coiled-coil 2C
chr1	173424846	173425186	341	1.40012	Intron (ENST00000714452.1/7292, intron 2 of 6)	1	173417793	173420501	2709	2	101928673	ENST00000661092.1	-4345	ENSG00000203739	PRDX6-AS1	PRDX6 antisense RNA 1
chr1	174004842	174005211	370	1.30165	Intron (ENST00000367696.7/149041, intron 1 of 19)	1	173938411	173993072	54662	2	149041	ENST00000367694.2	-11770	ENSG00000135870	RC3H1	ring finger and CCCH-type domains 1
chr1	174913073	174913499	427	1.18005	Intron (ENST00000251507.8/9910, intron 19 of 20)	1	174877440	174995301	117862	1	9910	ENST00000392064.6	35633	ENSG00000152061	RABGAP1L	RAB GTPase activating protein 1 like
chr1	178953962	178954810	849	1.62436	Distal Intergenic	1	178893838	178916375	22538	1	55103	ENST00000478871.1	60124	ENSG00000116191	RALGPS2	Ral GEF with PH domain and SH3 binding motif 2
chr1	180522777	180523025	249	1.18081	Intron (ENST00000673955.1/148756, intron 1 of 2)	1	180509380	180566523	57144	1	148756	ENST00000673955.1	13397	ENSG00000236719	OVAAL	ovarian adenocarcinoma amplified long non-coding RNA
chr1	181318267	181318734	468	1.07569	Promoter (<=1kb)	1	181317690	181716129	398440	1	777	ENST00000524607.6	577	ENSG00000198216	CACNA1E	calcium voltage-gated channel subunit alpha1 E
chr1	182095237	182095593	357	1.39044	Distal Intergenic	1	182062677	182069253	6577	2	127665	ENST00000411509.1	-25984	ENSG00000179930	ZNF648	zinc finger protein 648
chr1	182096054	182096631	578	1.13507	Exon (ENST00000663078.1/400799, exon 5 of 5)	1	182062677	182069253	6577	2	127665	ENST00000411509.1	-26801	ENSG00000179930	ZNF648	zinc finger protein 648
chr1	183278920	183279183	264	2.29121	Promoter (<=1kb)	1	183252424	183278685	26262	2	23057	ENST00000464047.1	-235	ENSG00000157064	NMNAT2	nicotinamide nucleotide adenylyltransferase 2
chr1	183279395	183280539	1145	2.76437	Promoter (<=1kb)	1	183252424	183278685	26262	2	23057	ENST00000464047.1	-710	ENSG00000157064	NMNAT2	nicotinamide nucleotide adenylyltransferase 2
chr1	183281676	183282629	954	1.64453	Promoter (2-3kb)	1	183252424	183278685	26262	2	23057	ENST00000464047.1	-2991	ENSG00000157064	NMNAT2	nicotinamide nucleotide adenylyltransferase 2
chr1	183301074	183301443	370	1.61114	Intron (ENST00000294868.8/23057, intron 1 of 10)	1	183248237	183304874	56638	2	23057	ENST00000294868.8	3431	ENSG00000157064	NMNAT2	nicotinamide nucleotide adenylyltransferase 2
chr1	184544792	184545686	895	1.21442	Intron (ENST00000235307.7/81563, intron 3 of 5)	1	184539993	184592248	52256	1	81563	ENST00000489143.6	4799	ENSG00000116667	C1orf21	chromosome 1 open reading frame 21
chr1	184545934	184546494	561	1.14251	Exon (ENST00000489143.6/81563, exon 3 of 5)	1	184539993	184592248	52256	1	81563	ENST00000489143.6	5941	ENSG00000116667	C1orf21	chromosome 1 open reading frame 21
chr1	184547810	184548675	866	1.23408	Intron (ENST00000235307.7/81563, intron 3 of 5)	1	184539993	184592248	52256	1	81563	ENST00000489143.6	7817	ENSG00000116667	C1orf21	chromosome 1 open reading frame 21
chr1	192579337	192579621	285	1.98325	3' UTR	1	192575775	192579941	4167	1	5996	ENST00000498352.1	3562	ENSG00000090104	RGS1	regulator of G protein signaling 1
chr1	197908768	197909191	424	1.25245	Promoter (2-3kb)	1	197911902	197917991	6090	1	56956	ENST00000606127.2	-2711	ENSG00000143355	LHX9	LIM homeobox 9
chr1	198672412	198672647	236	1.22099	Intron (ENST00000367379.6/5788, intron 2 of 6)	1	198696881	198700146	3266	1	5788	ENST00000484135.1	-24234	ENSG00000081237	PTPRC	protein tyrosine phosphatase receptor type C
chr1	200247400	200247729	330	1.13753	Distal Intergenic	1	200333193	200478022	144830	1	124904480	ENST00000637430.1	-85464	NA	LOC124904480	uncharacterized LOC124904480
chr1	200757744	200758109	366	1.11805	Intron (ENST00000358823.7/23271, intron 1 of 16)	1	200739779	200860701	120923	1	23271	ENST00000236925.8	17965	ENSG00000118200	CAMSAP2	calmodulin regulated spectrin associated protein family member 2
chr1	202067397	202067709	313	1.12124	Distal Intergenic	1	202013778	202015794	2017	1	1999	ENST00000475698.1	53619	ENSG00000163435	ELF3	E74 like ETS transcription factor 3
chr1	202177014	202177393	380	1.47645	Exon (ENST00000641549.1/148713, exon 9 of 29)	1	202183598	202189449	5852	1	148713	ENST00000638692.1	-6205	ENSG00000293457	PTPRVP	protein tyrosine phosphatase receptor type V, pseudogene
chr1	202269562	202269823	262	1.26472	Intron (ENST00000367278.8/59352, intron 4 of 17)	1	202276270	202306921	30652	1	59352	ENST00000308543.3	-6447	ENSG00000133067	LGR6	leucine rich repeat containing G protein-coupled receptor 6
chr1	202407436	202407687	252	1.42406	Intron (ENST00000608999.6/4660, intron 1 of 23)	1	202416831	202434763	17933	1	4660	ENST00000466968.1	-9144	ENSG00000077157	PPP1R12B	protein phosphatase 1 regulatory subunit 12B
chr1	203146373	203146864	492	1.26707	Intron (ENST00000309502.7/134, intron 5 of 5)	1	203150632	203166749	16118	1	134	ENST00000472535.1	-3768	ENSG00000163485	ADORA1	adenosine A1 receptor
chr1	203216535	203217911	1377	1.08261	Promoter (<=1kb)	1	203212835	203218021	5187	2	1118	ENST00000479483.1	110	ENSG00000133063	CHIT1	chitinase 1
chr1	203504411	203504749	339	1.53077	Intron (ENST00000448911.2/26254, intron 7 of 7)	1	203494153	203508949	14797	1	26254	ENST00000367222.7	10258	ENSG00000188770	OPTC	opticin
chr1	203505230	203505479	250	1.27772	Intron (ENST00000448911.2/26254, intron 7 of 7)	1	203494153	203508949	14797	1	26254	ENST00000367222.7	11077	ENSG00000188770	OPTC	opticin
chr1	203871285	203872225	941	1.01156	Downstream (<=300bp)	1	203863625	203870051	6427	1	6635	ENST00000367208.1	7660	ENSG00000182004	SNRPE	small nuclear ribonucleoprotein polypeptide E
chr1	203921213	203921779	567	1.08241	Distal Intergenic	1	203863625	203870051	6427	1	6635	ENST00000367208.1	57588	ENSG00000182004	SNRPE	small nuclear ribonucleoprotein polypeptide E
chr1	204000403	204000741	339	1.10936	Intron (ENST00000655658.1/105371689, intron 1 of 2)	1	203996780	204008930	12151	1	105371689	ENST00000702552.1	3623	ENSG00000286383	LOC105371689	uncharacterized LOC105371689
chr1	204029789	204030022	234	1.64197	Distal Intergenic	1	204040169	204041260	1092	2	284573	ENST00000656706.1	11238	ENSG00000176754	LINC00303	long intergenic non-protein coding RNA 303
chr1	204140931	204141982	1052	1.2865	Promoter (<=1kb)	1	204141404	204143326	1923	1	101929441	ENST00000663115.1	0	ENSG00000230550	ERLNC1	estrogen receptor responsive lncRNA 1
chr1	204275522	204277200	1679	1.55294	Promoter (1-2kb)	1	204259258	204278389	19132	2	22874	ENST00000672625.1	1189	ENSG00000143850	PLEKHA6	pleckstrin homology domain containing A6
chr1	204555490	204555941	452	1.01134	3' UTR	1	204542789	204549388	6600	1	4194	ENST00000444261.1	12701	ENSG00000198625	MDM4	MDM4 regulator of p53
chr1	205577570	205578835	1266	1.3043	Promoter (<=1kb)	1	205579531	205583960	4430	1	148808	ENST00000616173.4	-696	ENSG00000174514	MFSD4A	major facilitator superfamily domain containing 4A
chr1	205892027	205892362	336	1.07741	Promoter (1-2kb)	1	205890047	205896072	6026	1	284581	ENST00000653906.1	1980	NA	PM20D1-AS1	PM20D1 antisense RNA 1
chr1	206219652	206220844	1193	1.49368	Intron (ENST00000573034.8/23380, intron 2 of 22)	1	206214723	206392757	178035	1	23380	ENST00000572793.2	4929	ENSG00000266028	SRGAP2	SLIT-ROBO Rho GTPase activating protein 2
chr1	206314858	206315327	470	1.06698	Promoter (2-3kb)	1	206312148	206392904	80757	1	23380	ENST00000604133.1	2710	ENSG00000266028	SRGAP2	SLIT-ROBO Rho GTPase activating protein 2
chr1	207812235	207812598	364	1.58117	Intron (ENST00000710901.1/100128537, intron 4 of 5)	1	207801518	207806097	4580	2	100128537	ENST00000710905.1	-6138	NA	MIR29B2CHG	MIR29B2 and MIR29C host gene
chr1	207820701	207821021	321	2.09716	Promoter (1-2kb)	1	207761899	207822654	60756	2	100128537	ENST00000710904.1	1633	NA	MIR29B2CHG	MIR29B2 and MIR29C host gene
chr1	209587222	209587532	311	1.2671	Intron (ENST00000361322.3/57172, intron 1 of 12)	1	209583729	209609913	26185	1	57172	ENST00000423146.5	3493	ENSG00000008118	CAMK1G	calcium/calmodulin dependent protein kinase IG
chr1	211559267	211559726	460	1.18901	Distal Intergenic	1	211571568	211579161	7594	2	7779	ENST00000367001.5	19435	ENSG00000170385	SLC30A1	solute carrier family 30 member 1
chr1	211559903	211560310	408	1.22725	Distal Intergenic	1	211571568	211579161	7594	2	7779	ENST00000367001.5	18851	ENSG00000170385	SLC30A1	solute carrier family 30 member 1
chr1	211892150	211892383	234	1.28806	Distal Intergenic	1	211936249	211936634	386	1	124904505	ENST00000416056.2	-43866	NA	LOC124904505	peptidyl-prolyl cis-trans isomerase NIMA-interacting 4-like
chr1	212466326	212466894	569	1.24978	Promoter (1-2kb)	1	212466699	212468003	1305	2	105372907	ENST00000439570.2	1109	ENSG00000224535	LINC02771	long intergenic non-protein coding RNA 2771
chr1	212470037	212470642	606	1.28082	Promoter (2-3kb)	1	212466699	212468003	1305	2	105372907	ENST00000439570.2	-2034	ENSG00000224535	LINC02771	long intergenic non-protein coding RNA 2771
chr1	214212873	214213920	1048	1.1344	Distal Intergenic	1	214051194	214187773	136580	2	105372911	ENST00000637598.1	-25100	NA	LINC02775	long intergenic non-protein coding RNA 2775
chr1	214438136	214438397	262	1.37051	Intron (ENST00000366956.10/5784, intron 3 of 18)	1	214372246	214376406	4161	2	5784	ENST00000473261.1	-61730	ENSG00000152104	PTPN14	protein tyrosine phosphatase non-receptor type 14
chr1	214496221	214496494	274	1.0904	Intron (ENST00000366956.10/5784, intron 1 of 18)	1	214357751	214551223	193473	2	5784	ENST00000543945.5	54729	ENSG00000152104	PTPN14	protein tyrosine phosphatase non-receptor type 14
chr1	216765428	216767480	2053	1.22498	Intron (ENST00000361525.7/2104, intron 3 of 8)	1	216503254	216805367	302114	2	2104	ENST00000360012.7	37887	ENSG00000196482	ESRRG	estrogen related receptor gamma
chr1	217128464	217128724	261	1.25149	Intron (ENST00000366940.6/2104, intron 1 of 8)	1	216503254	217137754	634501	2	2104	ENST00000493603.5	9030	ENSG00000196482	ESRRG	estrogen related receptor gamma
chr1	217417568	217418017	450	1.03724	Distal Intergenic	1	217491506	217498764	7259	2	55105	ENST00000489246.6	80747	ENSG00000092978	GPATCH2	G-patch domain containing 2
chr1	218347206	218347637	432	1.26311	Promoter (<=1kb)	1	218347038	218434312	87275	1	7042	ENST00000488793.1	168	ENSG00000092969	TGFB2	transforming growth factor beta 2
chr1	220798192	220798888	697	1.27389	Promoter (<=1kb)	1	220797762	220805093	7332	1	64757	ENST00000472269.1	430	ENSG00000186205	MTARC1	mitochondrial amidoxime reducing component 1
chr1	223026547	223027334	788	1.02613	Distal Intergenic	1	223091872	223103327	11456	2	102724046	ENST00000659290.1	75993	NA	LOC102724046	uncharacterized LOC102724046
chr1	223041455	223041957	503	2.17291	Distal Intergenic	1	223091872	223103327	11456	2	102724046	ENST00000659290.1	61370	NA	LOC102724046	uncharacterized LOC102724046
chr1	224173361	224173619	259	1.44217	Promoter (2-3kb)	1	224175756	224192353	16598	1	8560	ENST00000415210.5	-2137	ENSG00000143753	DEGS1	delta 4-desaturase, sphingolipid 1
chr1	225604552	225605078	527	1.29064	Intron (ENST00000366843.7/55740, intron 1 of 13)	1	225519198	225580257	61060	2	55740	ENST00000391874.2	-24295	ENSG00000154380	ENAH	ENAH actin regulator
chr1	226333226	226333520	295	1.00669	Exon (ENST00000622497.1/ENST00000622497.1, exon 1 of 3)	1	226231157	226309869	78713	2	286826	ENST00000366808.6	-23357	ENSG00000183814	LIN9	lin-9 DREAM MuvB core complex component
chr1	226662623	226662859	237	1.47106	Promoter (2-3kb)	1	226656640	226659670	3031	2	100506443	ENST00000443422.1	-2953	ENSG00000228382	ITPKB-IT1	ITPKB intronic transcript 1
chr1	226663014	226663834	821	1.62928	Intron (ENST00000272117.8/3707, intron 2 of 7)	1	226656640	226659670	3031	2	100506443	ENST00000443422.1	-3344	ENSG00000228382	ITPKB-IT1	ITPKB intronic transcript 1
chr1	227447432	227447724	293	2.07436	Distal Intergenic	1	227409765	227426057	16293	1	107985463	ENST00000436377.1	37667	ENSG00000234277	LINC01641	long intergenic non-protein coding RNA 1641
chr1	227744561	227745048	488	1.30872	Intron (ENST00000681827.1/116841, intron 3 of 6)	1	227748063	227759652	11590	1	116841	ENST00000606873.1	-3015	ENSG00000143740	SNAP47	synaptosome associated protein 47
chr1	227891593	227892087	495	1.30182	Distal Intergenic	1	227941590	227941683	94	2	100847072	ENST00000584300.1	49596	ENSG00000264483	MIR5008	microRNA 5008
chr1	227948330	227948870	541	1.86346	Promoter (<=1kb)	1	227918656	227947932	29277	2	7483	ENST00000272164.6	-398	ENSG00000143816	WNT9A	Wnt family member 9A
chr1	228004038	228004893	856	1.39784	Promoter (2-3kb)	1	228006998	228061271	54274	1	89780	ENST00000284523.2	-2105	ENSG00000154342	WNT3A	Wnt family member 3A
chr1	228784265	228784698	434	1.26697	Distal Intergenic	1	228735479	228746664	11186	1	58480	ENST00000366691.4	48786	ENSG00000116574	RHOU	ras homolog family member U
chr1	228864391	228864993	603	1.06211	Distal Intergenic	1	228735479	228746664	11186	1	58480	ENST00000366691.4	128912	ENSG00000116574	RHOU	ras homolog family member U
chr1	228867198	228867454	257	1.8623	Distal Intergenic	1	228735479	228746664	11186	1	58480	ENST00000366691.4	131719	ENSG00000116574	RHOU	ras homolog family member U
chr1	228867887	228868381	495	1.36883	Distal Intergenic	1	228735479	228746664	11186	1	58480	ENST00000366691.4	132408	ENSG00000116574	RHOU	ras homolog family member U
chr1	229059714	229060475	762	1.32424	Distal Intergenic	1	229089200	229094895	5696	2	105373158	ENST00000658958.1	34420	ENSG00000236975	LINC02815	long intergenic non-protein coding RNA 2815
chr1	229138153	229139325	1173	2.04842	Intron (ENST00000662083.1/105373158, intron 1 of 4)	1	229092815	229094905	2091	2	105373158	ENST00000433734.1	-43248	ENSG00000236975	LINC02815	long intergenic non-protein coding RNA 2815
chr1	229270659	229270907	249	1.05166	Promoter (<=1kb)	1	229258281	229271003	12723	2	105373159	ENST00000429227.1	96	ENSG00000177788	RAB4A-AS1	RAB4A antisense RNA 1
chr1	229407477	229407867	391	1.46314	Promoter (<=1kb)	1	229407361	229410570	3210	1	124904541	ENST00000693297.1	116	NA	LOC124904541	uncharacterized LOC124904541
chr1	229408557	229408822	266	1.19811	Promoter (1-2kb)	1	229407361	229410570	3210	1	124904541	ENST00000693297.1	1196	NA	LOC124904541	uncharacterized LOC124904541
chr1	229496194	229496569	376	1.48371	Intron (ENST00000261396.6/55746, intron 6 of 25)	1	229499167	229508326	9160	2	55746	ENST00000366678.4	11757	ENSG00000069248	NUP133	nucleoporin 133
chr1	229634971	229635267	297	1.6468	Exon (ENST00000258243.7/9816, exon 4 of 10)	1	229626247	229660200	33954	1	9816	ENST00000258243.7	8724	ENSG00000135763	URB2	URB2 ribosome biogenesis homolog
chr1	229843678	229844181	504	1.17373	Intron (ENST00000650825.1/105373162, intron 5 of 8)	1	229871965	229892002	20038	2	101927504	ENST00000669450.1	47821	ENSG00000227043	LINC01682	long intergenic non-protein coding RNA 1682
chr1	229893673	229894496	824	1.0215	Promoter (1-2kb)	1	229875555	229892046	16492	2	101927504	ENST00000669533.1	-1627	ENSG00000227043	LINC01682	long intergenic non-protein coding RNA 1682
chr1	230359893	230360456	564	1.21492	Intron (ENST00000391860.7/79605, intron 1 of 6)	1	230323248	230377645	54398	2	79605	ENST00000525115.1	17189	ENSG00000177614	PGBD5	piggyBac transposable element derived 5
chr1	230979971	230980519	549	1.07757	Promoter (<=1kb)	1	230979146	230997267	18122	1	64801	ENST00000435927.5	825	ENSG00000173409	ARV1	ARV1 homolog, fatty acid homeostasis modulator
chr1	231779716	231780056	341	1.02107	Intron (ENST00000646525.1/100303453, intron 10 of 11)	1	231818905	232009022	190118	1	27185	ENST00000427560.1	-38849	ENSG00000162946	DISC1	DISC1 scaffold protein
chr1	231885448	231885681	234	2.35422	Intron (ENST00000439617.8/27185, intron 9 of 12)	1	231809936	231847803	37868	2	105373170	ENST00000651043.3	-37645	ENSG00000286071	LOC105373170	uncharacterized LOC105373170
chr1	232413780	232414098	319	2.187	Promoter (1-2kb)	1	232403533	232415870	12338	2	57568	ENST00000495863.1	1772	ENSG00000116991	SIPA1L2	signal induced proliferation associated 1 like 2
chr1	232616544	232616937	394	1.07106	Intron (ENST00000674749.1/57568, intron 1 of 23)	1	232397966	232630109	232144	2	57568	ENST00000675407.1	13172	ENSG00000116991	SIPA1L2	signal induced proliferation associated 1 like 2
chr1	233081619	233082265	647	1.65929	Intron (ENST00000258229.14/80003, intron 23 of 33)	1	232984136	233058518	74383	2	80003	ENST00000344698.6	-23101	ENSG00000135749	PCNX2	pecanex 2
chr1	233682124	233682425	302	2.79691	Distal Intergenic	1	233655695	233666686	10992	1	3775	ENST00000472869.1	26429	ENSG00000135750	KCNK1	potassium two pore domain channel subfamily K member 1
chr1	234607250	234607822	573	1.01834	Promoter (<=1kb)	1	234607231	234608094	864	2	359948	ENST00000491430.1	272	ENSG00000168264	IRF2BP2	interferon regulatory factor 2 binding protein 2
chr1	236154098	236155222	1125	1.50746	Intron (ENST00000419162.5/7107, intron 1 of 4)	1	236142544	236180188	37645	1	7107	ENST00000366591.4	11554	ENSG00000077585	GPR137B	G protein-coupled receptor 137B
chr1	241108481	241108754	274	1.08078	Intron (ENST00000690539.1/6000, intron 2 of 16)	1	240775526	241098879	323354	2	6000	ENST00000690236.1	-9602	ENSG00000182901	RGS7	regulator of G protein signaling 7
chr1	242019335	242019605	271	1.07004	Distal Intergenic	1	241995490	241999098	3609	2	440738	ENST00000357246.4	-20237	ENSG00000197769	MAP1LC3C	microtubule associated protein 1 light chain 3 gamma
chr1	245488488	245488742	255	1.22099	Intron (ENST00000407071.7/55083, intron 4 of 14)	1	245511002	245709431	198430	1	55083	ENST00000366518.4	-22260	ENSG00000162849	KIF26B	kinesin family member 26B
chr1	246703492	246703818	327	1.11578	Distal Intergenic	1	246690047	246691821	1775	1	102724382	ENST00000442712.1	13445	NA	LOC102724382	uncharacterized LOC102724382
chr1	248811348	248812646	1299	1.45525	Promoter (1-2kb)	1	248810446	248814173	3728	2	80851	ENST00000484202.2	1527	ENSG00000175137	SH3BP5L	SH3 binding domain protein 5 like
chr10	306268	307670	1403	1.63992	Intron (ENST00000280886.12/22982, intron 32 of 36)	10	324639	329526	4888	2	22982	ENST00000434695.2	21856	ENSG00000151240	DIP2C	disco interacting protein 2 homolog C
chr10	336745	337458	714	1.86272	Intron (ENST00000280886.12/22982, intron 29 of 36)	10	324639	329526	4888	2	22982	ENST00000434695.2	-7219	ENSG00000151240	DIP2C	disco interacting protein 2 homolog C
chr10	337680	338044	365	1.627	Intron (ENST00000280886.12/22982, intron 29 of 36)	10	324639	329526	4888	2	22982	ENST00000434695.2	-8154	ENSG00000151240	DIP2C	disco interacting protein 2 homolog C
chr10	339334	340213	880	1.03527	Intron (ENST00000280886.12/22982, intron 29 of 36)	10	324639	329526	4888	2	22982	ENST00000434695.2	-9808	ENSG00000151240	DIP2C	disco interacting protein 2 homolog C
chr10	364424	364883	460	1.79368	Exon (ENST00000280886.12/22982, exon 20 of 37)	10	364962	390016	25055	2	22982	ENST00000421992.2	25133	ENSG00000151240	DIP2C	disco interacting protein 2 homolog C
chr10	369887	370644	758	2.59095	Intron (ENST00000280886.12/22982, intron 17 of 36)	10	364962	390016	25055	2	22982	ENST00000421992.2	19372	ENSG00000151240	DIP2C	disco interacting protein 2 homolog C
chr10	370930	371270	341	2.47058	Intron (ENST00000280886.12/22982, intron 17 of 36)	10	364962	390016	25055	2	22982	ENST00000421992.2	18746	ENSG00000151240	DIP2C	disco interacting protein 2 homolog C
chr10	372137	373212	1076	1.63902	Intron (ENST00000280886.12/22982, intron 17 of 36)	10	364962	390016	25055	2	22982	ENST00000421992.2	16804	ENSG00000151240	DIP2C	disco interacting protein 2 homolog C
chr10	405640	405908	269	2.3535	Intron (ENST00000280886.12/22982, intron 9 of 36)	10	364962	390016	25055	2	22982	ENST00000421992.2	-15624	ENSG00000151240	DIP2C	disco interacting protein 2 homolog C
chr10	406776	407203	428	1.63045	Intron (ENST00000280886.12/22982, intron 9 of 36)	10	364962	390016	25055	2	22982	ENST00000421992.2	-16760	ENSG00000151240	DIP2C	disco interacting protein 2 homolog C
chr10	1737240	1737889	650	1.27554	Promoter (<=1kb)	10	1177313	1737525	560213	2	105	ENST00000381312.6	0	ENSG00000185736	ADARB2	adenosine deaminase RNA specific B2 (inactive)
chr10	3126434	3127706	1273	1.3928	Promoter (1-2kb)	10	3129007	3136793	7787	1	5214	ENST00000381072.5	-1301	ENSG00000067057	PFKP	phosphofructokinase, platelet
chr10	3718997	3719870	874	1.11717	Distal Intergenic	10	3748966	3763712	14747	1	105376363	ENST00000661014.1	-29096	NA	LOC105376363	uncharacterized LOC105376363
chr10	4985198	4985530	333	1.32945	Distal Intergenic	10	4995488	4997374	1887	1	101928051	ENST00000451575.6	-9958	NA	LOC101928051	uncharacterized LOC101928051
chr10	5147770	5148944	1175	1.14146	Distal Intergenic	10	5122087	5135226	13140	2	340811	ENST00000427165.1	-12544	ENSG00000264006	AKR1C8	aldo-keto reductase family 1 member C8
chr10	5433169	5433500	332	1.00039	Intron (ENST00000355029.9/10276, intron 3 of 11)	10	5446609	5452897	6289	1	10276	ENST00000486354.1	-13109	ENSG00000173848	NET1	neuroepithelial cell transforming 1
chr10	5845145	5845685	541	1.8599	Distal Intergenic	10	5786006	5842132	56127	2	2665	ENST00000380127.5	-3013	ENSG00000057608	GDI2	GDP dissociation inhibitor 2
chr10	6301624	6301877	254	1.39126	Intron (ENST00000659311.1/399715, intron 1 of 4)	10	6312160	6329914	17755	1	399715	ENST00000670683.1	-10283	ENSG00000215244	LINC02649	long intergenic non-protein coding RNA 2649
chr10	7210054	7211130	1077	2.45416	Intron (ENST00000361972.8/57713, intron 11 of 20)	10	6824618	7118469	293852	2	105376387	ENST00000664549.1	-91585	ENSG00000287277	LOC105376387	uncharacterized LOC105376387
chr10	7411444	7412031	588	1.09406	Promoter (<=1kb)	10	7163291	7411451	248161	2	57713	ENST00000683762.1	0	ENSG00000198879	SFMBT2	Scm like with four mbt domains 2
chr10	7412202	7413155	954	1.11403	Promoter (<=1kb)	10	7367714	7411488	43775	2	57713	ENST00000682180.1	-714	ENSG00000198879	SFMBT2	Scm like with four mbt domains 2
chr10	7790713	7791094	382	1.35788	Promoter (2-3kb)	10	7788210	7799550	11341	1	509	ENST00000472202.1	2503	ENSG00000165629	ATP5F1C	ATP synthase F1 subunit gamma
chr10	7819646	7820383	738	1.11467	Promoter (1-2kb)	10	7818528	8016631	198104	1	83860	ENST00000687522.1	1118	ENSG00000165632	TAF3	TATA-box binding protein associated factor 3
chr10	8042977	8043210	234	1.31858	Promoter (2-3kb)	10	8045378	8055896	10519	1	2625	ENST00000643001.1	-2168	ENSG00000107485	GATA3	GATA binding protein 3
chr10	8066404	8067665	1262	1.06627	Intron (ENST00000379328.9/2625, intron 4 of 5)	10	8058399	8074064	15666	1	2625	ENST00000461472.1	8005	ENSG00000107485	GATA3	GATA binding protein 3
chr10	8068242	8069909	1668	1.15981	Exon (ENST00000379328.9/2625, exon 5 of 6)	10	8058399	8074064	15666	1	2625	ENST00000461472.1	9843	ENSG00000107485	GATA3	GATA binding protein 3
chr10	8097434	8098262	829	1.70728	Distal Intergenic	10	8058399	8074064	15666	1	2625	ENST00000461472.1	39035	ENSG00000107485	GATA3	GATA binding protein 3
chr10	8115208	8115613	406	1.10342	Distal Intergenic	10	8058399	8074064	15666	1	2625	ENST00000461472.1	56809	ENSG00000107485	GATA3	GATA binding protein 3
chr10	8181586	8182109	524	1.28486	Promoter (<=1kb)	10	8180491	8181653	1163	2	107984206	ENST00000701444.1	0	NA	LOC107984206	uncharacterized LOC107984206
chr10	8187525	8187769	245	1.88295	Distal Intergenic	10	8180491	8181653	1163	2	107984206	ENST00000701444.1	-5872	NA	LOC107984206	uncharacterized LOC107984206
chr10	8188012	8188604	593	2.05786	Distal Intergenic	10	8180491	8181653	1163	2	107984206	ENST00000701444.1	-6359	NA	LOC107984206	uncharacterized LOC107984206
chr10	8229203	8229610	408	1.24424	Distal Intergenic	10	8259331	8260804	1474	2	100507143	ENST00000454056.5	31194	ENSG00000232170	LINC00708	long intergenic non-protein coding RNA 708
chr10	8362082	8362386	305	1.01499	Distal Intergenic	10	8400860	8461863	61004	1	105376396	ENST00000413286.1	-38474	NA	LOC105376396	uncharacterized LOC105376396
chr10	8405391	8405766	376	1.1344	Intron (ENST00000413286.1/105376396, intron 2 of 3)	10	8400860	8461863	61004	1	105376396	ENST00000413286.1	4531	NA	LOC105376396	uncharacterized LOC105376396
chr10	13221275	13222509	1235	1.68731	3' UTR	10	13221767	13234334	12568	2	221044	ENST00000463405.2	11825	ENSG00000165623	UCMA	upper zone of growth plate and cartilage matrix associated
chr10	13614542	13615502	961	1.27077	Promoter (1-2kb)	10	13616531	13645072	28542	1	8559	ENST00000595538.5	-1029	ENSG00000165630	PRPF18	pre-mRNA processing factor 18
chr10	13834591	13835182	592	1.14426	Intron (ENST00000357447.7/55691, intron 3 of 24)	10	13858847	13866304	7458	2	55691	ENST00000649155.1	31122	ENSG00000151474	FRMD4A	FERM domain containing 4A
chr10	13893771	13894555	785	1.58308	Promoter (1-2kb)	10	13858847	13892296	33450	2	55691	ENST00000648400.1	-1475	ENSG00000151474	FRMD4A	FERM domain containing 4A
chr10	13950397	13950921	525	1.46017	Intron (ENST00000357447.7/55691, intron 2 of 24)	10	13666224	13972369	306146	2	55691	ENST00000264546.10	21448	ENSG00000151474	FRMD4A	FERM domain containing 4A
chr10	13959739	13960170	432	1.10946	Intron (ENST00000357447.7/55691, intron 2 of 24)	10	13666224	13972369	306146	2	55691	ENST00000264546.10	12199	ENSG00000151474	FRMD4A	FERM domain containing 4A
chr10	14405598	14405955	358	1.22748	Intron (ENST00000493380.5/55691, intron 1 of 3)	10	14383200	14383277	78	2	100422843	ENST00000584305.1	-22321	ENSG00000266321	MIR4293	microRNA 4293
chr10	14601812	14602267	456	1.96773	Promoter (2-3kb)	10	14602457	14604270	1814	2	83641	ENST00000491458.1	2003	ENSG00000065809	FAM107B	family with sequence similarity 107 member B
chr10	15096105	15096653	549	1.27614	Promoter (<=1kb)	10	15097180	15104251	7072	1	10557	ENST00000378203.5	-527	ENSG00000152464	RPP38	ribonuclease P/MRP subunit p38
chr10	18139803	18140069	267	1.07539	Promoter (<=1kb)	10	18140424	18543557	403134	1	783	ENST00000324631.13	-355	ENSG00000165995	CACNB2	calcium voltage-gated channel auxiliary subunit beta 2
chr10	19211454	19211741	288	1.23973	Intron (ENST00000454679.7/340895, intron 18 of 39)	10	19203850	19734237	530388	1	340895	ENST00000377266.7	7604	ENSG00000204740	MALRD1	MAM and LDL receptor class A domain containing 1
chr10	19221500	19222448	949	1.57977	Intron (ENST00000454679.7/340895, intron 18 of 39)	10	19203850	19734237	530388	1	340895	ENST00000377266.7	17650	ENSG00000204740	MALRD1	MAM and LDL receptor class A domain containing 1
chr10	19222730	19223103	374	2.10315	Intron (ENST00000454679.7/340895, intron 18 of 39)	10	19203850	19734237	530388	1	340895	ENST00000377266.7	18880	ENSG00000204740	MALRD1	MAM and LDL receptor class A domain containing 1
chr10	20551503	20551788	286	1.21344	Promoter (<=1kb)	10	20551970	20552046	77	1	100616383	ENST00000577898.1	-182	ENSG00000265372	MIR4675	microRNA 4675
chr10	21065559	21065895	337	1.02172	Intron (ENST00000675700.1/10529, intron 2 of 6)	10	20785664	21101130	315467	2	10529	ENST00000675114.1	35235	ENSG00000078114	NEBL	nebulette
chr10	21517808	21518909	1102	1.342	5' UTR	10	21519508	21523895	4388	2	387640	ENST00000487107.1	4986	ENSG00000180592	SKIDA1	SKI/DACH domain containing 1
chr10	22579615	22580256	642	2.15678	Intron (ENST00000376573.9/5305, intron 4 of 9)	10	22541952	22591675	49724	2	5305	ENST00000604912.1	11419	ENSG00000150867	PIP4K2A	phosphatidylinositol-5-phosphate 4-kinase type 2 alpha
chr10	22580845	22581367	523	2.158	Intron (ENST00000376573.9/5305, intron 4 of 9)	10	22541952	22591675	49724	2	5305	ENST00000604912.1	10308	ENSG00000150867	PIP4K2A	phosphatidylinositol-5-phosphate 4-kinase type 2 alpha
chr10	22583204	22583657	454	1.58314	Intron (ENST00000376573.9/5305, intron 4 of 9)	10	22541952	22591675	49724	2	5305	ENST00000604912.1	8018	ENSG00000150867	PIP4K2A	phosphatidylinositol-5-phosphate 4-kinase type 2 alpha
chr10	22615141	22615453	313	1.68992	Intron (ENST00000376573.9/5305, intron 1 of 9)	10	22607818	22609717	1900	2	5305	ENST00000432610.1	-5424	ENSG00000150867	PIP4K2A	phosphatidylinositol-5-phosphate 4-kinase type 2 alpha
chr10	22619314	22619974	661	1.2925	Intron (ENST00000376573.9/5305, intron 1 of 9)	10	22607818	22609717	1900	2	5305	ENST00000432610.1	-9597	ENSG00000150867	PIP4K2A	phosphatidylinositol-5-phosphate 4-kinase type 2 alpha
chr10	22620622	22621192	571	1.136	Intron (ENST00000376573.9/5305, intron 1 of 9)	10	22607818	22609717	1900	2	5305	ENST00000432610.1	-10905	ENSG00000150867	PIP4K2A	phosphatidylinositol-5-phosphate 4-kinase type 2 alpha
chr10	22625585	22626274	690	1.36427	Intron (ENST00000376573.9/5305, intron 1 of 9)	10	22607818	22609717	1900	2	5305	ENST00000432610.1	-15868	ENSG00000150867	PIP4K2A	phosphatidylinositol-5-phosphate 4-kinase type 2 alpha
chr10	22647012	22647894	883	1.24514	Intron (ENST00000376573.9/5305, intron 1 of 9)	10	22607818	22609717	1900	2	5305	ENST00000432610.1	-37295	ENSG00000150867	PIP4K2A	phosphatidylinositol-5-phosphate 4-kinase type 2 alpha
chr10	22648714	22649018	305	1.20984	Intron (ENST00000376573.9/5305, intron 1 of 9)	10	22607818	22609717	1900	2	5305	ENST00000432610.1	-38997	ENSG00000150867	PIP4K2A	phosphatidylinositol-5-phosphate 4-kinase type 2 alpha
chr10	22649563	22650042	480	1.38067	Intron (ENST00000376573.9/5305, intron 1 of 9)	10	22607818	22609717	1900	2	5305	ENST00000432610.1	-39846	ENSG00000150867	PIP4K2A	phosphatidylinositol-5-phosphate 4-kinase type 2 alpha
chr10	22662709	22663132	424	2.11557	Intron (ENST00000376573.9/5305, intron 1 of 9)	10	22537015	22714108	177094	2	5305	ENST00000545335.5	50976	ENSG00000150867	PIP4K2A	phosphatidylinositol-5-phosphate 4-kinase type 2 alpha
chr10	22669478	22669792	315	1.37002	Intron (ENST00000376573.9/5305, intron 1 of 9)	10	22537015	22714108	177094	2	5305	ENST00000545335.5	44316	ENSG00000150867	PIP4K2A	phosphatidylinositol-5-phosphate 4-kinase type 2 alpha
chr10	22671421	22671797	377	1.14683	Intron (ENST00000376573.9/5305, intron 1 of 9)	10	22537015	22714108	177094	2	5305	ENST00000545335.5	42311	ENSG00000150867	PIP4K2A	phosphatidylinositol-5-phosphate 4-kinase type 2 alpha
chr10	22700017	22700597	581	1.16974	Intron (ENST00000376573.9/5305, intron 1 of 9)	10	22537015	22714108	177094	2	5305	ENST00000545335.5	13511	ENSG00000150867	PIP4K2A	phosphatidylinositol-5-phosphate 4-kinase type 2 alpha
chr10	23051829	23052127	299	1.25777	Intron (ENST00000655837.1/107984215, intron 2 of 4)	10	23030631	23031195	565	1	219681	ENST00000473919.1	21198	ENSG00000165309	ARMC3	armadillo repeat containing 3
chr10	24921286	24921687	402	1.15137	Intron (ENST00000320152.11/56952, intron 3 of 8)	10	24952350	25161236	208887	1	101929025	ENST00000648191.1	-30663	ENSG00000231422	LINC01516	long intergenic non-protein coding RNA 1516
chr10	26431253	26431607	355	1.73215	Distal Intergenic	10	26438341	26567803	129463	1	54518	ENST00000376236.9	-6734	ENSG00000077420	APBB1IP	amyloid beta precursor protein binding family B member 1 interacting protein
chr10	27101145	27101563	419	1.315	Promoter (<=1kb)	10	27035673	27100494	64822	2	22852	ENST00000676420.1	-651	ENSG00000107890	ANKRD26	ankyrin repeat domain containing 26
chr10	27194329	27194587	259	1.07524	Intron (ENST00000677440.1/91452, intron 12 of 12)	10	27169944	27186718	16775	1	84930	ENST00000477034.2	24385	ENSG00000120539	MASTL	microtubule associated serine/threonine kinase like
chr10	27233549	27234162	614	1.17676	Intron (ENST00000677440.1/91452, intron 2 of 12)	10	27195220	27240543	45324	2	91452	ENST00000676599.1	6381	ENSG00000107897	ACBD5	acyl-CoA binding domain containing 5
chr10	28924764	28926653	1890	1.10727	Intron (ENST00000646289.1/101929218, intron 3 of 7)	10	28875598	28882311	6714	1	283080	ENST00000645413.1	49166	ENSG00000232624	C10orf126	chromosome 10 open reading frame 126
chr10	29130987	29131220	234	1.69206	Distal Intergenic	10	29289061	29311228	22168	1	84569	ENST00000375500.8	-157841	ENSG00000120563	LYZL1	lysozyme like 1
chr10	29135096	29135345	250	1.12447	Distal Intergenic	10	29289061	29311228	22168	1	84569	ENST00000375500.8	-153716	ENSG00000120563	LYZL1	lysozyme like 1
chr10	29304046	29304578	533	1.10946	Intron (ENST00000375500.8/84569, intron 3 of 4)	10	29291925	29318328	26404	1	84569	ENST00000494304.1	12121	ENSG00000120563	LYZL1	lysozyme like 1
chr10	29683577	29683920	344	1.44443	Promoter (2-3kb)	10	29670982	29686622	15641	2	6840	ENST00000490031.1	2702	ENSG00000197321	SVIL	supervillin
chr10	29700052	29701150	1099	1.09075	Intron (ENST00000375400.7/6840, intron 1 of 35)	10	29655929	29686652	30724	2	6840	ENST00000464726.2	-13400	ENSG00000197321	SVIL	supervillin
chr10	29808725	29809262	538	1.04653	Distal Intergenic	10	29842002	29843263	1262	2	107984172	ENST00000692116.1	34001	ENSG00000289386	LOC107984172	uncharacterized LOC107984172
chr10	30829802	30830095	294	1.23086	Intron (ENST00000609683.5/220929, intron 7 of 7)	10	30820207	30923388	103182	2	220929	ENST00000609683.5	93293	ENSG00000183621	ZNF438	zinc finger protein 438
chr10	30830996	30831332	337	1.15109	Intron (ENST00000609683.5/220929, intron 6 of 7)	10	30820207	30923388	103182	2	220929	ENST00000609683.5	92056	ENSG00000183621	ZNF438	zinc finger protein 438
chr10	31320425	31320658	234	1.29484	Promoter (<=1kb)	10	31307716	31320447	12732	2	220930	ENST00000702065.1	0	ENSG00000237036	ZEB1-AS1	ZEB1 antisense RNA 1
chr10	44233456	44233826	371	1.22302	Distal Intergenic	10	44292569	44293948	1380	1	100130539	ENST00000623589.1	-58743	ENSG00000277288	LINC02881	long intergenic non-protein coding RNA 2881
chr10	44903190	44903423	234	1.3702	Intron (ENST00000663870.1/220980, intron 1 of 4)	10	44911316	44935194	23879	1	643236	ENST00000544540.5	-7893	ENSG00000187783	TMEM72	transmembrane protein 72
chr10	46582552	46583123	572	1.52699	Promoter (<=1kb)	10	46582171	46594173	12003	1	83849	ENST00000374328.3	381	ENSG00000204176	SYT15	synaptotagmin 15
chr10	47759049	47759402	354	1.11417	Intron (ENST00000615923.4/102724488, intron 4 of 7)	10	47751323	47762676	11354	2	102724488	ENST00000622861.5	3274	ENSG00000277758	SYT15B	synaptotagmin 15B
chr10	50651888	50652124	237	1.10125	Distal Intergenic	10	50460673	50625163	164491	2	259230	ENST00000608287.1	-26725	ENSG00000198964	SGMS1	sphingomyelin synthase 1
chr10	59789155	59789435	281	1.67491	3' UTR	10	59791752	59805576	13825	2	8030	ENST00000491922.1	16141	ENSG00000108091	CCDC6	coiled-coil domain containing 6
chr10	59958760	59959041	282	1.96971	Promoter (1-2kb)	10	59955430	59960882	5453	2	283025	ENST00000521074.1	1841	ENSG00000235931	LINC01553	long intergenic non-protein coding RNA 1553
chr10	60733812	60734269	458	1.26429	Promoter (<=1kb)	10	60734342	60741828	7487	1	105378320	ENST00000517854.1	-73	NA	ANK3-DT	ANK3 divergent transcript
chr10	60740041	60740368	328	1.06112	Intron (ENST00000517854.1/105378320, intron 1 of 1)	10	60734342	60741828	7487	1	105378320	ENST00000517854.1	5699	NA	ANK3-DT	ANK3 divergent transcript
chr10	60848381	60849468	1088	1.05693	Distal Intergenic	10	60871174	60871667	494	2	9886	ENST00000496237.1	22199	ENSG00000072422	RHOBTB1	Rho related BTB domain containing 1
chr10	63246262	63246495	234	1.83562	Intron (ENST00000399262.7/221037, intron 3 of 25)	10	63215424	63268875	53452	2	221037	ENST00000469152.5	22380	ENSG00000171988	JMJD1C	jumonji domain containing 1C
chr10	63474176	63474558	383	1.39865	Intron (ENST00000633035.1/221037, intron 1 of 3)	10	63167225	63465977	298753	2	221037	ENST00000399262.7	-8199	ENSG00000171988	JMJD1C	jumonji domain containing 1C
chr10	66258456	66258823	368	2.01339	Intron (ENST00000683963.1/29119, intron 12 of 16)	10	66079243	66118326	39084	1	105378340	ENST00000608793.1	179213	NA	LOC105378340	uncharacterized LOC105378340
chr10	68876344	68876853	510	1.66406	Intron (ENST00000298596.11/219736, intron 1 of 3)	10	68901286	68913506	12221	1	79009	ENST00000483593.5	-24433	ENSG00000107625	DDX50	DExD-box helicase 50
chr10	69685877	69686405	529	1.2182	Promoter (<=1kb)	10	69684899	69692452	7554	1	105378346	ENST00000434931.2	978	NA	LINC02651	long intergenic non-protein coding RNA 2651
chr10	69954062	69954295	234	1.58631	Promoter (<=1kb)	10	69954091	69959142	5052	1	1305	ENST00000478219.2	0	ENSG00000197467	COL13A1	collagen type XIII alpha 1 chain
chr10	70119986	70120977	992	1.47528	Promoter (1-2kb)	10	70114775	70118351	3577	2	84883	ENST00000482166.1	-1635	ENSG00000042286	AIFM2	AIF family member 2
chr10	70185955	70186355	401	1.67747	Distal Intergenic	10	70147289	70170523	23235	2	56681	ENST00000373242.6	-15432	ENSG00000079332	SAR1A	secretion associated Ras related GTPase 1A
chr10	70462618	70463011	394	1.19654	Distal Intergenic	10	70432749	70447951	15203	2	4838	ENST00000414871.1	-14667	ENSG00000156574	NODAL	nodal growth differentiation factor
chr10	71948390	71948733	344	1.56197	Distal Intergenic	10	71964395	72013558	49164	1	9469	ENST00000373115.5	-15662	ENSG00000122863	CHST3	carbohydrate sulfotransferase 3
chr10	71954925	71955947	1023	1.53687	Distal Intergenic	10	71964395	72013558	49164	1	9469	ENST00000373115.5	-8448	ENSG00000122863	CHST3	carbohydrate sulfotransferase 3
chr10	72068728	72069653	926	1.48501	Promoter (<=1kb)	10	72062805	72069251	6447	2	9806	ENST00000463279.6	0	ENSG00000107742	SPOCK2	SPARC (osteonectin), cwcv and kazal like domains proteoglycan 2
chr10	72107444	72107871	428	1.15284	Intron (ENST00000672957.1/51008, intron 9 of 9)	10	72088357	72089032	676	2	9806	ENST00000483699.1	-18412	ENSG00000107742	SPOCK2	SPARC (osteonectin), cwcv and kazal like domains proteoglycan 2
chr10	72309940	72310952	1013	1.05467	Distal Intergenic	10	72335557	72336865	1309	2	54788	ENST00000473051.1	25913	ENSG00000148719	DNAJB12	DnaJ heat shock protein family (Hsp40) member B12
chr10	72626628	72626970	343	1.02581	Promoter (<=1kb)	10	72367546	72626131	258586	2	10367	ENST00000642044.1	-497	ENSG00000107745	MICU1	mitochondrial calcium uptake 1
chr10	73517026	73517650	625	1.39071	3' UTR	10	73500655	73505196	4542	2	159195	ENST00000464635.1	-11830	ENSG00000166348	USP54	ubiquitin specific peptidase 54
chr10	73893052	73894404	1353	1.13759	Distal Intergenic	10	73909177	73913049	3873	1	5328	ENST00000481390.5	-14773	ENSG00000122861	PLAU	plasminogen activator, urokinase
chr10	73908375	73909364	990	1.67922	Promoter (<=1kb)	10	73909177	73913049	3873	1	5328	ENST00000481390.5	0	ENSG00000122861	PLAU	plasminogen activator, urokinase
chr10	74237844	74238385	542	1.16395	Intron (ENST00000672429.1/132, intron 3 of 9)	10	74176770	74708934	532165	1	132	ENST00000541550.6	61074	ENSG00000156110	ADK	adenosine kinase
chr10	77416500	77417354	855	1.41071	Intron (ENST00000639601.1/3778, intron 1 of 27)	10	76884878	77404025	519148	2	3778	ENST00000406533.7	-12475	ENSG00000156113	KCNMA1	potassium calcium-activated channel subfamily M alpha 1
chr10	77845357	77845723	367	1.59522	3' UTR	10	77790791	77829442	38652	2	9231	ENST00000424842.5	-15915	ENSG00000151208	DLG5	discs large MAGUK scaffold protein 5
chr10	77879810	77880404	595	1.41484	Intron (ENST00000372391.7/9231, intron 1 of 31)	10	77796061	77889507	93447	2	9231	ENST00000468332.6	9103	ENSG00000151208	DLG5	discs large MAGUK scaffold protein 5
chr10	79162750	79163345	596	1.11103	Intron (ENST00000334512.10/57178, intron 4 of 24)	10	79243669	79291085	47417	1	57178	ENST00000472035.5	-80324	ENSG00000108175	ZMIZ1	zinc finger MIZ-type containing 1
chr10	79281045	79281883	839	1.12719	Intron (ENST00000334512.10/57178, intron 8 of 24)	10	79277179	79296935	19757	1	57178	ENST00000478357.1	3866	ENSG00000108175	ZMIZ1	zinc finger MIZ-type containing 1
chr10	79282040	79283132	1093	1.17041	Intron (ENST00000334512.10/57178, intron 8 of 24)	10	79277179	79296935	19757	1	57178	ENST00000478357.1	4861	ENSG00000108175	ZMIZ1	zinc finger MIZ-type containing 1
chr10	79874860	79875259	400	2.34215	Distal Intergenic	10	79904898	79951029	46132	1	100288974	ENST00000453174.7	-29639	NA	BMS1P21	BMS1 pseudogene 21
chr10	79875427	79875668	242	2.32058	Distal Intergenic	10	79904898	79951029	46132	1	100288974	ENST00000453174.7	-29230	NA	BMS1P21	BMS1 pseudogene 21
chr10	79979567	79979871	305	1.04583	Promoter (2-3kb)	10	79941449	79982614	41166	2	6441	ENST00000444384.3	2743	ENSG00000133661	SFTPD	surfactant protein D
chr10	80663091	80663328	238	1.47043	Distal Intergenic	10	80649797	80653732	3936	1	105378386	ENST00000436500.1	13294	ENSG00000231082	LINC02655	long intergenic non-protein coding RNA 2655
chr10	80663858	80664149	292	1.02935	Distal Intergenic	10	80649797	80653732	3936	1	105378386	ENST00000436500.1	14061	ENSG00000231082	LINC02655	long intergenic non-protein coding RNA 2655
chr10	81251399	81251632	234	1.00669	Distal Intergenic	10	80649797	80653732	3936	1	105378386	ENST00000436500.1	601602	ENSG00000231082	LINC02655	long intergenic non-protein coding RNA 2655
chr10	86681909	86683180	1272	1.07438	Intron (ENST00000685347.1/11155, intron 14 of 16)	10	86689247	86700036	10790	1	11155	ENST00000687598.1	-6067	ENSG00000122367	LDB3	LIM domain binding 3
chr10	86715488	86716759	1272	1.04883	Promoter (1-2kb)	10	86718730	86726451	7722	1	11155	ENST00000477489.1	-1971	ENSG00000122367	LDB3	LIM domain binding 3
chr10	87615083	87615809	727	1.23987	Intron (ENST00000438082.1/ENST00000438082.1, intron 1 of 3)	10	87659613	87747705	88093	1	9060	ENST00000361175.8	-43804	ENSG00000198682	PAPSS2	3'-phosphoadenosine 5'-phosphosulfate synthase 2
chr10	87662535	87662832	298	2.06529	Promoter (1-2kb)	10	87660984	87713310	52327	1	9060	ENST00000482258.1	1551	ENSG00000198682	PAPSS2	3'-phosphoadenosine 5'-phosphosulfate synthase 2
chr10	87662980	87663483	504	2.06074	Promoter (1-2kb)	10	87660984	87713310	52327	1	9060	ENST00000482258.1	1996	ENSG00000198682	PAPSS2	3'-phosphoadenosine 5'-phosphosulfate synthase 2
chr10	87697482	87697888	407	1.63616	Intron (ENST00000361175.8/9060, intron 1 of 11)	10	87660984	87713310	52327	1	9060	ENST00000482258.1	36498	ENSG00000198682	PAPSS2	3'-phosphoadenosine 5'-phosphosulfate synthase 2
chr10	87704390	87705109	720	1.30417	Intron (ENST00000361175.8/9060, intron 1 of 11)	10	87660984	87713310	52327	1	9060	ENST00000482258.1	43406	ENSG00000198682	PAPSS2	3'-phosphoadenosine 5'-phosphosulfate synthase 2
chr10	88582101	88582452	352	2.02054	Promoter (<=1kb)	10	88284102	88583318	299217	2	55328	ENST00000331772.9	866	ENSG00000184719	RNLS	renalase, FAD dependent amine oxidase
chr10	89260659	89260925	267	1.15847	Intron (ENST00000371837.5/3988, intron 2 of 8)	10	89213575	89252039	38465	2	3988	ENST00000456827.5	-8620	ENSG00000107798	LIPA	lipase A, lysosomal acid type
chr10	89329409	89329666	258	1.35116	Promoter (<=1kb)	10	89329231	89340968	11738	1	3437	ENST00000679536.1	178	ENSG00000119917	IFIT3	interferon induced protein with tetratricopeptide repeats 3
chr10	89330825	89331312	488	2.73677	Promoter (1-2kb)	10	89332484	89340971	8488	1	3437	ENST00000371811.4	-1172	ENSG00000119917	IFIT3	interferon induced protein with tetratricopeptide repeats 3
chr10	89333897	89334176	280	1.11574	Promoter (<=1kb)	10	89334373	89340968	6596	1	3437	ENST00000681178.1	-197	ENSG00000119917	IFIT3	interferon induced protein with tetratricopeptide repeats 3
chr10	89920319	89921223	905	2.0283	Intron (ENST00000664430.1/105378425, intron 2 of 3)	10	89888930	89914948	26019	1	105378425	ENST00000692187.1	31389	ENSG00000280560	LINC01374	long intergenic non-protein coding RNA 1374
chr10	89922329	89922710	382	1.33674	Intron (ENST00000664430.1/105378425, intron 2 of 3)	10	89888930	89914948	26019	1	105378425	ENST00000692187.1	33399	ENSG00000280560	LINC01374	long intergenic non-protein coding RNA 1374
chr10	92057530	92057895	366	1.31214	Intron (ENST00000412050.8/22849, intron 9 of 9)	10	91980520	91982415	1896	1	9044	ENST00000476401.1	77010	ENSG00000095564	BTAF1	B-TFIID TATA-box binding protein associated factor 1
chr10	92419718	92420112	395	1.13701	Exon (ENST00000430958.1/ENST00000430958.1, exon 1 of 2)	10	92423386	92427620	4235	1	124902484	ENST00000656662.1	-3274	NA	LOC124902484	uncharacterized LOC124902484
chr10	92492555	92493552	998	1.28535	Intron (ENST00000371581.9/3416, intron 1 of 14)	10	92454269	92497733	43465	2	3416	ENST00000496903.5	4181	ENSG00000119912	IDE	insulin degrading enzyme
chr10	92493768	92494260	493	1.52767	Intron (ENST00000371581.9/3416, intron 1 of 14)	10	92454269	92497733	43465	2	3416	ENST00000496903.5	3473	ENSG00000119912	IDE	insulin degrading enzyme
chr10	93072632	93073695	1064	1.10601	Promoter (<=1kb)	10	93073475	93077884	4410	1	1592	ENST00000371531.5	0	ENSG00000095596	CYP26A1	cytochrome P450 family 26 subfamily A member 1
chr10	93458045	93459505	1461	1.11267	Intron (ENST00000359263.9/26509, intron 1 of 53)	10	93306430	93482194	175765	2	26509	ENST00000358334.9	22689	ENSG00000138119	MYOF	myoferlin
chr10	93749559	93749800	242	1.8751	Distal Intergenic	10	93757840	93798174	40335	1	9211	ENST00000627420.2	-8040	ENSG00000108231	LGI1	leucine rich glioma inactivated 1
chr10	94397544	94397777	234	1.03759	Distal Intergenic	10	94402541	94536332	133792	1	23232	ENST00000225235.5	-4764	ENSG00000108239	TBC1D12	TBC1 domain family member 12
chr10	94495911	94496159	249	1.27311	Intron (ENST00000225235.5/23232, intron 4 of 12)	10	94508442	94533297	24856	1	23232	ENST00000485048.1	-12283	ENSG00000108239	TBC1D12	TBC1 domain family member 12
chr10	95559285	95559726	442	1.36326	Promoter (1-2kb)	10	95314737	95561355	246619	2	10580	ENST00000607232.5	1629	ENSG00000095637	SORBS1	sorbin and SH3 domain containing 1
chr10	95618413	95618646	234	2.27777	Promoter (1-2kb)	10	95611256	95616697	5442	2	5832	ENST00000485428.1	-1716	ENSG00000059573	ALDH18A1	aldehyde dehydrogenase 18 family member A1
chr10	98433256	98435117	1862	1.64801	Promoter (<=1kb)	10	98416198	98434508	18311	2	3257	ENST00000699116.1	0	ENSG00000107521	HPS1	HPS1 biogenesis of lysosomal organelles complex 3 subunit 1
chr10	98467088	98467523	436	1.0513	Intron (ENST00000404542.5/60495, intron 8 of 8)	10	98431877	98446963	15087	2	3257	ENST00000699156.1	-20125	ENSG00000107521	HPS1	HPS1 biogenesis of lysosomal organelles complex 3 subunit 1
chr10	99551283	99551916	634	1.89784	Distal Intergenic	10	99532942	99536524	3583	1	159296	ENST00000344586.9	18341	ENSG00000119919	NKX2-3	NK2 homeobox 3
chr10	99633602	99634139	538	1.41461	Distal Intergenic	10	99610522	99622793	12272	2	81894	ENST00000700251.1	-10809	ENSG00000155287	SLC25A28	solute carrier family 25 member 28
chr10	99782475	99782798	324	1.08623	Promoter (<=1kb)	10	99782640	99794348	11709	1	1244	ENST00000648689.1	0	ENSG00000023839	ABCC2	ATP binding cassette subfamily C member 2
chr10	100530309	100530544	236	1.07325	Promoter (<=1kb)	10	100523743	100530000	6258	2	4714	ENST00000370322.5	-309	ENSG00000166136	NDUFB8	NADH:ubiquinone oxidoreductase subunit B8
chr10	102208505	102208967	463	1.1372	Distal Intergenic	10	102226299	102229589	3291	1	83401	ENST00000370005.4	-17332	ENSG00000119915	ELOVL3	ELOVL fatty acid elongase 3
chr10	102639721	102639991	271	1.02186	Promoter (2-3kb)	10	102642503	102658318	15816	1	81603	ENST00000710327.1	-2512	ENSG00000171206	TRIM8	tripartite motif containing 8
chr10	102718447	102719476	1030	1.12784	Intron (ENST00000602831.5/118980, intron 2 of 5)	10	102714659	102729506	14848	1	118980	ENST00000602660.1	3788	ENSG00000156398	SFXN2	sideroflexin 2
chr10	102719944	102720604	661	1.6298	Intron (ENST00000602831.5/118980, intron 2 of 5)	10	102714659	102729506	14848	1	118980	ENST00000602660.1	5285	ENSG00000156398	SFXN2	sideroflexin 2
chr10	102779574	102780000	427	1.08871	Intron (ENST00000448841.7/54838, intron 1 of 3)	10	102776249	102816267	40019	1	54838	ENST00000369889.5	3325	ENSG00000166272	WBP1L	WW domain binding protein 1 like
chr10	103175655	103176292	638	1.64665	Promoter (<=1kb)	10	103088482	103176899	88418	2	22978	ENST00000675040.1	607	ENSG00000076685	NT5C2	5'-nucleotidase, cytosolic II
chr10	103564047	103564388	342	1.82553	Intron (ENST00000369780.9/9148, intron 1 of 5)	10	103558085	103571722	13638	1	9148	ENST00000455386.1	5962	ENSG00000107954	NEURL1	neuralized E3 ubiquitin protein ligase 1
chr10	103618676	103618988	313	2.83254	Intron (ENST00000369774.9/9644, intron 10 of 14)	10	103573157	103583687	10531	2	124902496	ENST00000663302.1	-34989	NA	LOC124902496	uncharacterized LOC124902496
chr10	103720317	103721072	756	1.8937	Intron (ENST00000369774.9/9644, intron 5 of 14)	10	103600292	103736866	136575	2	9644	ENST00000692756.1	15794	ENSG00000107957	SH3PXD2A	SH3 and PX domains 2A
chr10	103931024	103931660	637	1.0781	Intron (ENST00000698239.1/79991, intron 2 of 11)	10	103884460	103918332	33873	2	79991	ENST00000698245.1	-12692	ENSG00000107960	STN1	STN1 subunit of CST complex
chr10	103931931	103932201	271	1.12367	Intron (ENST00000698239.1/79991, intron 2 of 11)	10	103884460	103918332	33873	2	79991	ENST00000698245.1	-13599	ENSG00000107960	STN1	STN1 subunit of CST complex
chr10	104314386	104314659	274	2.45629	3' UTR	10	104323369	104327004	3636	1	101927472	ENST00000434792.1	-8710	NA	ITPRIP-AS1	ITPRIP antisense RNA 1
chr10	104315030	104315263	234	2.56894	Exon (ENST00000278071.6/85450, exon 3 of 3)	10	104323369	104327004	3636	1	101927472	ENST00000434792.1	-8106	NA	ITPRIP-AS1	ITPRIP antisense RNA 1
chr10	110475555	110476097	543	1.14426	Intron (ENST00000609514.1/105378482, intron 1 of 3)	10	110428840	110496187	67348	2	105378482	ENST00000609514.1	20090	NA	LOC105378482	uncharacterized LOC105378482
chr10	112361600	112362467	868	1.19542	Distal Intergenic	10	112308181	112356574	48394	2	390003	ENST00000479705.5	-5026	ENSG00000243316	GUCY2GP	guanylate cyclase 2G, pseudogene
chr10	112769423	112769997	575	1.11574	Intron (ENST00000705995.1/143187, intron 8 of 8)	10	112823490	112827726	4237	1	103344931	ENST00000564352.1	-53493	ENSG00000260917	LOC103344931	uncharacterized LOC103344931
chr10	112783748	112784019	272	1.74912	Intron (ENST00000705995.1/143187, intron 8 of 8)	10	112823490	112827726	4237	1	103344931	ENST00000564352.1	-39471	ENSG00000260917	LOC103344931	uncharacterized LOC103344931
chr10	112793702	112794052	351	1.45091	Intron (ENST00000705995.1/143187, intron 8 of 8)	10	112823490	112827726	4237	1	103344931	ENST00000564352.1	-29438	ENSG00000260917	LOC103344931	uncharacterized LOC103344931
chr10	112799167	112800004	838	1.35659	Intron (ENST00000705995.1/143187, intron 8 of 8)	10	112823490	112827726	4237	1	103344931	ENST00000564352.1	-23486	ENSG00000260917	LOC103344931	uncharacterized LOC103344931
chr10	112832782	112833135	354	1.44443	Distal Intergenic	10	112823490	112827726	4237	1	103344931	ENST00000564352.1	9292	ENSG00000260917	LOC103344931	uncharacterized LOC103344931
chr10	113006707	113006968	262	1.77852	Intron (ENST00000355995.9/6934, intron 4 of 14)	10	112950646	112951875	1230	2	124902502	ENST00000369391.3	-54832	NA	LOC124902502	uncharacterized LOC124902502
chr10	113475039	113475798	760	1.18454	Distal Intergenic	10	113482069	113492054	9986	2	107984270	ENST00000658845.1	16256	ENSG00000286289	LOC107984270	uncharacterized LOC107984270
chr10	114034553	114034997	445	1.06112	Distal Intergenic	10	114043866	114046904	3039	1	153	ENST00000369295.4	-8869	ENSG00000043591	ADRB1	adrenoceptor beta 1
chr10	114103097	114103330	234	1.62572	Distal Intergenic	10	114130199	114131336	1138	2	55088	ENST00000497592.1	28006	ENSG00000165813	CCDC186	coiled-coil domain containing 186
chr10	114301380	114302781	1402	1.80024	Promoter (<=1kb)	10	114294826	114302017	7192	2	84632	ENST00000491814.1	0	ENSG00000169129	AFAP1L2	actin filament associated protein 1 like 2
chr10	114335430	114336318	889	1.62306	Intron (ENST00000304129.9/84632, intron 2 of 18)	10	114300516	114305133	4618	2	84632	ENST00000486300.1	-30297	ENSG00000169129	AFAP1L2	actin filament associated protein 1 like 2
chr10	114807317	114807737	421	2.09344	Distal Intergenic	10	114821744	114899832	78089	1	57700	ENST00000369250.7	-14007	ENSG00000151553	FHIP2A	FHF complex subunit HOOK interacting protein 2A
chr10	115663927	115664198	272	1.19958	Intron (ENST00000355044.8/26033, intron 26 of 28)	10	115467174	115597982	130809	1	26033	ENST00000424738.1	196753	ENSG00000107518	ATRNL1	attractin like 1
chr10	115672822	115673097	276	1.03683	Intron (ENST00000355044.8/26033, intron 26 of 28)	10	115467174	115597982	130809	1	26033	ENST00000424738.1	205648	ENSG00000107518	ATRNL1	attractin like 1
chr10	115705957	115706310	354	2.60267	Intron (ENST00000355044.8/26033, intron 26 of 28)	10	115909351	115944959	35609	1	26033	ENST00000449616.2	-203041	ENSG00000107518	ATRNL1	attractin like 1
chr10	115796376	115796678	303	1.30431	Intron (ENST00000355044.8/26033, intron 27 of 28)	10	115909351	115944959	35609	1	26033	ENST00000449616.2	-112673	ENSG00000107518	ATRNL1	attractin like 1
chr10	116000380	116000715	336	1.00761	Distal Intergenic	10	115909351	115944959	35609	1	26033	ENST00000449616.2	91029	ENSG00000107518	ATRNL1	attractin like 1
chr10	116001172	116001649	478	1.23121	Distal Intergenic	10	115909351	115944959	35609	1	26033	ENST00000449616.2	91821	ENSG00000107518	ATRNL1	attractin like 1
chr10	116069565	116070029	465	1.48238	Intron (ENST00000369236.5/2674, intron 7 of 8)	10	115909351	115944959	35609	1	26033	ENST00000449616.2	160214	ENSG00000107518	ATRNL1	attractin like 1
chr10	116183973	116184420	448	1.01284	Intron (ENST00000369236.5/2674, intron 3 of 8)	10	116064211	116255795	191585	2	2674	ENST00000682724.1	71375	ENSG00000151892	GFRA1	GDNF family receptor alpha 1
chr10	116270295	116270711	417	1.15673	Promoter (1-2kb)	10	116063863	116272278	208416	2	2674	ENST00000682489.1	1567	ENSG00000151892	GFRA1	GDNF family receptor alpha 1
chr10	119179258	119179573	316	1.30493	Promoter (<=1kb)	10	119167720	119178812	11093	2	10935	ENST00000298510.4	-446	ENSG00000165672	PRDX3	peroxiredoxin 3
chr10	119509723	119510457	735	1.53373	Intron (ENST00000369103.3/6001, intron 4 of 4)	10	119515523	119516488	966	2	6001	ENST00000473563.1	6031	ENSG00000148908	RGS10	regulator of G protein signaling 10
chr10	119511088	119511979	892	1.25777	Intron (ENST00000369103.3/6001, intron 4 of 4)	10	119515523	119516488	966	2	6001	ENST00000473563.1	4509	ENSG00000148908	RGS10	regulator of G protein signaling 10
chr10	119512143	119512438	296	1.01493	Intron (ENST00000369103.3/6001, intron 4 of 4)	10	119515523	119516488	966	2	6001	ENST00000473563.1	4050	ENSG00000148908	RGS10	regulator of G protein signaling 10
chr10	119523581	119523978	398	1.16395	Promoter (2-3kb)	10	119500080	119526094	26015	2	6001	ENST00000469575.1	2116	ENSG00000148908	RGS10	regulator of G protein signaling 10
chr10	119656196	119656644	449	1.44214	Promoter (<=1kb)	10	119656610	119676707	20098	1	9531	ENST00000450186.1	0	ENSG00000151929	BAG3	BAG cochaperone 3
chr10	119671399	119671661	263	1.28291	Intron (ENST00000369085.8/9531, intron 2 of 3)	10	119656610	119676707	20098	1	9531	ENST00000450186.1	14789	ENSG00000151929	BAG3	BAG cochaperone 3
chr10	119678185	119678656	472	1.91759	Distal Intergenic	10	119656610	119676707	20098	1	9531	ENST00000450186.1	21575	ENSG00000151929	BAG3	BAG cochaperone 3
chr10	119687200	119687709	510	1.30778	Distal Intergenic	10	119656610	119676707	20098	1	9531	ENST00000450186.1	30590	ENSG00000151929	BAG3	BAG cochaperone 3
chr10	119688160	119688659	500	1.79168	Distal Intergenic	10	119656610	119676707	20098	1	9531	ENST00000450186.1	31550	ENSG00000151929	BAG3	BAG cochaperone 3
chr10	120978466	120979059	594	1.79395	Promoter (1-2kb)	10	120925547	120980700	55154	2	105378519	ENST00000414774.1	1641	NA	LOC105378519	uncharacterized LOC105378519
chr10	121514720	121515017	298	1.42776	Promoter (<=1kb)	10	121479855	121515179	35325	2	2263	ENST00000429361.5	162	ENSG00000066468	FGFR2	fibroblast growth factor receptor 2
chr10	121556482	121556729	248	1.21122	Promoter (2-3kb)	10	121478347	121554260	75914	2	2263	ENST00000683418.1	-2222	ENSG00000066468	FGFR2	fibroblast growth factor receptor 2
chr10	122225231	122225507	277	2.30537	Intron (ENST00000369005.6/10579, intron 12 of 22)	10	122237959	122254538	16580	1	10579	ENST00000490979.1	-12452	ENSG00000138162	TACC2	transforming acidic coiled-coil containing protein 2
chr10	123636187	123637059	873	1.05402	Distal Intergenic	10	123666355	123697399	31045	1	2849	ENST00000284674.2	-29296	ENSG00000154478	GPR26	G protein-coupled receptor 26
chr10	124017234	124017467	234	1.10125	Intron (ENST00000346248.7/51363, intron 6 of 7)	10	124021082	124038619	17538	2	51363	ENST00000476765.1	21152	ENSG00000182022	CHST15	carbohydrate sulfotransferase 15
chr10	124081723	124082262	540	1.49009	Intron (ENST00000346248.7/51363, intron 1 of 7)	10	124019653	124092414	72762	2	51363	ENST00000628426.1	10152	ENSG00000182022	CHST15	carbohydrate sulfotransferase 15
chr10	124340266	124340762	497	1.00455	Distal Intergenic	10	124398021	124403336	5316	2	4942	ENST00000471127.1	62574	ENSG00000065154	OAT	ornithine aminotransferase
chr10	124341339	124341808	470	1.43972	Distal Intergenic	10	124398021	124403336	5316	2	4942	ENST00000471127.1	61528	ENSG00000065154	OAT	ornithine aminotransferase
chr10	124378724	124379643	920	1.31048	Distal Intergenic	10	124398021	124403336	5316	2	4942	ENST00000471127.1	23693	ENSG00000065154	OAT	ornithine aminotransferase
chr10	124459038	124459314	277	1.34229	Promoter (2-3kb)	10	124461823	124614141	152319	1	64077	ENST00000368842.10	-2509	ENSG00000107902	LHPP	phospholysine phosphohistidine inorganic pyrophosphate phosphatase
chr10	124459507	124459817	311	1.02348	Promoter (2-3kb)	10	124461823	124614141	152319	1	64077	ENST00000368842.10	-2006	ENSG00000107902	LHPP	phospholysine phosphohistidine inorganic pyrophosphate phosphatase
chr10	124670341	124670616	276	1.07838	Intron (ENST00000494792.1/9679, intron 9 of 9)	10	124703625	124714217	10593	1	101927944	ENST00000448422.2	-33009	NA	FAM53B-AS1	FAM53B antisense RNA 1
chr10	124685581	124686158	578	1.30967	Intron (ENST00000494792.1/9679, intron 8 of 9)	10	124703625	124714217	10593	1	101927944	ENST00000448422.2	-17467	NA	FAM53B-AS1	FAM53B antisense RNA 1
chr10	124686425	124686904	480	1.39329	Intron (ENST00000494792.1/9679, intron 8 of 9)	10	124703625	124714217	10593	1	101927944	ENST00000448422.2	-16721	NA	FAM53B-AS1	FAM53B antisense RNA 1
chr10	124692537	124694505	1969	1.82716	Intron (ENST00000494792.1/9679, intron 8 of 9)	10	124703625	124714217	10593	1	101927944	ENST00000448422.2	-9120	NA	FAM53B-AS1	FAM53B antisense RNA 1
chr10	124727455	124727899	445	1.44746	Intron (ENST00000494792.1/9679, intron 6 of 9)	10	124621671	124742970	121300	2	9679	ENST00000392754.7	15071	ENSG00000189319	FAM53B	family with sequence similarity 53 member B
chr10	125014167	125016372	2206	2.06099	Intron (ENST00000309035.11/1488, intron 1 of 8)	10	124989135	125006013	16879	2	1488	ENST00000334808.10	-8154	ENSG00000175029	CTBP2	C-terminal binding protein 2
chr10	125116093	125117118	1026	1.03352	Intron (ENST00000337195.11/1488, intron 1 of 10)	10	125100587	125138250	37664	2	1488	ENST00000530930.1	21132	ENSG00000175029	CTBP2	C-terminal binding protein 2
chr10	125691068	125691685	618	1.27866	Intron (ENST00000596068.5/283038, intron 2 of 5)	10	125697529	125707028	9500	1	283038	ENST00000597502.6	-5844	ENSG00000228021	LOC283038	uncharacterized LOC283038
chr10	126175651	126176214	564	1.08223	Intron (ENST00000368679.8/8038, intron 3 of 22)	10	126135368	126155305	19938	2	8038	ENST00000494661.1	-20346	ENSG00000148848	ADAM12	ADAM metallopeptidase domain 12
chr10	126683561	126683904	344	1.35847	Intron (ENST00000657225.1/118611, intron 1 of 2)	10	126424997	126670693	245697	2	118611	ENST00000488181.3	-12868	ENSG00000154493	C10orf90	chromosome 10 open reading frame 90
chr10	126689179	126689609	431	1.87779	Intron (ENST00000657225.1/118611, intron 1 of 2)	10	126424997	126670693	245697	2	118611	ENST00000488181.3	-18486	ENSG00000154493	C10orf90	chromosome 10 open reading frame 90
chr10	128095238	128095827	590	1.12514	Distal Intergenic	10	128101484	128103128	1645	2	4288	ENST00000464771.1	7301	ENSG00000148773	MKI67	marker of proliferation Ki-67
chr10	128574671	128574990	320	1.13517	Distal Intergenic	10	128316282	128320214	3933	2	124902558	ENST00000454492.1	-254457	NA	LOC124902558	uncharacterized LOC124902558
chr10	130190764	130190997	234	1.01164	Distal Intergenic	10	130180185	130183643	3459	1	124902561	ENST00000619341.1	10579	NA	LOC124902561	uncharacterized LOC124902561
chr10	130907081	130907337	257	1.33408	Distal Intergenic	10	130962588	130962668	81	2	100422867	ENST00000578683.1	55331	ENSG00000264803	MIR378C	microRNA 378c
chr10	131084522	131085371	850	1.76129	Distal Intergenic	10	131095218	131095777	560	1	101927489	ENST00000436942.1	-9847	ENSG00000230098	TCERG1L-AS1	TCERG1L antisense RNA 1
chr10	131085628	131085903	276	1.62587	Distal Intergenic	10	131095218	131095777	560	1	101927489	ENST00000436942.1	-9315	ENSG00000230098	TCERG1L-AS1	TCERG1L antisense RNA 1
chr10	131126333	131127159	827	1.21413	Intron (ENST00000483040.1/256536, intron 8 of 11)	10	131095218	131095777	560	1	101927489	ENST00000436942.1	31115	ENSG00000230098	TCERG1L-AS1	TCERG1L antisense RNA 1
chr10	131875237	131875702	466	1.04199	Distal Intergenic	10	131901008	131959834	58827	1	55844	ENST00000455566.6	-25306	ENSG00000175470	PPP2R2D	protein phosphatase 2 regulatory subunit Bdelta
chr10	131884018	131884384	367	1.35889	Distal Intergenic	10	131901008	131959834	58827	1	55844	ENST00000455566.6	-16624	ENSG00000175470	PPP2R2D	protein phosphatase 2 regulatory subunit Bdelta
chr10	131946377	131946721	345	1.02581	Intron (ENST00000455566.6/55844, intron 7 of 8)	10	131940607	131945925	5319	1	55844	ENST00000472664.1	5770	ENSG00000175470	PPP2R2D	protein phosphatase 2 regulatory subunit Bdelta
chr10	132402943	132405267	2325	2.90554	Exon (ENST00000631148.2/170394, exon 2 of 3)	10	132397200	132417859	20660	1	170394	ENST00000305233.6	5743	ENSG00000171813	PWWP2B	PWWP domain containing 2B
chr10	132469209	132469584	376	1.30993	Distal Intergenic	10	132446985	132448940	1956	1	170393	ENST00000701813.1	22224	NA	LINC02870	long intergenic non-protein coding RNA 2870
chr10	132479500	132480700	1201	1.57051	Distal Intergenic	10	132446985	132448940	1956	1	170393	ENST00000701813.1	32515	NA	LINC02870	long intergenic non-protein coding RNA 2870
chr10	132507238	132507471	234	1.17732	Distal Intergenic	10	132511623	132517139	5517	2	107984282	ENST00000455414.2	9668	NA	LOC107984282	uncharacterized LOC107984282
chr10	132528149	132528499	351	2.10964	Distal Intergenic	10	132537787	132783480	245694	1	3632	ENST00000368594.8	-9288	ENSG00000068383	INPP5A	inositol polyphosphate-5-phosphatase A
chr10	132532412	132532863	452	1.90544	Distal Intergenic	10	132537787	132783480	245694	1	3632	ENST00000368594.8	-4924	ENSG00000068383	INPP5A	inositol polyphosphate-5-phosphatase A
chr10	132533163	132534437	1275	1.49386	Distal Intergenic	10	132537787	132783480	245694	1	3632	ENST00000368594.8	-3350	ENSG00000068383	INPP5A	inositol polyphosphate-5-phosphatase A
chr10	132565828	132566088	261	1.02172	Intron (ENST00000368594.8/3632, intron 1 of 15)	10	132538139	132710456	172318	1	3632	ENST00000423490.5	27689	ENSG00000068383	INPP5A	inositol polyphosphate-5-phosphatase A
chr10	132629211	132629444	234	1.31252	Intron (ENST00000368594.8/3632, intron 2 of 15)	10	132607926	132777782	169857	1	3632	ENST00000342652.6	21285	ENSG00000068383	INPP5A	inositol polyphosphate-5-phosphatase A
chr10	132883425	132883725	301	1.5372	Intron (ENST00000368586.10/54777, intron 27 of 57)	10	132872528	132876908	4381	2	54777	ENST00000417862.2	-6517	ENSG00000171811	CFAP46	cilia and flagella associated protein 46
chr10	133241737	133242147	411	1.50697	3' UTR	10	133237855	133241928	4074	1	27287	ENST00000325980.10	3882	ENSG00000151650	VENTX	VENT homeobox
chr11	364096	364436	341	1.61483	Distal Intergenic	11	369499	382117	12619	1	338707	ENST00000329962.11	-5063	ENSG00000182272	B4GALNT4	beta-1,4-N-acetyl-galactosaminyltransferase 4
chr11	364686	365136	451	1.58117	Distal Intergenic	11	369499	382117	12619	1	338707	ENST00000329962.11	-4363	ENSG00000182272	B4GALNT4	beta-1,4-N-acetyl-galactosaminyltransferase 4
chr11	624254	624607	354	1.15528	Promoter (<=1kb)	11	616577	624924	8348	2	53841	ENST00000358353.8	317	ENSG00000099834	CDHR5	cadherin related family member 5
chr11	625183	625442	260	1.16691	Promoter (<=1kb)	11	624213	625169	957	2	53841	ENST00000529337.1	-14	ENSG00000099834	CDHR5	cadherin related family member 5
chr11	1433910	1434334	425	1.11719	Intron (ENST00000308219.13/9024, intron 1 of 19)	11	1440799	1461136	20338	1	9024	ENST00000529951.5	-6465	ENSG00000174672	BRSK2	BR serine/threonine kinase 2
chr11	1753308	1753631	324	1.24636	Promoter (<=1kb)	11	1735152	1753874	18723	2	402778	ENST00000636579.1	243	ENSG00000244242	IFITM10	interferon induced transmembrane protein 10
chr11	1753795	1754677	883	1.06718	Promoter (<=1kb)	11	1735152	1753874	18723	2	402778	ENST00000636579.1	0	ENSG00000244242	IFITM10	interferon induced transmembrane protein 10
chr11	1875706	1876076	371	1.60341	Promoter (<=1kb)	11	1876477	1886866	10390	1	4046	ENST00000432093.1	-401	ENSG00000130592	LSP1	lymphocyte specific protein 1
chr11	1978915	1979452	538	1.24247	Intron (ENST00000397297.7/6150, intron 5 of 5)	11	1983237	1989993	6757	2	100133545	ENST00000419080.3	10541	ENSG00000226416	MRPL23-AS1	MRPL23 antisense RNA 1
chr11	2175748	2176375	628	1.15706	Promoter (2-3kb)	11	2173063	2173138	76	1	100616126	ENST00000584128.1	2685	ENSG00000265258	MIR4686	microRNA 4686
chr11	2178820	2179541	722	1.43888	Distal Intergenic	11	2173063	2173138	76	1	100616126	ENST00000584128.1	5757	ENSG00000265258	MIR4686	microRNA 4686
chr11	2185487	2186344	858	2.44488	Distal Intergenic	11	2173063	2173138	76	1	100616126	ENST00000584128.1	12424	ENSG00000265258	MIR4686	microRNA 4686
chr11	2189984	2191821	1838	1.29665	Distal Intergenic	11	2173063	2173138	76	1	100616126	ENST00000584128.1	16921	ENSG00000265258	MIR4686	microRNA 4686
chr11	2192230	2193226	997	1.44642	Distal Intergenic	11	2173063	2173138	76	1	100616126	ENST00000584128.1	19167	ENSG00000265258	MIR4686	microRNA 4686
chr11	2193467	2194123	657	1.62817	Distal Intergenic	11	2173063	2173138	76	1	100616126	ENST00000584128.1	20404	ENSG00000265258	MIR4686	microRNA 4686
chr11	2194376	2195221	846	1.56752	Distal Intergenic	11	2173063	2173138	76	1	100616126	ENST00000584128.1	21313	ENSG00000265258	MIR4686	microRNA 4686
chr11	2204541	2205093	553	1.11541	Distal Intergenic	11	2173063	2173138	76	1	100616126	ENST00000584128.1	31478	ENSG00000265258	MIR4686	microRNA 4686
chr11	8068525	8068758	234	1.32342	Exon (ENST00000506601.1/101927917, exon 4 of 4)	11	8060038	8069373	9336	1	101927917	ENST00000506601.1	8487	ENSG00000248332	TUB-AS1	TUB antisense RNA 1
chr11	8217777	8218054	278	1.35712	Distal Intergenic	11	8224449	8263388	38940	2	4004	ENST00000524379.1	45334	ENSG00000166407	LMO1	LIM domain only 1
chr11	9039285	9039518	234	1.57745	Intron (ENST00000670061.1/105376541, intron 1 of 2)	11	9027489	9031260	3772	2	57758	ENST00000519535.1	-8025	ENSG00000175356	SCUBE2	signal peptide, CUB domain and EGF like domain containing 2
chr11	9074688	9074934	247	1.47202	Intron (ENST00000649792.2/57758, intron 3 of 22)	11	9053203	9066750	13548	2	57758	ENST00000531429.1	-7938	ENSG00000175356	SCUBE2	signal peptide, CUB domain and EGF like domain containing 2
chr11	9075722	9076561	840	1.20973	Intron (ENST00000649792.2/57758, intron 3 of 22)	11	9053203	9066750	13548	2	57758	ENST00000531429.1	-8972	ENSG00000175356	SCUBE2	signal peptide, CUB domain and EGF like domain containing 2
chr11	9077009	9077290	282	1.08185	Intron (ENST00000649792.2/57758, intron 3 of 22)	11	9053203	9066750	13548	2	57758	ENST00000531429.1	-10259	ENSG00000175356	SCUBE2	signal peptide, CUB domain and EGF like domain containing 2
chr11	11457751	11458095	345	1.76499	Intron (ENST00000227756.5/374378, intron 1 of 10)	11	11351942	11353250	1309	2	283106	ENST00000528848.3	-104501	ENSG00000254598	CSNK2A3	casein kinase 2 alpha 3
chr11	11478439	11478798	360	1.10234	Intron (ENST00000227756.5/374378, intron 1 of 10)	11	11570084	11573782	3699	1	124902632	ENST00000527726.1	-91286	NA	LOC124902632	uncharacterized LOC124902632
chr11	12048811	12049289	479	1.14828	Intron (ENST00000531559.1/105376554, intron 1 of 1)	11	12030875	12061785	30911	1	105376554	ENST00000531559.1	17936	ENSG00000254486	LINC02547	long intergenic non-protein coding RNA 2547
chr11	12378832	12379186	355	1.02089	Promoter (1-2kb)	11	12377571	12535356	157786	1	55742	ENST00000334956.15	1261	ENSG00000197702	PARVA	parvin alpha
chr11	12681660	12682048	389	1.12514	Intron (ENST00000527636.7/7003, intron 2 of 12)	11	12675503	12939065	263563	1	7003	ENST00000527575.6	6157	ENSG00000187079	TEAD1	TEA domain transcription factor 1
chr11	12822499	12822755	257	2.45296	Exon (ENST00000526953.1/ENST00000526953.1, exon 2 of 2)	11	12828121	12865539	37419	1	7003	ENST00000525312.1	-5366	ENSG00000187079	TEAD1	TEA domain transcription factor 1
chr11	12823050	12823306	257	1.78776	Intron (ENST00000527636.7/7003, intron 3 of 12)	11	12828121	12865539	37419	1	7003	ENST00000525312.1	-4815	ENSG00000187079	TEAD1	TEA domain transcription factor 1
chr11	12893841	12894114	274	1.36473	Intron (ENST00000527636.7/7003, intron 9 of 12)	11	12879443	12944483	65041	1	7003	ENST00000526600.1	14398	ENSG00000187079	TEAD1	TEA domain transcription factor 1
chr11	13276324	13276751	428	1.06634	Promoter (<=1kb)	11	13276652	13354377	77726	1	406	ENST00000529050.5	0	ENSG00000133794	BMAL1	basic helix-loop-helix ARNT like 1
chr11	18115232	18115552	321	1.11626	Promoter (<=1kb)	11	18112472	18116132	3661	2	6290	ENST00000534768.1	580	ENSG00000290741	SAA3P	serum amyloid A3, pseudogene
chr11	18457552	18458540	989	1.11571	Promoter (1-2kb)	11	18455856	18479601	23746	1	160287	ENST00000280706.3	1696	ENSG00000166800	LDHAL6A	lactate dehydrogenase A like 6A
chr11	19987541	19988000	460	1.05676	Intron (ENST00000360655.8/89797, intron 11 of 37)	11	19978699	19981337	2639	2	100874013	ENST00000534036.1	-6204	ENSG00000254542	NAV2-AS3	NAV2 antisense RNA 3
chr11	33043826	33044174	349	1.81812	Exon (ENST00000532687.5/55346, exon 2 of 2)	11	33040031	33072848	32818	1	55346	ENST00000531632.6	3795	ENSG00000176148	TCP11L1	t-complex 11 like 1
chr11	33705230	33705509	280	1.22677	3' UTR	11	33698261	33700826	2566	2	100131378	ENST00000379011.5	-4404	ENSG00000205177	C11orf91	chromosome 11 open reading frame 91
chr11	34155185	34156177	993	2.83633	Intron (ENST00000435224.3/25841, intron 14 of 16)	11	34141987	34146252	4266	1	55226	ENST00000532555.1	13198	ENSG00000135372	NAT10	N-acetyltransferase 10
chr11	34195161	34195422	262	2.01927	Intron (ENST00000435224.3/25841, intron 3 of 16)	11	34173174	34242545	69372	2	25841	ENST00000530814.1	47123	ENSG00000166016	ABTB2	ankyrin repeat and BTB domain containing 2
chr11	34276786	34277376	591	1.26531	Intron (ENST00000435224.3/25841, intron 1 of 16)	11	34173174	34242545	69372	2	25841	ENST00000530814.1	-34241	ENSG00000166016	ABTB2	ankyrin repeat and BTB domain containing 2
chr11	34336211	34336948	738	1.0734	Intron (ENST00000435224.3/25841, intron 1 of 16)	11	34150987	34358010	207024	2	25841	ENST00000435224.3	21062	ENSG00000166016	ABTB2	ankyrin repeat and BTB domain containing 2
chr11	35290910	35291165	256	1.85663	Intron (ENST00000278379.9/6506, intron 7 of 10)	11	35254696	35286918	32223	2	6506	ENST00000647076.1	-3992	ENSG00000110436	SLC1A2	solute carrier family 1 member 2
chr11	43557690	43558062	373	1.11571	Promoter (1-2kb)	11	43556436	43673393	116958	1	51144	ENST00000526615.6	1254	ENSG00000149084	HSD17B12	hydroxysteroid 17-beta dehydrogenase 12
chr11	43895073	43895306	234	1.00669	Promoter (2-3kb)	11	43897456	43899636	2181	1	729799	ENST00000534767.1	-2150	ENSG00000213693	SEC14L1P1	SEC14 like 1 pseudogene 1
chr11	45907079	45908354	1276	1.15773	Promoter (<=1kb)	11	45906534	45907271	738	2	143678	ENST00000449465.2	0	ENSG00000234776	FREY1	Frey regulator of sperm-oocyte fusion 1
chr11	46489269	46489941	673	1.22738	Intron (ENST00000314845.7/55626, intron 12 of 18)	11	46434849	46493893	59045	2	55626	ENST00000529553.1	3952	ENSG00000110497	AMBRA1	autophagy and beclin 1 regulator 1
chr11	47277272	47277736	465	1.15536	Promoter (1-2kb)	11	47276028	47282595	6568	1	8567	ENST00000489415.1	1244	ENSG00000110514	MADD	MAP kinase activating death domain
chr11	47331747	47332033	287	1.3897	3' UTR	11	47328142	47329406	1265	1	8567	ENST00000469699.1	3605	ENSG00000110514	MADD	MAP kinase activating death domain
chr11	47860197	47860771	575	1.43454	Distal Intergenic	11	47839501	47848555	9055	2	23279	ENST00000526870.1	-11642	ENSG00000030066	NUP160	nucleoporin 160
chr11	47979675	47980306	632	1.19791	Promoter (<=1kb)	11	47980425	48170839	190415	1	5795	ENST00000698881.1	-119	ENSG00000149177	PTPRJ	protein tyrosine phosphatase receptor type J
chr11	59612182	59612715	534	1.488	Intron (ENST00000661394.1/101927226, intron 2 of 4)	11	59574398	59615774	41377	2	5007	ENST00000263847.6	3059	ENSG00000110048	OSBP	oxysterol binding protein
chr11	59791829	59792205	377	1.48848	Promoter (1-2kb)	11	59793479	59799947	6469	1	6809	ENST00000530221.1	-1274	ENSG00000166900	STX3	syntaxin 3
chr11	60831265	60831699	435	1.05694	Distal Intergenic	11	60842113	60851081	8969	1	79080	ENST00000227520.10	-10414	ENSG00000110104	CCDC86	coiled-coil domain containing 86
chr11	60949553	60949881	329	1.71695	Promoter (1-2kb)	11	60937060	60947844	10785	2	51296	ENST00000536784.6	-1709	ENSG00000110446	SLC15A3	solute carrier family 15 member 3
chr11	60951848	60952321	474	1.60699	Promoter (<=1kb)	11	60937084	60952080	14997	2	51296	ENST00000681275.1	0	ENSG00000110446	SLC15A3	solute carrier family 15 member 3
chr11	61345800	61346695	896	1.83765	Promoter (<=1kb)	11	61345356	61346190	835	1	26007	ENST00000530329.1	444	ENSG00000149476	TKFC	triokinase and FMN cyclase
chr11	61679183	61680267	1085	1.43149	Promoter (<=1kb)	11	61680391	61747001	66611	1	747	ENST00000257215.10	-124	ENSG00000134780	DAGLA	diacylglycerol lipase alpha
chr11	61722607	61722880	274	2.73144	Exon (ENST00000257215.10/747, exon 4 of 20)	11	61752636	61788518	35883	1	745	ENST00000278836.10	-29756	ENSG00000124920	MYRF	myelin regulatory factor
chr11	62398555	62399567	1013	1.66796	Distal Intergenic	11	62405103	62423195	18093	1	7356	ENST00000534397.5	-5536	ENSG00000149021	SCGB1A1	secretoglobin family 1A member 1
chr11	63534231	63534464	234	1.87009	Promoter (2-3kb)	11	63536808	63546458	9651	1	5920	ENST00000255688.8	-2344	ENSG00000133321	PLAAT4	phospholipase A and acyltransferase 4
chr11	63591369	63591712	344	1.18989	Intron (ENST00000323646.9/11145, intron 2 of 3)	11	63590254	63608581	18328	2	11145	ENST00000540943.1	16869	ENSG00000176485	PLAAT3	phospholipase A and acyltransferase 3
chr11	63630988	63631506	519	1.57082	Exon (ENST00000398868.8/25923, exon 12 of 13)	11	63590339	63616883	26545	2	11145	ENST00000544269.1	-14105	ENSG00000176485	PLAAT3	phospholipase A and acyltransferase 3
chr11	63631822	63632081	260	1.39865	Intron (ENST00000398868.8/25923, intron 11 of 12)	11	63590339	63616883	26545	2	11145	ENST00000544269.1	-14939	ENSG00000176485	PLAAT3	phospholipase A and acyltransferase 3
chr11	63680689	63680952	264	1.17241	Promoter (<=1kb)	11	63681446	63759882	78437	1	10313	ENST00000341307.6	-494	ENSG00000133318	RTN3	reticulon 3
chr11	63761962	63762630	669	4.06804	3' UTR	11	63764182	63765952	1771	2	65998	ENST00000445014.3	3322	ENSG00000188070	ZFTA	zinc finger translocation associated
chr11	63763318	63763939	622	3.05123	Promoter (2-3kb)	11	63764182	63765952	1771	2	65998	ENST00000445014.3	2013	ENSG00000188070	ZFTA	zinc finger translocation associated
chr11	63764674	63765690	1017	1.09821	Promoter (<=1kb)	11	63764182	63765952	1771	2	65998	ENST00000445014.3	262	ENSG00000188070	ZFTA	zinc finger translocation associated
chr11	64107588	64107842	255	1.04781	Intron (ENST00000682287.1/23769, intron 2 of 2)	11	64103188	64119173	15986	1	23769	ENST00000246841.3	4400	ENSG00000126500	FLRT1	fibronectin leucine rich transmembrane protein 1
chr11	65703191	65703452	262	1.6056	Distal Intergenic	11	65711996	65719604	7609	1	10524	ENST00000377046.7	-8544	ENSG00000172977	KAT5	lysine acetyltransferase 5
chr11	65743743	65744278	536	1.69718	Distal Intergenic	11	65717709	65720818	3110	2	84153	ENST00000528220.2	-22925	ENSG00000172922	RNASEH2C	ribonuclease H2 subunit C
chr11	66107993	66108537	545	1.1298	Intron (ENST00000320580.9/55690, intron 1 of 23)	11	66100763	66216250	115488	1	55690	ENST00000527380.1	7230	ENSG00000175115	PACS1	phosphofurin acidic cluster sorting protein 1
chr11	66160861	66162439	1579	1.05295	Intron (ENST00000320580.9/55690, intron 1 of 23)	11	66216198	66220677	4480	1	55690	ENST00000531298.5	-53759	ENSG00000175115	PACS1	phosphofurin acidic cluster sorting protein 1
chr11	66454245	66454923	679	1.3855	Exon (ENST00000528671.1/ENST00000528671.1, exon 1 of 1)	11	66466327	66477334	11008	1	246330	ENST00000618547.4	-11404	ENSG00000174516	PELI3	pellino E3 ubiquitin protein ligase family member 3
chr11	66547696	66547985	290	1.06621	Promoter (<=1kb)	11	66546915	66554561	7647	1	89	ENST00000511191.1	781	ENSG00000248746	ACTN3	actinin alpha 3
chr11	66568691	66569057	367	1.05256	Promoter (<=1kb)	11	66563464	66568879	5416	2	8722	ENST00000526010.2	0	ENSG00000174080	CTSF	cathepsin F
chr11	66845895	66847201	1307	1.46962	Promoter (2-3kb)	11	66843784	66844759	976	1	9986	ENST00000534645.1	2111	ENSG00000173653	RCE1	Ras converting CAAX endopeptidase 1
chr11	66876311	66876967	657	1.11403	Intron (ENST00000529047.6/5091, intron 3 of 22)	11	66860448	66872039	11592	2	5091	ENST00000628663.1	-4272	ENSG00000173599	PC	pyruvate carboxylase
chr11	67123600	67123870	271	1.00288	Promoter (2-3kb)	11	67121269	67255062	133794	1	22992	ENST00000308783.9	2331	ENSG00000173120	KDM2A	lysine demethylase 2A
chr11	67168532	67169109	578	1.19679	Intron (ENST00000529006.7/22992, intron 2 of 20)	11	67207568	67215673	8106	1	22992	ENST00000528380.1	-38459	ENSG00000173120	KDM2A	lysine demethylase 2A
chr11	67171120	67171353	234	1.23437	Intron (ENST00000529006.7/22992, intron 2 of 20)	11	67207568	67215673	8106	1	22992	ENST00000528380.1	-36215	ENSG00000173120	KDM2A	lysine demethylase 2A
chr11	67577027	67578447	1421	1.54343	Distal Intergenic	11	67583742	67586656	2915	1	2950	ENST00000398603.6	-5295	ENSG00000084207	GSTP1	glutathione S-transferase pi 1
chr11	68369801	68371357	1557	1.85089	Intron (ENST00000294304.12/4041, intron 5 of 22)	11	68403977	68406547	2571	1	4041	ENST00000528890.1	-32620	ENSG00000162337	LRP5	LDL receptor related protein 5
chr11	68582542	68582925	384	1.23066	Intron (ENST00000534534.5/55291, intron 9 of 18)	11	68586276	68614592	28317	1	55291	ENST00000526307.5	-3351	ENSG00000110075	PPP6R3	protein phosphatase 6 regulatory subunit 3
chr11	68835365	68836134	770	1.02789	Intron (ENST00000376618.6/1374, intron 1 of 18)	11	68807567	68839684	32118	2	1374	ENST00000569129.5	3550	ENSG00000110090	CPT1A	carnitine palmitoyltransferase 1A
chr11	68890513	68891243	731	1.71588	Distal Intergenic	11	68892492	68903778	11287	2	219927	ENST00000567045.5	12535	ENSG00000197345	MRPL21	mitochondrial ribosomal protein L21
chr11	68891410	68892072	663	1.80925	3' UTR	11	68892492	68903778	11287	2	219927	ENST00000567045.5	11706	ENSG00000197345	MRPL21	mitochondrial ribosomal protein L21
chr11	68946165	68947612	1448	1.31474	Distal Intergenic	11	68937740	68940601	2862	1	3508	ENST00000544521.1	8425	ENSG00000132740	IGHMBP2	immunoglobulin mu DNA binding protein 2
chr11	69396211	69396462	252	1.31313	Distal Intergenic	11	69425678	69429621	3944	1	102724265	ENST00000545202.3	-29216	ENSG00000255980	LINC02953	long intergenic non-protein coding RNA 2953
chr11	69398636	69399724	1089	1.66029	Distal Intergenic	11	69425678	69429621	3944	1	102724265	ENST00000545202.3	-25954	ENSG00000255980	LINC02953	long intergenic non-protein coding RNA 2953
chr11	69420395	69421136	742	1.21099	Distal Intergenic	11	69425678	69429621	3944	1	102724265	ENST00000545202.3	-4542	ENSG00000255980	LINC02953	long intergenic non-protein coding RNA 2953
chr11	69427335	69427699	365	1.15092	Promoter (1-2kb)	11	69425678	69429621	3944	1	102724265	ENST00000545202.3	1657	ENSG00000255980	LINC02953	long intergenic non-protein coding RNA 2953
chr11	69450231	69451010	780	1.31068	Distal Intergenic	11	69438365	69444743	6379	2	123466213	ENST00000544004.1	-5488	NA	LINC02952	long intergenic non-protein coding RNA 2952
chr11	69529624	69529860	237	1.26084	Distal Intergenic	11	69485611	69494952	9342	1	101928292	ENST00000642898.1	44013	NA	LINC01488	long intergenic non-protein coding RNA 1488
chr11	69530277	69530905	629	1.62297	Distal Intergenic	11	69485611	69494952	9342	1	101928292	ENST00000642898.1	44666	NA	LINC01488	long intergenic non-protein coding RNA 1488
chr11	69604095	69604625	531	1.73418	Distal Intergenic	11	69641156	69654474	13319	1	595	ENST00000227507.3	-36531	ENSG00000110092	CCND1	cyclin D1
chr11	70159435	70160485	1051	1.38331	Intron (ENST00000531349.6/55107, intron 18 of 27)	11	70165362	70180045	14684	1	55107	ENST00000529636.5	-4877	ENSG00000131620	ANO1	anoctamin 1
chr11	70170087	70171514	1428	1.70313	Promoter (<=1kb)	11	70169965	70188066	18102	1	55107	ENST00000525494.1	122	ENSG00000131620	ANO1	anoctamin 1
chr11	70172901	70173681	781	1.96243	Promoter (2-3kb)	11	70169965	70188066	18102	1	55107	ENST00000525494.1	2936	ENSG00000131620	ANO1	anoctamin 1
chr11	70481972	70482967	996	1.49585	Intron (ENST00000601538.6/22941, intron 25 of 25)	11	70469435	70487720	18286	2	22941	ENST00000654939.1	4753	ENSG00000162105	SHANK2	SH3 and multiple ankyrin repeat domains 2
chr11	70788064	70788714	651	1.03032	Intron (ENST00000601538.6/22941, intron 14 of 25)	11	70654146	70807074	152929	2	22941	ENST00000470759.5	18360	ENSG00000162105	SHANK2	SH3 and multiple ankyrin repeat domains 2
chr11	71112967	71113287	321	1.3234	Intron (ENST00000601538.6/22941, intron 5 of 25)	11	70952702	71094688	141987	2	22941	ENST00000458632.2	-18279	ENSG00000162105	SHANK2	SH3 and multiple ankyrin repeat domains 2
chr11	72164210	72164672	463	1.6148	Intron (ENST00000378140.3/ENST00000378140.3, intron 2 of 2)	11	72189558	72196323	6766	1	2348	ENST00000312293.9	-24886	ENSG00000110195	FOLR1	folate receptor alpha
chr11	72178813	72179635	823	1.33891	Intron (ENST00000378140.3/ENST00000378140.3, intron 2 of 2)	11	72189558	72196323	6766	1	2348	ENST00000312293.9	-9923	ENSG00000110195	FOLR1	folate receptor alpha
chr11	72239473	72240926	1454	1.56817	Promoter (1-2kb)	11	72237660	72238621	962	1	3636	ENST00000320683.7	1813	ENSG00000165458	INPPL1	inositol polyphosphate phosphatase like 1
chr11	72745948	72746457	510	1.03352	Intron (ENST00000393609.8/116985, intron 1 of 34)	11	72685069	72752408	67340	2	116985	ENST00000393609.8	5951	ENSG00000186635	ARAP1	ArfGAP with RhoGAP domain, ankyrin repeat and PH domain 1
chr11	72792526	72792764	239	1.04179	Promoter (<=1kb)	11	72780133	72793592	13460	2	10809	ENST00000536377.5	828	ENSG00000214530	STARD10	StAR related lipid transfer domain containing 10
chr11	73224888	73225271	384	1.29368	Intron (ENST00000393597.7/5029, intron 1 of 2)	11	73218457	73235934	17478	1	5029	ENST00000393596.2	6431	ENSG00000175591	P2RY2	purinergic receptor P2Y2
chr11	73279733	73280092	360	1.99209	Intron (ENST00000393592.7/5031, intron 1 of 2)	11	73272420	73298625	26206	1	5031	ENST00000536225.2	7313	ENSG00000171631	P2RY6	pyrimidinergic receptor P2Y6
chr11	75294814	75295060	247	2.18381	Intron (ENST00000420843.7/408, intron 1 of 15)	11	75278716	75303670	24955	2	408	ENST00000527385.1	8610	ENSG00000137486	ARRB1	arrestin beta 1
chr11	75384207	75384465	259	1.16319	Distal Intergenic	11	75399515	75404855	5341	1	6188	ENST00000529173.5	-15050	ENSG00000149273	RPS3	ribosomal protein S3
chr11	75667607	75667971	365	1.14438	Promoter (<=1kb)	11	75602860	75668434	65575	2	4135	ENST00000434603.2	463	ENSG00000171533	MAP6	microtubule associated protein 6
chr11	76256632	76257592	961	1.44645	Distal Intergenic	11	76210956	76216025	5070	2	107984359	ENST00000531538.1	-40607	ENSG00000255362	LINC02761	long intergenic non-protein coding RNA 2761
chr11	76660582	76661360	779	1.36231	Exon (ENST00000260061.9/2615, exon 3 of 3)	11	76657570	76665971	8402	2	2615	ENST00000464145.1	4611	ENSG00000137507	LRRC32	leucine rich repeat containing 32
chr11	76700421	76700919	499	1.41298	Intron (ENST00000533588.1/ENST00000533588.1, intron 2 of 2)	11	76703274	76704479	1206	2	390226	ENST00000526984.1	3560	NA	GUCY2EP	guanylate cyclase 2E, pseudogene
chr11	78508262	78508586	325	1.10236	Intron (ENST00000695341.1/79731, intron 7 of 12)	11	78533176	78558565	25390	1	101928896	ENST00000526976.1	-24590	ENSG00000255084	LOC101928896	uncharacterized LOC101928896
chr11	82791143	82792944	1802	1.29554	Exon (ENST00000526305.2/105369413, exon 2 of 3)	11	82781502	82817741	36240	1	105369413	ENST00000657980.1	9641	ENSG00000255382	LINC02734	long intergenic non-protein coding RNA 2734
chr11	84453715	84454284	570	1.57527	Intron (ENST00000398309.6/1740, intron 2 of 22)	11	83459384	84437809	978426	2	1740	ENST00000527466.2	-15906	ENSG00000150672	DLG2	discs large MAGUK scaffold protein 2
chr11	84798853	84799401	549	1.26411	Intron (ENST00000534275.1/124902727, intron 3 of 3)	11	83457919	84720915	1262997	2	1740	ENST00000648622.1	-77938	ENSG00000150672	DLG2	discs large MAGUK scaffold protein 2
chr11	86196318	86196723	406	1.0423	Promoter (2-3kb)	11	86192787	86193482	696	2	107984426	ENST00000530126.1	-2836	NA	LINC02695	long intergenic non-protein coding RNA 2695
chr11	86517438	86517694	257	1.20255	Intron (ENST00000524610.1/ENST00000524610.1, intron 2 of 2)	11	86457579	86498124	40546	2	10873	ENST00000525957.1	-19314	ENSG00000151376	ME3	malic enzyme 3
chr11	86804348	86805410	1063	1.05393	Intron (ENST00000527521.1/11098, intron 1 of 1)	11	86800544	86932934	132391	1	11098	ENST00000533880.1	3804	ENSG00000150687	PRSS23	serine protease 23
chr11	86805574	86806758	1185	1.20928	Intron (ENST00000527521.1/11098, intron 1 of 1)	11	86800544	86932934	132391	1	11098	ENST00000533880.1	5030	ENSG00000150687	PRSS23	serine protease 23
chr11	94144461	94144729	269	1.02407	Intron (ENST00000227638.8/24145, intron 1 of 4)	11	94128929	94181966	53038	1	24145	ENST00000436171.2	15532	ENSG00000110218	PANX1	pannexin 1
chr11	94588028	94588284	257	1.1605	Intron (ENST00000543336.5/143689, intron 7 of 13)	11	94567691	94583496	15806	1	143689	ENST00000545603.1	20337	ENSG00000134627	PIWIL4	piwi like RNA-mediated gene silencing 4
chr11	101300782	101301115	334	1.15087	Distal Intergenic	11	101148150	101209591	61442	1	101054525	ENST00000531772.1	152632	NA	PGR-AS1	PGR antisense RNA 1
chr11	109892126	109892359	234	1.48721	Intron (ENST00000692099.1/105369482, intron 2 of 2)	11	109946581	109975996	29416	1	105369484	ENST00000663040.1	-54222	NA	LOC105369484	uncharacterized LOC105369484
chr11	110361621	110361949	329	1.73937	Intron (ENST00000526605.6/105369486, intron 1 of 2)	11	110366359	110407172	40814	1	105369486	ENST00000655432.1	-4410	NA	LINC02732	long intergenic non-protein coding RNA 2732
chr11	110362607	110362960	354	1.12508	Intron (ENST00000526605.6/105369486, intron 1 of 2)	11	110366359	110407172	40814	1	105369486	ENST00000655432.1	-3399	NA	LINC02732	long intergenic non-protein coding RNA 2732
chr11	110388094	110388327	234	1.52237	Intron (ENST00000526605.6/105369486, intron 2 of 2)	11	110366359	110407172	40814	1	105369486	ENST00000655432.1	21735	NA	LINC02732	long intergenic non-protein coding RNA 2732
chr11	111731207	111731502	296	1.3028	Intron (ENST00000311129.9/5519, intron 15 of 15)	11	111726970	111735323	8354	2	5519	ENST00000530787.1	3821	ENSG00000137713	PPP2R1B	protein phosphatase 2 scaffold subunit Abeta
chr11	115462750	115463083	334	1.02839	Intron (ENST00000331581.11/23705, intron 1 of 11)	11	115175341	115504389	329049	2	23705	ENST00000545380.5	41306	ENSG00000182985	CADM1	cell adhesion molecule 1
chr11	117171875	117172126	252	1.53366	Intron (ENST00000419197.6/5049, intron 5 of 5)	11	117178736	117181831	3096	1	51092	ENST00000532960.5	-6610	ENSG00000149577	SIDT2	SID1 transmembrane family member 2
chr11	117172565	117172876	312	1.6679	Intron (ENST00000419197.6/5049, intron 5 of 5)	11	117178736	117181831	3096	1	51092	ENST00000532960.5	-5860	ENSG00000149577	SIDT2	SID1 transmembrane family member 2
chr11	117830805	117831121	317	1.31324	Promoter (2-3kb)	11	117820070	117828698	8629	2	486	ENST00000528014.5	-2107	ENSG00000137731	FXYD2	FXYD domain containing ion transport regulator 2
chr11	118064996	118065597	602	1.61441	Intron (ENST00000689828.1/100526771, intron 1 of 4)	11	118077012	118119839	42828	1	56649	ENST00000616579.4	-11415	ENSG00000137648	TMPRSS4	transmembrane serine protease 4
chr11	118615253	118615730	478	1.33752	Promoter (<=1kb)	11	118615585	118627464	11880	1	23187	ENST00000527259.5	0	ENSG00000019144	PHLDB1	pleckstrin homology like domain family B member 1
chr11	118624819	118625585	767	1.36055	Promoter (<=1kb)	11	118624084	118625059	976	1	23187	ENST00000617208.1	735	ENSG00000019144	PHLDB1	pleckstrin homology like domain family B member 1
chr11	118721103	118721909	807	1.02177	Promoter (<=1kb)	11	118705883	118721168	15286	2	124902766	ENST00000714289.1	0	NA	LOC124902766	endogenous retrovirus group K member 7 Env polyprotein-like
chr11	119318588	119319831	1244	1.41415	Promoter (<=1kb)	11	119314887	119318891	4005	2	4162	ENST00000534522.5	0	ENSG00000076706	MCAM	melanoma cell adhesion molecule
chr11	119567909	119568224	316	1.12077	Intron (ENST00000706409.1/100499227, intron 4 of 4)	11	119603215	119637058	33844	1	105369520	ENST00000706481.1	-34991	NA	LOC105369520	uncharacterized LOC105369520
chr11	119584890	119585123	234	1.26843	Exon (ENST00000692378.1/ENST00000692378.1, exon 1 of 1)	11	119603215	119637058	33844	1	105369520	ENST00000706481.1	-18092	NA	LOC105369520	uncharacterized LOC105369520
chr11	119689187	119690038	852	1.53183	Promoter (1-2kb)	11	119677095	119687357	10263	2	5818	ENST00000524510.1	-1830	ENSG00000110400	NECTIN1	nectin cell adhesion molecule 1
chr11	120125502	120125993	492	1.12561	Promoter (<=1kb)	11	120112410	120125578	13169	2	23650	ENST00000528870.5	0	ENSG00000137699	TRIM29	tripartite motif containing 29
chr11	120215712	120215985	274	1.93927	Intron (ENST00000328965.9/220323, intron 1 of 3)	11	120211301	120229240	17940	1	220323	ENST00000531220.1	4411	ENSG00000184232	OAF	out at first homolog
chr11	120523368	120523888	521	1.61114	Intron (ENST00000638419.1/2900, intron 1 of 20)	11	120511802	120515022	3221	1	2900	ENST00000375081.3	11566	ENSG00000149403	GRIK4	glutamate ionotropic receptor kainate type subunit 4
chr11	120550692	120551028	337	1.01806	Intron (ENST00000638419.1/2900, intron 1 of 20)	11	120564434	120987261	422828	1	2900	ENST00000438375.2	-13406	ENSG00000149403	GRIK4	glutamate ionotropic receptor kainate type subunit 4
chr11	120637530	120637763	234	1.94264	Intron (ENST00000638419.1/2900, intron 1 of 20)	11	120575799	120815438	239640	1	2900	ENST00000526536.1	61731	ENSG00000149403	GRIK4	glutamate ionotropic receptor kainate type subunit 4
chr11	120877811	120878243	433	3.57785	Intron (ENST00000638419.1/2900, intron 11 of 20)	11	120867933	120894797	26865	2	101929227	ENST00000505153.2	16554	ENSG00000250493	LOC101929227	uncharacterized LOC101929227
chr11	122655219	122655452	234	1.07236	Promoter (<=1kb)	11	122655722	122814473	158752	1	84959	ENST00000284273.6	-270	ENSG00000154127	UBASH3B	ubiquitin associated and SH3 domain containing B
chr11	123437354	123438011	658	1.04326	Intron (ENST00000638157.1/57476, intron 1 of 20)	11	123430350	123435719	5370	1	57476	ENST00000640939.1	7004	ENSG00000023171	GRAMD1B	GRAM domain containing 1B
chr11	125902003	125902465	463	1.0309	Promoter (<=1kb)	11	125893485	125903206	9722	2	83480	ENST00000227474.8	741	ENSG00000110060	PUS3	pseudouridine synthase 3
chr11	126346343	126346974	632	1.36464	3' UTR	11	126341596	126355560	13965	2	399972	ENST00000702666.1	8586	NA	GSEC	G-quadruplex forming sequence containing lncRNA
chr11	126347537	126348642	1106	1.26111	3' UTR	11	126341596	126355560	13965	2	399972	ENST00000702666.1	6918	NA	GSEC	G-quadruplex forming sequence containing lncRNA
chr11	129391996	129392468	473	1.00542	Intron (ENST00000281437.6/8538, intron 1 of 3)	11	129375848	129452279	76432	1	8538	ENST00000281437.6	16148	ENSG00000043039	BARX2	BARX homeobox 2
chr11	129703484	129703974	491	1.15698	Distal Intergenic	11	129612116	129617269	5154	2	101929557	ENST00000631195.1	-86215	ENSG00000281097	LINC01395	long intergenic non-protein coding RNA 1395
chr11	129996559	129996805	247	1.02629	Intron (ENST00000358825.9/56980, intron 1 of 21)	11	129948056	130002785	54730	2	56980	ENST00000531431.1	5980	ENSG00000170325	PRDM10	PR/SET domain 10
chr11	130072157	130072805	649	1.03742	Promoter (1-2kb)	11	130070568	130144804	74237	1	334	ENST00000278756.7	1589	ENSG00000084234	APLP2	amyloid beta precursor like protein 2
chr11_KI270832v1_alt	104355	104588	234	1.02184	Promoter (1-2kb)	151	106142	141936	35795	1	57661	ENST00000633057.1	-1554	ENSG00000070047	PHRF1	PHD and ring finger domains 1
chr11_KI270902v1_alt	20587	20820	234	1.21678	Promoter (1-2kb)	152	19529	32976	13448	1	161	ENST00000625408.2	1058	ENSG00000183020	AP2A2	adaptor related protein complex 2 subunit alpha 2
chr12	512945	513515	571	1.32659	Intron (ENST00000266383.10/283358, intron 1 of 19)	12	540463	548301	7839	1	283358	ENST00000544638.5	-26948	ENSG00000139044	B4GALNT3	beta-1,4-N-acetyl-galactosaminyltransferase 3
chr12	591498	592177	680	2.6121	Intron (ENST00000305108.10/4815, intron 1 of 3)	12	585698	587946	2249	2	105369595	ENST00000702725.1	-3552	ENSG00000256020	LOC105369595	uncharacterized LOC105369595
chr12	785329	785857	529	1.36813	Intron (ENST00000315939.11/65125, intron 1 of 27)	12	753056	827501	74446	1	65125	ENST00000447667.2	32273	ENSG00000060237	WNK1	WNK lysine deficient protein kinase 1
chr12	6308261	6308617	357	1.19954	Promoter (1-2kb)	12	6310436	6328505	18070	1	55200	ENST00000011684.11	-1819	ENSG00000008323	PLEKHG6	pleckstrin homology and RhoGEF domain containing G6
chr12	6528129	6529905	1777	2.72985	Promoter (<=1kb)	12	6528547	6529171	625	1	9918	ENST00000535804.1	0	ENSG00000010292	NCAPD2	non-SMC condensin I complex subunit D2
chr12	6632904	6634131	1228	1.04296	Promoter (1-2kb)	12	6618835	6631649	12815	2	57121	ENST00000431922.1	-1255	ENSG00000184574	LPAR5	lysophosphatidic acid receptor 5
chr12	6745427	6745769	343	1.26981	Distal Intergenic	12	6748721	6750318	1598	2	8079	ENST00000541305.1	4549	ENSG00000089693	MLF2	myeloid leukemia factor 2
chr12	6891761	6892317	557	1.34739	Promoter (2-3kb)	12	6875764	6889358	13595	2	105369632	ENST00000437851.1	-2403	ENSG00000111671	LOC105369632	uncharacterized LOC105369632
chr12	7129093	7129654	562	1.00116	Promoter (<=1kb)	12	7129698	7135345	5648	1	9746	ENST00000541953.5	-44	ENSG00000139182	CLSTN3	calsyntenin 3
chr12	7542206	7542765	560	1.03605	Distal Intergenic	12	7470813	7503893	33081	2	9332	ENST00000359156.8	-38313	ENSG00000177575	CD163	CD163 molecule
chr12	7812641	7813046	406	1.42674	3' UTR	12	7831264	7832765	1502	2	144195	ENST00000539738.1	19719	ENSG00000173262	SLC2A14	solute carrier family 2 member 14
chr12	7825338	7825732	395	1.03196	Intron (ENST00000340749.9/144195, intron 9 of 12)	12	7831264	7832765	1502	2	144195	ENST00000539738.1	7033	ENSG00000173262	SLC2A14	solute carrier family 2 member 14
chr12	7924874	7925254	381	1.79501	Promoter (1-2kb)	12	7921071	7923289	2219	2	6515	ENST00000469295.1	-1585	ENSG00000059804	SLC2A3	solute carrier family 2 member 3
chr12	7928014	7928312	299	1.66351	Promoter (1-2kb)	12	7925358	7930035	4678	2	6515	ENST00000490763.1	1723	ENSG00000059804	SLC2A3	solute carrier family 2 member 3
chr12	7928741	7929340	600	1.41564	Promoter (<=1kb)	12	7925358	7930035	4678	2	6515	ENST00000490763.1	695	ENSG00000059804	SLC2A3	solute carrier family 2 member 3
chr12	8390061	8390294	234	1.10102	Promoter (<=1kb)	12	8356963	8390337	33375	2	389634	ENST00000539348.5	43	ENSG00000226091	LINC00937	long intergenic non-protein coding RNA 937
chr12	8821891	8822218	328	1.47795	Promoter (<=1kb)	12	8822621	8876787	54167	1	144568	ENST00000299698.12	-403	ENSG00000166535	A2ML1	alpha-2-macroglobulin like 1
chr12	8822492	8822725	234	1.17353	Promoter (<=1kb)	12	8822621	8876787	54167	1	144568	ENST00000299698.12	0	ENSG00000166535	A2ML1	alpha-2-macroglobulin like 1
chr12	11795479	11795810	332	1.27925	Intron (ENST00000396373.9/2120, intron 2 of 7)	12	11752501	11840868	88368	1	2120	ENST00000545027.1	42978	ENSG00000139083	ETV6	ETS variant transcription factor 6
chr12	11796132	11796567	436	1.35758	Intron (ENST00000396373.9/2120, intron 2 of 7)	12	11752501	11840868	88368	1	2120	ENST00000545027.1	43631	ENSG00000139083	ETV6	ETS variant transcription factor 6
chr12	12989254	12989487	234	1.37972	Promoter (<=1kb)	12	12983461	12989280	5820	2	50865	ENST00000535636.1	0	ENSG00000013583	HEBP1	heme binding protein 1
chr12	14565836	14566579	744	1.35324	Promoter (<=1kb)	12	14567393	14622721	55329	1	101928290	ENST00000542401.2	-814	ENSG00000256751	PLBD1-AS1	PLBD1 antisense RNA 1
chr12	14572009	14572401	393	1.65052	Intron (ENST00000542401.2/101928290, intron 1 of 4)	12	14503661	14567883	64223	2	79887	ENST00000240617.10	-4126	ENSG00000121316	PLBD1	phospholipase B domain containing 1
chr12	27009610	27010531	922	1.36001	Promoter (2-3kb)	12	26996851	27013014	16164	2	51768	ENST00000512808.2	2483	ENSG00000064115	TM7SF3	transmembrane 7 superfamily member 3
chr12	27033129	27033475	347	2.03162	Intron (ENST00000538186.5/9412, intron 2 of 4)	12	27022577	27066240	43664	1	9412	ENST00000538186.5	10552	ENSG00000152944	MED21	mediator complex subunit 21
chr12	27773756	27774005	250	1.04166	Intron (ENST00000381273.4/100287284, intron 1 of 3)	12	27780048	27798156	18109	1	57542	ENST00000539176.1	-6043	ENSG00000087448	KLHL42	kelch like family member 42
chr12	29149982	29150298	317	1.29531	Promoter (<=1kb)	12	29149352	29294388	145037	1	55711	ENST00000691861.1	630	ENSG00000064763	FAR2	fatty acyl-CoA reductase 2
chr12	30725749	30726043	295	1.05223	Promoter (2-3kb)	12	30716290	30728778	12489	2	65981	ENST00000620681.1	2735	ENSG00000110888	CAPRIN2	caprin family member 2
chr12	30970581	30971329	749	1.85431	Intron (ENST00000546076.6/441631, intron 3 of 7)	12	30986776	31005906	19131	2	124902910	ENST00000625497.2	34577	NA	TSPAN11-AS1	TSPAN11 antisense RNA 1
chr12	31478371	31478625	255	1.25517	Intron (ENST00000389082.10/160518, intron 3 of 20)	12	31451702	31495902	44201	2	160518	ENST00000546299.1	17277	ENSG00000170456	DENND5B	DENN domain containing 5B
chr12	32156224	32156713	490	1.73941	Intron (ENST00000548411.6/636, intron 1 of 8)	12	32104117	32107528	3412	2	120766143	ENST00000551974.1	-48696	ENSG00000257530	BICD1-AS1	BICD1 antisense RNA 1
chr12	32446121	32447020	900	1.03852	Intron (ENST00000534526.7/121512, intron 1 of 16)	12	32485972	32640739	154768	1	121512	ENST00000531134.7	-38952	ENSG00000139132	FGD4	FYVE, RhoGEF and PH domain containing 4
chr12	32543288	32543796	509	1.7122	Intron (ENST00000534526.7/121512, intron 1 of 16)	12	32534324	32640737	106414	1	121512	ENST00000525053.6	8964	ENSG00000139132	FGD4	FYVE, RhoGEF and PH domain containing 4
chr12	32548634	32548970	337	2.44192	Intron (ENST00000534526.7/121512, intron 1 of 16)	12	32534324	32640737	106414	1	121512	ENST00000525053.6	14310	ENSG00000139132	FGD4	FYVE, RhoGEF and PH domain containing 4
chr12	34289742	34290413	672	1.02029	Distal Intergenic	12	34191037	34219246	28210	2	123706542	ENST00000660987.1	-70496	ENSG00000255652	LINC02963	long intergenic non-protein coding RNA 2963
chr12	34290743	34291005	263	1.29524	Distal Intergenic	12	34191037	34219246	28210	2	123706542	ENST00000660987.1	-71497	ENSG00000255652	LINC02963	long intergenic non-protein coding RNA 2963
chr12	42012261	42012576	316	1.59234	Intron (ENST00000666044.1/105378247, intron 1 of 4)	12	41979053	42024267	45215	2	105378247	ENST00000662480.1	11691	NA	LOC105378247	uncharacterized LOC105378247
chr12	42023776	42024023	248	1.11877	Promoter (<=1kb)	12	41979053	42024267	45215	2	105378247	ENST00000662480.1	244	NA	LOC105378247	uncharacterized LOC105378247
chr12	45368928	45369319	392	1.51514	Intron (ENST00000426898.2/196527, intron 8 of 17)	12	45335549	45347508	11960	1	196527	ENST00000551667.1	33379	ENSG00000177119	ANO6	anoctamin 6
chr12	45407166	45407457	292	1.05401	Intron (ENST00000426898.2/196527, intron 15 of 17)	12	45335549	45347508	11960	1	196527	ENST00000551667.1	71617	ENSG00000177119	ANO6	anoctamin 6
chr12	46124145	46124678	534	1.19528	Distal Intergenic	12	46197378	46198021	644	2	81539	ENST00000548979.1	73343	ENSG00000111371	SLC38A1	solute carrier family 38 member 1
chr12	46201439	46202143	705	1.12419	Intron (ENST00000398637.10/81539, intron 12 of 16)	12	46197378	46198021	644	2	81539	ENST00000548979.1	-3418	ENSG00000111371	SLC38A1	solute carrier family 38 member 1
chr12	46452223	46452563	341	1.05384	Intron (ENST00000687751.1/100288798, intron 2 of 3)	12	46412150	46485060	72911	1	100288798	ENST00000657145.1	40073	NA	SLC38A4-AS1	SLC38A4 antisense RNA 1
chr12	47301371	47302007	637	1.02177	Distal Intergenic	12	47237734	47279021	41288	2	105369746	ENST00000547748.1	-22350	NA	LOC105369746	uncharacterized LOC105369746
chr12	47329788	47330046	259	1.19011	Distal Intergenic	12	47346166	47346297	132	2	124900322	ENST00000362696.1	16251	ENSG00000199566	LOC124900322	small nucleolar RNA SNORA64/SNORA10 family
chr12	47799737	47800126	390	1.10102	Promoter (<=1kb)	12	47783674	47799140	15467	2	51564	ENST00000477203.6	-597	ENSG00000061273	HDAC7	histone deacetylase 7
chr12	47950596	47950953	358	1.48571	Distal Intergenic	12	47841537	47943048	101512	2	7421	ENST00000395324.6	-7548	ENSG00000111424	VDR	vitamin D receptor
chr12	48785644	48786719	1076	1.42236	Promoter (1-2kb)	12	48766329	48784129	17801	2	112	ENST00000307885.4	-1515	ENSG00000174233	ADCY6	adenylate cyclase 6
chr12	48971917	48972809	893	1.22052	Promoter (<=1kb)	12	48965340	48971735	6396	2	7480	ENST00000301061.9	-182	ENSG00000169884	WNT10B	Wnt family member 10B
chr12	49642807	49643242	436	1.63157	Promoter (<=1kb)	12	49642635	49643811	1177	1	25766	ENST00000551269.1	172	ENSG00000110844	PRPF40B	pre-mRNA processing factor 40 homolog B
chr12	50221042	50222436	1395	1.12482	Promoter (<=1kb)	12	50175788	50222348	46561	2	51474	ENST00000552823.5	0	ENSG00000050405	LIMA1	LIM domain and actin binding 1
chr12	50232711	50233002	292	1.02923	Promoter (1-2kb)	12	50234142	50234212	71	2	100302220	ENST00000408677.1	1210	ENSG00000221604	MIR1293	microRNA 1293
chr12	51814554	51814819	266	1.16753	Promoter (<=1kb)	12	51813921	51814925	1005	2	112163659	ENST00000642069.2	106	ENSG00000284730	TMDD1	transmembrane and death domain 1
chr12	52207046	52208279	1234	1.01034	Promoter (<=1kb)	12	52205785	52208402	2618	2	283403	ENST00000551332.1	123	NA	LINC02874	long intergenic non-protein coding RNA 2874
chr12	52371881	52372164	284	1.31397	Distal Intergenic	12	52360006	52367481	7476	2	3891	ENST00000257901.7	-4400	ENSG00000135443	KRT85	keratin 85
chr12	53816859	53817351	493	1.24484	Intron (ENST00000663306.1/107984525, intron 1 of 4)	12	53746346	53757227	10882	2	102216268	ENST00000669269.1	-59632	ENSG00000260492	CISTR	chondrogenesis-associated transcript
chr12	53954355	53954653	299	1.07918	Promoter (<=1kb)	12	53954903	53958956	4054	1	3228	ENST00000243103.4	-250	ENSG00000123407	HOXC12	homeobox C12
chr12	53967274	53968454	1181	1.01096	Promoter (<=1kb)	12	53963901	53967355	3455	2	100124700	ENST00000453875.5	0	ENSG00000228630	HOTAIR	HOX transcript antisense RNA
chr12	54276326	54276767	442	1.02534	Exon (ENST00000553061.1/ENST00000553061.1, exon 1 of 2)	12	54230942	54280122	49181	2	23468	ENST00000209875.9	3355	ENSG00000094916	CBX5	chromobox 5
chr12	54403780	54404401	622	1.58759	Promoter (<=1kb)	12	54403632	54404344	713	2	3678	ENST00000550141.1	0	ENSG00000161638	ITGA5	integrin subunit alpha 5
chr12	56007956	56008390	435	1.18622	Promoter (<=1kb)	12	56007669	56032604	24936	1	64375	ENST00000548601.5	287	ENSG00000123411	IKZF4	IKAROS family zinc finger 4
chr12	56521271	56521550	280	1.08045	Promoter (<=1kb)	12	56521820	56596193	74374	1	5939	ENST00000262031.10	-270	ENSG00000076067	RBMS2	RNA binding motif single stranded interacting protein 2
chr12	56565633	56565943	311	1.07539	Intron (ENST00000262031.10/5939, intron 2 of 13)	12	56571698	56581655	9958	1	5939	ENST00000552228.1	-5755	ENSG00000076067	RBMS2	RNA binding motif single stranded interacting protein 2
chr12	57740063	57740406	344	1.60529	Promoter (<=1kb)	12	57739866	57746436	6571	1	6302	ENST00000550528.5	197	ENSG00000135452	TSPAN31	tetraspanin 31
chr12	57815477	57816356	880	1.24288	Promoter (<=1kb)	12	57797740	57816058	18319	2	10677	ENST00000549851.5	0	ENSG00000135407	AVIL	advillin
chr12	57834324	57834616	293	1.11103	Promoter (2-3kb)	12	57837092	57842745	5654	1	105369783	ENST00000549683.1	-2476	NA	LOC105369783	uncharacterized LOC105369783
chr12	62543547	62544686	1140	1.4499	Intron (ENST00000641654.1/23041, intron 20 of 35)	12	62559910	62593081	33172	1	23041	ENST00000551307.5	-15224	ENSG00000061987	MON2	MON2 homolog, regulator of endosome-to-Golgi trafficking
chr12	62873763	62874572	810	1.04494	Intron (ENST00000228705.7/57460, intron 1 of 9)	12	62801941	62840228	38288	2	57460	ENST00000547857.1	-33535	ENSG00000111110	PPM1H	protein phosphatase, Mg2+/Mn2+ dependent 1H
chr12	62880386	62880891	506	1.43446	Intron (ENST00000228705.7/57460, intron 1 of 9)	12	62801941	62840228	38288	2	57460	ENST00000547857.1	-40158	ENSG00000111110	PPM1H	protein phosphatase, Mg2+/Mn2+ dependent 1H
chr12	62883885	62884559	675	1.33769	Intron (ENST00000228705.7/57460, intron 1 of 9)	12	62801941	62840228	38288	2	57460	ENST00000547857.1	-43657	ENSG00000111110	PPM1H	protein phosphatase, Mg2+/Mn2+ dependent 1H
chr12	63940580	63940880	301	2.27206	Intron (ENST00000631006.3/57522, intron 1 of 21)	12	63982525	64143780	161256	1	57522	ENST00000543397.1	-41645	ENSG00000196935	SRGAP1	SLIT-ROBO Rho GTPase activating protein 1
chr12	63983079	63983740	662	1.1233	Promoter (<=1kb)	12	63982525	64143780	161256	1	57522	ENST00000543397.1	554	ENSG00000196935	SRGAP1	SLIT-ROBO Rho GTPase activating protein 1
chr12	63983988	63984326	339	1.46661	Promoter (1-2kb)	12	63982525	64143780	161256	1	57522	ENST00000543397.1	1463	ENSG00000196935	SRGAP1	SLIT-ROBO Rho GTPase activating protein 1
chr12	64007393	64007734	342	1.16037	Intron (ENST00000631006.3/57522, intron 3 of 21)	12	63982525	64143780	161256	1	57522	ENST00000543397.1	24868	ENSG00000196935	SRGAP1	SLIT-ROBO Rho GTPase activating protein 1
chr12	64062072	64062347	276	1.03759	Intron (ENST00000631006.3/57522, intron 6 of 21)	12	64042794	64043627	834	1	57522	ENST00000542381.1	19278	ENSG00000196935	SRGAP1	SLIT-ROBO Rho GTPase activating protein 1
chr12	64187085	64187341	257	1.05001	3' UTR	12	64221497	64222263	767	2	144577	ENST00000540673.1	34922	ENSG00000174206	KICS2	KICSTOR subunit 2
chr12	66013135	66013763	629	1.83973	Distal Intergenic	12	66023620	66023726	107	2	102464827	ENST00000612054.1	9963	ENSG00000276878	MIR6074	microRNA 6074
chr12	68031800	68032427	628	1.09677	Intron (ENST00000536914.1/100885789, intron 5 of 5)	12	67989555	68037094	47540	1	100885789	ENST00000674322.1	42245	NA	IFNG-AS1	IFNG antisense RNA 1
chr12	68162275	68162595	321	2.99345	Promoter (2-3kb)	12	68154768	68159740	4973	2	3458	ENST00000229135.4	-2535	ENSG00000111537	IFNG	interferon gamma
chr12	69405325	69405603	279	1.33681	Distal Intergenic	12	69449470	69460724	11255	1	105369822	ENST00000549261.1	-43867	NA	LINC02373	long intergenic non-protein coding RNA 2373
chr12	69688924	69689576	653	1.25669	Promoter (<=1kb)	12	69653609	69689276	35668	2	144453	ENST00000488961.5	0	ENSG00000127325	BEST3	bestrophin 3
chr12	75638787	75639076	290	1.00257	Intron (ENST00000552856.1/105369844, intron 3 of 4)	12	75649195	75691937	42743	1	107984533	ENST00000651075.1	-10119	NA	LOC107984533	uncharacterized LOC107984533
chr12	76879730	76880145	416	1.13677	Promoter (<=1kb)	12	76858842	76879023	20182	2	1466	ENST00000546966.5	-707	ENSG00000175183	CSRP2	cysteine and glycine rich protein 2
chr12	76915893	76916425	533	1.01806	Distal Intergenic	12	76858842	76879023	20182	2	1466	ENST00000546966.5	-36870	ENSG00000175183	CSRP2	cysteine and glycine rich protein 2
chr12	79438387	79438710	324	1.41335	Intron (ENST00000393240.7/6857, intron 10 of 11)	12	79419257	79419321	65	1	100302136	ENST00000408861.1	19130	ENSG00000221788	MIR1252	microRNA 1252
chr12	79453968	79454416	449	1.27696	Intron (ENST00000549527.1/ENST00000549527.1, intron 1 of 1)	12	79419257	79419321	65	1	100302136	ENST00000408861.1	34711	ENSG00000221788	MIR1252	microRNA 1252
chr12	79658580	79659622	1043	1.04761	Intron (ENST00000328827.9/5074, intron 2 of 6)	12	79667979	79690030	22052	2	5074	ENST00000547571.1	30408	ENSG00000177425	PAWR	pro-apoptotic WT1 regulator
chr12	79668381	79669031	651	1.11814	Exon (ENST00000547571.1/5074, exon 2 of 2)	12	79667979	79690030	22052	2	5074	ENST00000547571.1	20999	ENSG00000177425	PAWR	pro-apoptotic WT1 regulator
chr12	79815296	79815531	236	1.18799	Promoter (1-2kb)	12	79796917	79817443	20527	2	4659	ENST00000553081.5	1912	ENSG00000058272	PPP1R12A	protein phosphatase 1 regulatory subunit 12A
chr12	89379004	89379527	524	1.6003	Intron (ENST00000657284.1/124902981, intron 1 of 2)	12	89353798	89418559	64762	1	124902981	ENST00000657284.1	25206	NA	LOC124902981	uncharacterized LOC124902981
chr12	89775050	89776167	1118	1.06992	Intron (ENST00000651272.1/105369890, intron 2 of 6)	12	89712048	90100763	388716	1	105369890	ENST00000651272.1	63002	NA	LOC105369890	uncharacterized LOC105369890
chr12	90070235	90070582	348	1.21437	Intron (ENST00000651272.1/105369890, intron 5 of 6)	12	89947693	89949726	2034	1	105369891	ENST00000547094.1	122542	ENSG00000257725	LINC02399	long intergenic non-protein coding RNA 2399
chr12	91616393	91616626	234	1.01506	Intron (ENST00000685093.1/105369896, intron 1 of 9)	12	91276241	91634227	357987	2	105369896	ENST00000685093.1	17601	NA	LOC105369896	uncharacterized LOC105369896
chr12	93535837	93536146	310	1.09041	Distal Intergenic	12	93551433	93567179	15747	2	144481	ENST00000547845.5	31033	ENSG00000246985	SOCS2-AS1	SOCS2 antisense RNA 1
chr12	93538851	93540448	1598	1.91438	Distal Intergenic	12	93551433	93567179	15747	2	144481	ENST00000547845.5	26731	ENSG00000246985	SOCS2-AS1	SOCS2 antisense RNA 1
chr12	93743198	93743451	254	1.15782	Intron (ENST00000549615.5/8738, intron 2 of 3)	12	93707791	93737823	30033	2	101928731	ENST00000550287.1	-5375	ENSG00000258274	CRADD-AS1	CRADD antisense RNA 1
chr12	93784284	93784810	527	1.322	Intron (ENST00000549615.5/8738, intron 2 of 3)	12	93815408	93850667	35260	1	8738	ENST00000609189.1	-30598	ENSG00000169372	CRADD	CASP2 and RIPK1 domain containing adaptor with death domain
chr12	94331497	94331847	351	1.15157	Promoter (<=1kb)	12	94306449	94331798	25350	2	51134	ENST00000552632.5	0	ENSG00000173588	CEP83	centrosomal protein 83
chr12	94832657	94833733	1077	1.10641	Promoter (<=1kb)	12	94834147	94835158	1012	1	160313	ENST00000557173.1	-414	ENSG00000293230	KRT19P2	keratin 19 pseudogene 2
chr12	96902297	96902702	406	1.12908	Exon (ENST00000554413.1/ENST00000554413.1, exon 1 of 3)	12	96907224	96953351	46128	1	121441	ENST00000429527.6	-4522	ENSG00000139350	NEDD1	NEDD1 gamma-tubulin ring complex targeting factor
chr12	97471472	97471947	476	1.00212	Intron (ENST00000640149.1/196475, intron 5 of 13)	12	97465721	97598415	132695	1	196475	ENST00000664656.1	5751	ENSG00000255794	RMST	rhabdomyosarcoma 2 associated transcript
chr12	97757846	97758206	361	1.02186	Promoter (1-2kb)	12	97730048	97756517	26470	2	643711	ENST00000550548.1	-1329	ENSG00000293309	PAFAH1B2P2	PAFAH1B2 pseudogene 2
chr12	98064135	98064760	626	1.24838	Distal Intergenic	12	97995383	97995448	66	2	100422924	ENST00000581299.1	-68687	ENSG00000263890	MIR4303	microRNA 4303
chr12	98123142	98123512	371	1.16591	Intron (ENST00000548344.1/ENST00000548344.1, intron 2 of 4)	12	97995383	97995448	66	2	100422924	ENST00000581299.1	-127694	ENSG00000263890	MIR4303	microRNA 4303
chr12	98475257	98475747	491	1.84163	Distal Intergenic	12	98486973	98491086	4114	2	643770	ENST00000549004.1	15339	ENSG00000245017	LINC02453	long intergenic non-protein coding RNA 2453
chr12	98579039	98579297	259	1.10511	Distal Intergenic	12	98593591	98606379	12789	1	5250	ENST00000401722.7	-14294	ENSG00000075415	SLC25A3	solute carrier family 25 member 3
chr12	100279870	100280103	234	1.14997	Intron (ENST00000549687.5/55681, intron 1 of 16)	12	100283132	100291989	8858	1	55681	ENST00000549486.1	-3029	ENSG00000136021	SCYL2	SCY1 like pseudokinase 2
chr12	102567761	102568126	366	1.14365	Distal Intergenic	12	102402328	102481744	79417	2	3479	ENST00000644491.1	-86017	ENSG00000017427	IGF1	insulin like growth factor 1
chr12	103747814	103748539	726	1.42752	Intron (ENST00000388887.7/55576, intron 58 of 68)	12	103755092	103758287	3196	1	55576	ENST00000548073.1	-6553	ENSG00000136011	STAB2	stabilin 2
chr12	104180349	104182074	1726	1.00051	Distal Intergenic	12	104170395	104177659	7265	1	105369948	ENST00000547554.1	9954	NA	LINC02385	long intergenic non-protein coding RNA 2385
chr12	104291121	104291355	235	1.38125	Promoter (2-3kb)	12	104288895	104319573	30679	1	7296	ENST00000527335.5	2226	ENSG00000198431	TXNRD1	thioredoxin reductase 1
chr12	104340889	104342660	1772	1.54536	Intron (ENST00000525566.6/7296, intron 16 of 16)	12	104334127	104348583	14457	1	7296	ENST00000525265.1	6762	ENSG00000198431	TXNRD1	thioredoxin reductase 1
chr12	105311629	105312428	800	1.5891	Intron (ENST00000548458.6/387882, intron 1 of 6)	12	105304867	105327017	22151	2	105369954	ENST00000549251.1	14589	ENSG00000257642	C12orf75-AS1	C12orf75 antisense RNA 1
chr12	105445630	105445882	253	1.03333	Distal Intergenic	12	105353509	105371203	17695	1	387882	ENST00000548336.1	92121	ENSG00000235162	C12orf75	chromosome 12 open reading frame 75
chr12	106188273	106188605	333	1.24278	Distal Intergenic	12	106063345	106138954	75610	2	9891	ENST00000261402.7	-49319	ENSG00000074590	NUAK1	NUAK family kinase 1
chr12	109292078	109292437	360	1.18171	Promoter (1-2kb)	12	109279761	109290252	10492	2	121643	ENST00000423960.1	-1826	ENSG00000139445	FOXN4	forkhead box N4
chr12	109915038	109915787	750	2.16685	Promoter (<=1kb)	12	109914206	109918066	3861	1	84260	ENST00000537880.1	832	ENSG00000139437	TCHP	trichoplein keratin filament binding
chr12	110000128	110000578	451	1.27307	Promoter (<=1kb)	12	109999430	110039763	40334	1	88455	ENST00000261739.9	698	ENSG00000076513	ANKRD13A	ankyrin repeat domain 13A
chr12	110583672	110583923	252	1.00309	Promoter (<=1kb)	12	110533245	110583318	50074	2	160760	ENST00000354300.5	-354	ENSG00000196850	PPTC7	protein phosphatase targeting COQ7
chr12	110585425	110585888	464	1.08062	Promoter (2-3kb)	12	110533245	110583318	50074	2	160760	ENST00000354300.5	-2107	ENSG00000196850	PPTC7	protein phosphatase targeting COQ7
chr12	110894764	110895102	339	1.30386	Intron (ENST00000545036.5/160762, intron 8 of 10)	12	110913133	110914290	1158	2	4633	ENST00000549029.1	19188	ENSG00000111245	MYL2	myosin light chain 2
chr12	110917371	110917913	543	1.46369	Promoter (2-3kb)	12	110910918	110920575	9658	2	4633	ENST00000548438.1	2662	ENSG00000111245	MYL2	myosin light chain 2
chr12	111361592	111362091	500	1.06331	Promoter (1-2kb)	12	111361215	111363712	2498	2	144717	ENST00000548163.1	1621	ENSG00000198324	PHETA1	PH domain containing endocytic trafficking adaptor 1
chr12	111429049	111429604	556	1.20361	Intron (ENST00000341259.7/10019, intron 2 of 7)	12	111434862	111449202	14341	1	10019	ENST00000538307.1	-5258	ENSG00000111252	SH2B3	SH2B adaptor protein 3
chr12	111816038	111816453	416	1.03196	3' UTR	12	111799834	111799905	72	1	102465456	ENST00000617899.1	16204	ENSG00000274697	MIR6761	microRNA 6761
chr12	111825188	111826190	1003	1.57293	Distal Intergenic	12	111839783	111840808	1026	2	51275	ENST00000671444.1	14618	ENSG00000234608	MAPKAPK5-AS1	MAPKAPK5 antisense RNA 1
chr12	112001249	112001800	552	1.87171	Intron (ENST00000550831.7/89894, intron 2 of 9)	12	111991814	112005985	14172	2	89894	ENST00000550233.1	4185	ENSG00000198270	TMEM116	transmembrane protein 116
chr12	112759688	112760109	422	1.16834	Intron (ENST00000549736.5/22895, intron 3 of 6)	12	112791149	112868476	77328	1	22895	ENST00000547728.5	-31040	ENSG00000089169	RPH3A	rabphilin 3A
chr12	112908942	112910371	1430	1.70576	Promoter (<=1kb)	12	112910422	112917656	7235	1	4938	ENST00000681466.1	-51	ENSG00000089127	OAS1	2'-5'-oligoadenylate synthetase 1
chr12	112910657	112910904	248	2.08547	Promoter (<=1kb)	12	112910422	112917656	7235	1	4938	ENST00000681466.1	235	ENSG00000089127	OAS1	2'-5'-oligoadenylate synthetase 1
chr12	112944240	112944502	263	1.62524	Promoter (2-3kb)	12	112946530	112952233	5704	1	4940	ENST00000681105.1	-2028	ENSG00000111331	OAS3	2'-5'-oligoadenylate synthetase 3
chr12	112977610	112978012	403	1.10658	Promoter (<=1kb)	12	112978395	113011723	33329	1	4939	ENST00000342315.8	-383	ENSG00000111335	OAS2	2'-5'-oligoadenylate synthetase 2
chr12	113830751	113831116	366	1.62517	Intron (ENST00000545145.6/9904, intron 23 of 24)	12	113816738	113818179	1442	2	9904	ENST00000553232.1	-12572	ENSG00000122965	RBM19	RNA binding motif protein 19
chr12	113831397	113831844	448	1.99278	Intron (ENST00000545145.6/9904, intron 23 of 24)	12	113816738	113818179	1442	2	9904	ENST00000553232.1	-13218	ENSG00000122965	RBM19	RNA binding motif protein 19
chr12	113896036	113896269	234	1.18014	Intron (ENST00000545145.6/9904, intron 21 of 24)	12	113914969	113927431	12463	2	9904	ENST00000552386.1	31162	ENSG00000122965	RBM19	RNA binding motif protein 19
chr12	114690798	114691171	374	1.65841	Intron (ENST00000660721.1/105370000, intron 1 of 1)	12	114670255	114684175	13921	2	6926	ENST00000349155.7	-6623	ENSG00000135111	TBX3	T-box transcription factor 3
chr12	114779235	114779646	412	1.18708	Distal Intergenic	12	114762648	114767989	5342	1	105370000	ENST00000669628.1	16587	ENSG00000257817	TBX3-AS1	TBX3 antisense RNA 1
chr12	115443138	115444058	921	1.19057	Distal Intergenic	12	115582061	115601721	19661	2	105370002	ENST00000551531.1	157663	NA	LOC105370002	uncharacterized LOC105370002
chr12	115449190	115449423	234	1.5372	Distal Intergenic	12	115582061	115601721	19661	2	105370002	ENST00000551531.1	152298	NA	LOC105370002	uncharacterized LOC105370002
chr12	115450632	115451568	937	1.23498	Distal Intergenic	12	115582061	115601721	19661	2	105370002	ENST00000551531.1	150153	NA	LOC105370002	uncharacterized LOC105370002
chr12	115455120	115455879	760	1.10965	Distal Intergenic	12	115582061	115601721	19661	2	105370002	ENST00000551531.1	145842	NA	LOC105370002	uncharacterized LOC105370002
chr12	115456129	115456434	306	1.08127	Distal Intergenic	12	115582061	115601721	19661	2	105370002	ENST00000551531.1	145287	NA	LOC105370002	uncharacterized LOC105370002
chr12	115570134	115570377	244	1.7735	Intron (ENST00000650643.1/ENST00000650643.1, intron 2 of 3)	12	115582061	115601721	19661	2	105370002	ENST00000551531.1	31344	NA	LOC105370002	uncharacterized LOC105370002
chr12	115989344	115989577	234	1.75786	Promoter (<=1kb)	12	115983520	115988579	5060	2	23389	ENST00000650091.1	-765	ENSG00000123066	MED13L	mediator complex subunit 13L
chr12	115998229	115998938	710	1.43044	Promoter (1-2kb)	12	115995521	116000172	4652	2	23389	ENST00000647927.1	1234	ENSG00000123066	MED13L	mediator complex subunit 13L
chr12	116026592	116028097	1506	1.53077	Intron (ENST00000281928.9/23389, intron 4 of 30)	12	115981304	116022508	41205	2	23389	ENST00000549786.2	-4084	ENSG00000123066	MED13L	mediator complex subunit 13L
chr12	116031381	116031614	234	1.38414	Intron (ENST00000281928.9/23389, intron 4 of 30)	12	115981304	116022508	41205	2	23389	ENST00000549786.2	-8873	ENSG00000123066	MED13L	mediator complex subunit 13L
chr12	116037581	116038178	598	1.11449	Intron (ENST00000281928.9/23389, intron 4 of 30)	12	115981304	116022508	41205	2	23389	ENST00000549786.2	-15073	ENSG00000123066	MED13L	mediator complex subunit 13L
chr12	116115096	116115522	427	1.74623	Intron (ENST00000281928.9/23389, intron 2 of 30)	12	115959364	116096911	137548	2	23389	ENST00000648737.1	-18185	ENSG00000123066	MED13L	mediator complex subunit 13L
chr12	116123628	116124010	383	1.14683	Intron (ENST00000281928.9/23389, intron 2 of 30)	12	116148560	116148654	95	2	693205	ENST00000385232.1	24644	ENSG00000207967	MIR620	microRNA 620
chr12	116141551	116142027	477	1.3792	Intron (ENST00000281928.9/23389, intron 2 of 30)	12	116148560	116148654	95	2	693205	ENST00000385232.1	6627	ENSG00000207967	MIR620	microRNA 620
chr12	116172201	116173081	881	1.11814	Intron (ENST00000281928.9/23389, intron 2 of 30)	12	116148560	116148654	95	2	693205	ENST00000385232.1	-23547	ENSG00000207967	MIR620	microRNA 620
chr12	116194191	116194464	274	1.22639	Intron (ENST00000281928.9/23389, intron 2 of 30)	12	116230433	116237569	7137	2	23389	ENST00000648067.1	43105	ENSG00000123066	MED13L	mediator complex subunit 13L
chr12	116194735	116195596	862	1.05632	Intron (ENST00000281928.9/23389, intron 2 of 30)	12	116230433	116237569	7137	2	23389	ENST00000648067.1	41973	ENSG00000123066	MED13L	mediator complex subunit 13L
chr12	116244433	116245502	1070	1.14553	Intron (ENST00000281928.9/23389, intron 1 of 30)	12	116009008	116237687	228680	2	23389	ENST00000647567.1	-6746	ENSG00000123066	MED13L	mediator complex subunit 13L
chr12	116257288	116257825	538	1.02932	Intron (ENST00000281928.9/23389, intron 1 of 30)	12	116237499	116276295	38797	2	23389	ENST00000650375.1	18470	ENSG00000123066	MED13L	mediator complex subunit 13L
chr12	116260140	116260468	329	1.04952	Intron (ENST00000281928.9/23389, intron 1 of 30)	12	116237499	116276295	38797	2	23389	ENST00000650375.1	15827	ENSG00000123066	MED13L	mediator complex subunit 13L
chr12	116260825	116261469	645	1.08058	Intron (ENST00000281928.9/23389, intron 1 of 30)	12	116237499	116276295	38797	2	23389	ENST00000650375.1	14826	ENSG00000123066	MED13L	mediator complex subunit 13L
chr12	116267405	116267874	470	1.00664	Intron (ENST00000281928.9/23389, intron 1 of 30)	12	116237499	116276295	38797	2	23389	ENST00000650375.1	8421	ENSG00000123066	MED13L	mediator complex subunit 13L
chr12	116270125	116270624	500	1.09833	Intron (ENST00000281928.9/23389, intron 1 of 30)	12	116237499	116276295	38797	2	23389	ENST00000650375.1	5671	ENSG00000123066	MED13L	mediator complex subunit 13L
chr12	116271336	116271751	416	1.5071	Intron (ENST00000281928.9/23389, intron 1 of 30)	12	116237499	116276295	38797	2	23389	ENST00000650375.1	4544	ENSG00000123066	MED13L	mediator complex subunit 13L
chr12	116283746	116284181	436	1.31547	Distal Intergenic	12	115958576	116277693	319118	2	23389	ENST00000281928.9	-6053	ENSG00000123066	MED13L	mediator complex subunit 13L
chr12	116287957	116289548	1592	1.1641	Distal Intergenic	12	115958576	116277693	319118	2	23389	ENST00000281928.9	-10264	ENSG00000123066	MED13L	mediator complex subunit 13L
chr12	116346099	116346520	422	1.0292	Distal Intergenic	12	115958576	116277693	319118	2	23389	ENST00000281928.9	-68406	ENSG00000123066	MED13L	mediator complex subunit 13L
chr12	116366320	116366710	391	1.01834	Distal Intergenic	12	116428252	116428318	67	2	100616309	ENST00000582069.1	61608	ENSG00000264037	MIR4472-2	microRNA 4472-2
chr12	116368246	116368976	731	1.10653	Exon (ENST00000548506.1/ENST00000548506.1, exon 1 of 5)	12	116428252	116428318	67	2	100616309	ENST00000582069.1	59342	ENSG00000264037	MIR4472-2	microRNA 4472-2
chr12	116460454	116460947	494	1.12447	Distal Intergenic	12	116482073	116521047	38975	1	107984439	ENST00000659057.1	-21126	NA	LINC02457	long intergenic non-protein coding RNA 2457
chr12	116488933	116489780	848	1.08523	Intron (ENST00000659057.1/107984439, intron 1 of 2)	12	116482073	116521047	38975	1	107984439	ENST00000659057.1	6860	NA	LINC02457	long intergenic non-protein coding RNA 2457
chr12	116539110	116539493	384	1.15122	Distal Intergenic	12	116536064	116536518	455	1	100287569	ENST00000477702.1	3046	ENSG00000196668	LINC00173	long intergenic non-protein coding RNA 173
chr12	116542103	116542569	467	1.09075	Distal Intergenic	12	116536064	116536518	455	1	100287569	ENST00000477702.1	6039	ENSG00000196668	LINC00173	long intergenic non-protein coding RNA 173
chr12	116603245	116604769	1525	1.53296	Exon (ENST00000550742.1/ENST00000550742.1, exon 2 of 2)	12	116559381	116576606	17226	1	643246	ENST00000556529.4	43864	ENSG00000258102	MAP1LC3B2	microtubule associated protein 1 light chain 3 beta 2
chr12	117450608	117451063	456	1.27026	Promoter (1-2kb)	12	117331433	117452170	120738	2	4842	ENST00000549189.1	1107	ENSG00000089250	NOS1	nitric oxide synthase 1
chr12	117492175	117492599	425	1.13517	Intron (ENST00000339824.7/283455, intron 14 of 19)	12	117331433	117452170	120738	2	4842	ENST00000549189.1	-40005	ENSG00000089250	NOS1	nitric oxide synthase 1
chr12	117738147	117739256	1110	1.12226	Intron (ENST00000339824.7/283455, intron 4 of 19)	12	117517706	117677251	159546	2	283455	ENST00000545002.1	-60896	ENSG00000171435	KSR2	kinase suppressor of ras 2
chr12	117814541	117814812	272	1.47043	Intron (ENST00000339824.7/283455, intron 3 of 19)	12	117517706	117677251	159546	2	283455	ENST00000545002.1	-137290	ENSG00000171435	KSR2	kinase suppressor of ras 2
chr12	118105946	118107085	1140	1.23156	Promoter (1-2kb)	12	118063593	118104011	40419	2	54621	ENST00000359236.10	-1935	ENSG00000176834	VSIG10	V-set and immunoglobulin domain containing 10
chr12	119645672	119645959	288	1.2626	Intron (ENST00000537366.5/105370027, intron 1 of 3)	12	119667864	119681624	13761	1	5564	ENST00000541640.5	-21905	ENSG00000111725	PRKAB1	protein kinase AMP-activated non-catalytic subunit beta 1
chr12	119916170	119916447	278	1.37031	Distal Intergenic	12	119685791	119877320	191530	2	11113	ENST00000392521.7	-38850	ENSG00000122966	CIT	citron rho-interacting serine/threonine kinase
chr12	119942429	119942670	242	1.09251	Distal Intergenic	12	119989236	120094494	105259	1	92558	ENST00000548673.6	-46566	ENSG00000135127	BICDL1	BICD family like cargo adaptor 1
chr12	120182597	120182853	257	1.1605	Intron (ENST00000300648.7/10985, intron 5 of 57)	12	120175790	120177790	2001	2	10985	ENST00000548821.1	-4807	ENSG00000089154	GCN1	GCN1 activator of EIF2AK4
chr12	120436060	120436398	339	1.51929	Promoter (1-2kb)	12	120438090	120438810	721	1	1337	ENST00000550009.1	-1692	ENSG00000111775	COX6A1	cytochrome c oxidase subunit 6A1
chr12	120630377	120630635	259	1.39946	Exon (ENST00000667391.1/101928300, exon 2 of 2)	12	120630105	120640153	10049	2	101928300	ENST00000544339.1	9518	NA	CABP1-DT	CABP1 divergent transcript
chr12	120967449	120968052	604	1.53488	Intron (ENST00000619441.1/ENST00000619441.1, intron 1 of 1)	12	120969838	120972292	2455	2	283460	ENST00000539163.1	4240	ENSG00000241388	HNF1A-AS1	HNF1A antisense RNA 1
chr12	120973139	120973475	337	1.24484	Promoter (<=1kb)	12	120969838	120972292	2455	2	283460	ENST00000539163.1	-847	ENSG00000241388	HNF1A-AS1	HNF1A antisense RNA 1
chr12	121232776	121233752	977	1.29703	3' UTR	12	121222332	121228811	6480	1	5025	ENST00000397924.2	10444	ENSG00000135124	P2RX4	purinergic receptor P2X 4
chr12	121451538	121452764	1227	2.36709	Intron (ENST00000377071.9/84678, intron 13 of 22)	12	121444273	121444352	80	2	102465665	ENST00000611489.1	-7186	ENSG00000284402	MIR7107	microRNA 7107
chr12	121702939	121703713	775	1.34284	Distal Intergenic	12	121712752	121778956	66205	1	144404	ENST00000342607.10	-9039	ENSG00000188735	TMEM120B	transmembrane protein 120B
chr12	121862078	121862408	331	1.05101	Promoter (1-2kb)	12	121839530	121863596	24067	2	3242	ENST00000543163.5	1188	ENSG00000158104	HPD	4-hydroxyphenylpyruvate dioxygenase
chr12	122713499	122713968	470	1.11417	Promoter (2-3kb)	12	122714756	122716811	2056	2	8843	ENST00000528880.3	2843	ENSG00000255398	HCAR3	hydroxycarboxylic acid receptor 3
chr12	122749143	122749794	652	1.28662	Exon (ENST00000542164.1/ENST00000542164.1, exon 1 of 1)	12	122752824	122770070	17247	1	8562	ENST00000455982.2	-3030	ENSG00000139726	DENR	density regulated re-initiation and release factor
chr12	122750710	122752230	1521	1.2537	Promoter (<=1kb)	12	122752824	122770070	17247	1	8562	ENST00000455982.2	-594	ENSG00000139726	DENR	density regulated re-initiation and release factor
chr12	122864516	122864749	234	1.30083	Distal Intergenic	12	122860165	122862084	1920	1	9026	ENST00000535012.1	4351	ENSG00000130787	HIP1R	huntingtin interacting protein 1 related
chr12	123134211	123135120	910	1.33817	Intron (ENST00000320201.10/57605, intron 1 of 25)	12	123013996	123150015	136020	2	57605	ENST00000542210.1	14895	ENSG00000090975	PITPNM2	phosphatidylinositol transfer protein membrane associated 2
chr12	123516294	123516608	315	1.92343	Promoter (1-2kb)	12	123472068	123514428	42361	2	353116	ENST00000340724.6	-1866	ENSG00000188026	RILPL1	Rab interacting lysosomal protein like 1
chr12	123518706	123519237	532	1.67683	Intron (ENST00000376874.9/353116, intron 2 of 6)	12	123472068	123514428	42361	2	353116	ENST00000340724.6	-4278	ENSG00000188026	RILPL1	Rab interacting lysosomal protein like 1
chr12	123534590	123534834	245	1.15943	Promoter (<=1kb)	12	123470054	123533719	63666	2	353116	ENST00000376874.9	-871	ENSG00000188026	RILPL1	Rab interacting lysosomal protein like 1
chr12	123600933	123601306	374	1.00729	Promoter (<=1kb)	12	123602077	123619716	17640	1	57696	ENST00000542286.5	-771	ENSG00000111364	DDX55	DEAD-box helicase 55
chr12	123946052	123946587	536	1.4572	Promoter (<=1kb)	12	123936417	123946773	10357	2	80212	ENST00000545135.5	186	ENSG00000119242	CCDC92	coiled-coil domain containing 92
chr12	124259613	124259890	278	1.01755	Intron (ENST00000389727.8/100533183, intron 3 of 4)	12	124289164	124316022	26859	1	144347	ENST00000324038.6	-29274	ENSG00000178882	RFLNA	refilin A
chr12	124371592	124372387	796	1.42991	Exon (ENST00000404621.5/9612, exon 20 of 47)	12	124354837	124356850	2014	2	9612	ENST00000536195.1	-14742	ENSG00000196498	NCOR2	nuclear receptor corepressor 2
chr12	124435012	124435858	847	1.41353	Intron (ENST00000404621.5/9612, intron 9 of 46)	12	124429395	124430641	1247	2	9612	ENST00000494460.1	-4371	ENSG00000196498	NCOR2	nuclear receptor corepressor 2
chr12	124447675	124448262	588	1.05051	Intron (ENST00000404621.5/9612, intron 8 of 46)	12	124429395	124430641	1247	2	9612	ENST00000494460.1	-17034	ENSG00000196498	NCOR2	nuclear receptor corepressor 2
chr12	124526976	124527318	343	1.66796	Intron (ENST00000404621.5/9612, intron 1 of 46)	12	124324415	124535603	211189	2	9612	ENST00000404621.5	8285	ENSG00000196498	NCOR2	nuclear receptor corepressor 2
chr12	124527490	124529003	1514	1.85759	Intron (ENST00000404621.5/9612, intron 1 of 46)	12	124324415	124535603	211189	2	9612	ENST00000404621.5	6600	ENSG00000196498	NCOR2	nuclear receptor corepressor 2
chr12	124803925	124804440	516	1.2024	Promoter (<=1kb)	12	124785756	124802975	17220	2	949	ENST00000679955.1	-950	ENSG00000073060	SCARB1	scavenger receptor class B member 1
chr12	124804634	124804915	282	1.31458	Promoter (1-2kb)	12	124785756	124802975	17220	2	949	ENST00000679955.1	-1659	ENSG00000073060	SCARB1	scavenger receptor class B member 1
chr12	124884346	124885375	1030	1.48013	Promoter (1-2kb)	12	124814964	124882668	67705	2	949	ENST00000541661.5	-1678	ENSG00000073060	SCARB1	scavenger receptor class B member 1
chr12	124928148	124928633	486	1.12124	Distal Intergenic	12	124913587	124917368	3782	2	7316	ENST00000542416.1	-10780	ENSG00000150991	UBC	ubiquitin C
chr12	124929087	124929859	773	1.47706	Distal Intergenic	12	124913587	124917368	3782	2	7316	ENST00000542416.1	-11719	ENSG00000150991	UBC	ubiquitin C
chr12	124953107	124953662	556	1.7122	Promoter (<=1kb)	12	124946825	124953740	6916	2	57647	ENST00000542400.5	78	ENSG00000150990	DHX37	DEAH-box helicase 37
chr12	125533516	125533906	391	1.11626	Intron (ENST00000682704.1/114795, intron 4 of 8)	12	125622452	125662377	39926	1	114795	ENST00000613307.1	-88546	ENSG00000139364	TMEM132B	transmembrane protein 132B
chr12	130142841	130143409	569	1.54102	Distal Intergenic	12	130151593	130161678	10086	2	440119	ENST00000509760.1	18269	ENSG00000250208	FZD10-AS1	FZD10 antisense divergent transcript
chr12	130152806	130153148	343	1.52509	Exon (ENST00000505807.6/440119, exon 4 of 4)	12	130151593	130161678	10086	2	440119	ENST00000509760.1	8530	ENSG00000250208	FZD10-AS1	FZD10 antisense divergent transcript
chr12	130658583	130658847	265	1.25435	Exon (ENST00000666231.1/ENST00000666231.1, exon 2 of 2)	12	130431565	130634167	202603	2	23504	ENST00000688340.1	-24416	ENSG00000060709	RIMBP2	RIMS binding protein 2
chr12	131346189	131346777	589	1.97874	Promoter (<=1kb)	12	131347470	131367555	20086	1	338797	ENST00000428272.4	-693	NA	LINC02370	long intergenic non-protein coding RNA 2370
chr12	131444785	131445590	806	1.78476	Distal Intergenic	12	131447337	131455436	8100	2	101929974	ENST00000618927.1	9846	NA	LOC101929974	uncharacterized LOC101929974
chr12	131563964	131564197	234	1.0213	Distal Intergenic	12	131462853	131529894	67042	2	101929974	ENST00000653719.1	-34070	NA	LOC101929974	uncharacterized LOC101929974
chr12	131853920	131854864	945	2.39986	Promoter (2-3kb)	12	131857420	131864538	7119	1	124903058	ENST00000542763.2	-2556	NA	LOC124903058	uncharacterized LOC124903058
chr12	131864672	131865929	1258	1.40231	Downstream (<=300bp)	12	131857420	131864538	7119	1	124903058	ENST00000542763.2	7252	NA	LOC124903058	uncharacterized LOC124903058
chr12	132108053	132108406	354	1.04846	Intron (ENST00000407361.8/347918, intron 4 of 4)	12	132104021	132127177	23157	1	347918	ENST00000641289.3	4032	ENSG00000291171	EP400P1	EP400 pseudogene 1
chr12	132186374	132186809	436	1.88568	Promoter (2-3kb)	12	132186740	132189695	2956	2	100996246	ENST00000685070.2	2886	ENSG00000256576	LINC02361	long intergenic non-protein coding RNA 2361
chr12	132186974	132187304	331	1.80756	Promoter (2-3kb)	12	132186740	132189695	2956	2	100996246	ENST00000685070.2	2391	ENSG00000256576	LINC02361	long intergenic non-protein coding RNA 2361
chr12	132302982	132303315	334	1.35847	Intron (ENST00000328957.13/50614, intron 1 of 10)	12	132283164	132286471	3308	2	50614	ENST00000540493.1	-16511	ENSG00000182870	GALNT9	polypeptide N-acetylgalactosaminyltransferase 9
chr12	132356431	132356757	327	1.43629	Distal Intergenic	12	132329850	132331575	1726	1	101928416	ENST00000537720.1	26581	ENSG00000255916	LOC101928416	uncharacterized LOC101928416
chr12	132367437	132367946	510	1.61371	Distal Intergenic	12	132329850	132331575	1726	1	101928416	ENST00000537720.1	37587	ENSG00000255916	LOC101928416	uncharacterized LOC101928416
chr12	132516123	132516427	305	1.09075	Intron (ENST00000434748.2/57666, intron 2 of 16)	12	132507030	132511952	4923	1	57666	ENST00000542061.2	9093	ENSG00000112787	FBRSL1	fibrosin like 1
chr12_GL877875v1_alt	93042	93401	360	1.32737	5' UTR	160	100539	105865	5327	2	105369593	ENST00000572731.1	12464	ENSG00000256948	IQSEC3-AS2	IQSEC3 antisense RNA 2
chr12_KI270834v1_alt	82943	83261	319	2.12722	Promoter (1-2kb)	163	81805	88105	6301	1	196385	ENST00000631648.1	1138	ENSG00000197653	DNAH10	dynein axonemal heavy chain 10
chr13	19645473	19645790	318	1.52195	Promoter (<=1kb)	13	19646754	19650412	3659	1	54737	ENST00000414242.3	-964	ENSG00000196199	MPHOSPH8	M-phase phosphoprotein 8
chr13	19646058	19646422	365	1.65575	Promoter (<=1kb)	13	19646754	19650412	3659	1	54737	ENST00000414242.3	-332	ENSG00000196199	MPHOSPH8	M-phase phosphoprotein 8
chr13	19732619	19732852	234	1.87321	Promoter (2-3kb)	13	19675429	19730316	54888	2	55269	ENST00000635562.1	-2303	ENSG00000121390	PSPC1	paraspeckle component 1
chr13	19777896	19778226	331	1.0872	Intron (ENST00000471658.5/55269, intron 1 of 7)	13	19674756	19782917	108162	2	55269	ENST00000471658.5	4691	ENSG00000121390	PSPC1	paraspeckle component 1
chr13	19799013	19799246	234	1.42051	Distal Intergenic	13	19702871	19783019	80149	2	55269	ENST00000619300.4	-15994	ENSG00000121390	PSPC1	paraspeckle component 1
chr13	22929023	22929438	416	2.15741	Promoter (2-3kb)	13	22926652	22934994	8343	1	124903230	ENST00000687242.1	2371	NA	LOC124903230	collagen alpha-1(III) chain-like
chr13	22944245	22944619	375	1.20675	Distal Intergenic	13	22926652	22934994	8343	1	124903230	ENST00000687242.1	17593	NA	LOC124903230	collagen alpha-1(III) chain-like
chr13	22944875	22945924	1050	1.02781	Distal Intergenic	13	22926652	22934994	8343	1	124903230	ENST00000687242.1	18223	NA	LOC124903230	collagen alpha-1(III) chain-like
chr13	22956478	22957740	1263	3.21278	Distal Intergenic	13	22926652	22934994	8343	1	124903230	ENST00000687242.1	29826	NA	LOC124903230	collagen alpha-1(III) chain-like
chr13	22959348	22960273	926	5.23072	Distal Intergenic	13	22926652	22934994	8343	1	124903230	ENST00000687242.1	32696	NA	LOC124903230	collagen alpha-1(III) chain-like
chr13	22960789	22961554	766	5.3429	Distal Intergenic	13	22926652	22934994	8343	1	124903230	ENST00000687242.1	34137	NA	LOC124903230	collagen alpha-1(III) chain-like
chr13	22962017	22963094	1078	4.04138	Distal Intergenic	13	22926652	22934994	8343	1	124903230	ENST00000687242.1	35365	NA	LOC124903230	collagen alpha-1(III) chain-like
chr13	22963668	22964807	1140	2.26631	Distal Intergenic	13	22926652	22934994	8343	1	124903230	ENST00000687242.1	37016	NA	LOC124903230	collagen alpha-1(III) chain-like
chr13	22964994	22965272	279	1.8215	Distal Intergenic	13	22926652	22934994	8343	1	124903230	ENST00000687242.1	38342	NA	LOC124903230	collagen alpha-1(III) chain-like
chr13	22965676	22966045	370	1.69765	Distal Intergenic	13	22926652	22934994	8343	1	124903230	ENST00000687242.1	39024	NA	LOC124903230	collagen alpha-1(III) chain-like
chr13	22967509	22968373	865	2.54275	Distal Intergenic	13	22926652	22934994	8343	1	124903230	ENST00000687242.1	40857	NA	LOC124903230	collagen alpha-1(III) chain-like
chr13	22979414	22983464	4051	2.441	Distal Intergenic	13	22926652	22934994	8343	1	124903230	ENST00000687242.1	52762	NA	LOC124903230	collagen alpha-1(III) chain-like
chr13	22984242	22984963	722	3.14426	Distal Intergenic	13	22926652	22934994	8343	1	124903230	ENST00000687242.1	57590	NA	LOC124903230	collagen alpha-1(III) chain-like
chr13	22995546	22996127	582	2.11476	Distal Intergenic	13	22926652	22934994	8343	1	124903230	ENST00000687242.1	68894	NA	LOC124903230	collagen alpha-1(III) chain-like
chr13	22996587	22996820	234	1.05039	Distal Intergenic	13	22926652	22934994	8343	1	124903230	ENST00000687242.1	69935	NA	LOC124903230	collagen alpha-1(III) chain-like
chr13	23008529	23009132	604	1.1538	Distal Intergenic	13	22926652	22934994	8343	1	124903230	ENST00000687242.1	81877	NA	LOC124903230	collagen alpha-1(III) chain-like
chr13	23009835	23010119	285	1.05014	Distal Intergenic	13	22926652	22934994	8343	1	124903230	ENST00000687242.1	83183	NA	LOC124903230	collagen alpha-1(III) chain-like
chr13	23010355	23010947	593	1.54633	Distal Intergenic	13	22926652	22934994	8343	1	124903230	ENST00000687242.1	83703	NA	LOC124903230	collagen alpha-1(III) chain-like
chr13	23026223	23026486	264	2.52816	Distal Intergenic	13	22926652	22934994	8343	1	124903230	ENST00000687242.1	99571	NA	LOC124903230	collagen alpha-1(III) chain-like
chr13	23033947	23034390	444	2.16022	Distal Intergenic	13	22926652	22934994	8343	1	124903230	ENST00000687242.1	107295	NA	LOC124903230	collagen alpha-1(III) chain-like
chr13	23164552	23164977	426	2.92637	Distal Intergenic	13	23169835	23170597	763	2	100874144	ENST00000414345.2	5620	NA	LINC00362	long intergenic non-protein coding RNA 362
chr13	23171848	23172164	317	3.7453	Promoter (1-2kb)	13	23169835	23170597	763	2	100874144	ENST00000414345.2	-1251	NA	LINC00362	long intergenic non-protein coding RNA 362
chr13	23214157	23214794	638	1.15524	Intron (ENST00000218867.4/6445, intron 2 of 7)	13	23180979	23325162	144184	1	6445	ENST00000218867.4	33178	ENSG00000102683	SGCG	sarcoglycan gamma
chr13	23374861	23375196	336	1.3484	Promoter (<=1kb)	13	23363041	23375488	12448	2	26278	ENST00000684053.1	292	ENSG00000151835	SACS	sacsin molecular chaperone
chr13	24261564	24261824	261	1.69353	Intron (ENST00000382141.4/221178, intron 5 of 15)	13	24252749	24254439	1691	2	100874231	ENST00000430733.1	-7125	ENSG00000227213	SPATA13-AS1	SPATA13 antisense RNA 1
chr13	25285463	25286064	602	1.21936	Promoter (1-2kb)	13	25246222	25287488	41267	2	9107	ENST00000381801.6	1424	ENSG00000139505	MTMR6	myotubularin related protein 6
chr13	26021066	26022273	1208	1.41498	3' UTR	13	26009971	26025102	15132	1	51761	ENST00000683868.1	11095	ENSG00000132932	ATP8A2	ATPase phospholipid transporting 8A2
chr13	26022446	26023436	991	1.40431	3' UTR	13	26009971	26025102	15132	1	51761	ENST00000683868.1	12475	ENSG00000132932	ATP8A2	ATPase phospholipid transporting 8A2
chr13	26880991	26881379	389	1.2671	Distal Intergenic	13	26755200	26760786	5587	2	2835	ENST00000405846.5	-120205	ENSG00000132975	GPR12	G protein-coupled receptor 12
chr13	26881559	26881893	335	1.27701	Distal Intergenic	13	26755200	26760786	5587	2	2835	ENST00000405846.5	-120773	ENSG00000132975	GPR12	G protein-coupled receptor 12
chr13	27851262	27851543	282	1.27908	Intron (ENST00000499662.3/100861550, intron 1 of 4)	13	27792483	27794768	2286	1	219409	ENST00000302945.3	58779	ENSG00000169840	GSX1	GS homeobox 1
chr13	27965979	27966365	387	1.94223	Promoter (<=1kb)	13	27963004	27967325	4322	2	1045	ENST00000548877.1	960	ENSG00000165556	CDX2	caudal type homeobox 2
chr13	28177642	28177954	313	1.59968	Exon (ENST00000503791.5/255967, exon 4 of 14)	13	28139033	28295335	156303	1	255967	ENST00000399613.1	38609	ENSG00000152520	PAN3	poly(A) specific ribonuclease subunit PAN3
chr13	29835897	29836373	477	1.10012	Intron (ENST00000380680.5/5412, intron 1 of 4)	13	29764371	29850617	86247	2	5412	ENST00000380680.5	14244	ENSG00000122042	UBL3	ubiquitin like 3
chr13	29837642	29837921	280	1.82906	Intron (ENST00000380680.5/5412, intron 1 of 4)	13	29764371	29850617	86247	2	5412	ENST00000380680.5	12696	ENSG00000122042	UBL3	ubiquitin like 3
chr13	29839604	29839879	276	1.62863	Intron (ENST00000380680.5/5412, intron 1 of 4)	13	29764371	29850617	86247	2	5412	ENST00000380680.5	10738	ENSG00000122042	UBL3	ubiquitin like 3
chr13	30019679	30020159	481	1.07106	Distal Intergenic	13	29936223	29942564	6342	1	440131	ENST00000481738.2	83456	NA	LINC00544	long intergenic non-protein coding RNA 544
chr13	30021115	30021434	320	1.97051	Distal Intergenic	13	29936223	29942564	6342	1	440131	ENST00000481738.2	84892	NA	LINC00544	long intergenic non-protein coding RNA 544
chr13	30021607	30021912	306	2.23129	Distal Intergenic	13	29936223	29942564	6342	1	440131	ENST00000481738.2	85384	NA	LINC00544	long intergenic non-protein coding RNA 544
chr13	30022271	30022865	595	1.94021	Exon (ENST00000585222.1/ENST00000585222.1, exon 1 of 1)	13	30103178	30108868	5691	2	100874146	ENST00000413591.1	86003	ENSG00000224511	LINC00365	long intergenic non-protein coding RNA 365
chr13	30023079	30023851	773	2.20683	Exon (ENST00000585222.1/ENST00000585222.1, exon 1 of 1)	13	30103178	30108868	5691	2	100874146	ENST00000413591.1	85017	ENSG00000224511	LINC00365	long intergenic non-protein coding RNA 365
chr13	30078918	30079843	926	2.72313	Distal Intergenic	13	30103178	30108868	5691	2	100874146	ENST00000413591.1	29025	ENSG00000224511	LINC00365	long intergenic non-protein coding RNA 365
chr13	30102216	30103168	953	1.31243	Distal Intergenic	13	30103178	30108868	5691	2	100874146	ENST00000413591.1	5700	ENSG00000224511	LINC00365	long intergenic non-protein coding RNA 365
chr13	30103403	30104180	778	1.37264	Exon (ENST00000413591.1/100874146, exon 2 of 2)	13	30103178	30108868	5691	2	100874146	ENST00000413591.1	4688	ENSG00000224511	LINC00365	long intergenic non-protein coding RNA 365
chr13	30113376	30113609	234	1.13013	Distal Intergenic	13	30106808	30108895	2088	2	100874146	ENST00000660467.1	-4481	ENSG00000224511	LINC00365	long intergenic non-protein coding RNA 365
chr13	30113924	30114675	752	1.39784	Distal Intergenic	13	30106808	30108895	2088	2	100874146	ENST00000660467.1	-5029	ENSG00000224511	LINC00365	long intergenic non-protein coding RNA 365
chr13	30335455	30335786	332	1.22738	Distal Intergenic	13	30316360	30319903	3544	2	100507040	ENST00000412722.1	-15552	ENSG00000236463	LINC00427	long intergenic non-protein coding RNA 427
chr13	33262204	33262495	292	1.10659	Intron (ENST00000628131.2/100874241, intron 2 of 5)	13	33271379	33281238	9860	1	100874241	ENST00000609233.5	-8884	ENSG00000236581	STARD13-AS	STARD13 antisense RNA
chr13	33262784	33263036	253	1.12589	Intron (ENST00000628131.2/100874241, intron 2 of 5)	13	33271379	33281238	9860	1	100874241	ENST00000609233.5	-8343	ENSG00000236581	STARD13-AS	STARD13 antisense RNA
chr13	33346105	33346808	704	1.05528	Exon (ENST00000648376.1/124903152, exon 3 of 6)	13	33348607	33350624	2018	2	90627	ENST00000439831.1	3816	ENSG00000133121	STARD13	StAR related lipid transfer domain containing 13
chr13	33347041	33347329	289	1.45929	Intron (ENST00000648376.1/124903152, intron 3 of 5)	13	33348607	33350624	2018	2	90627	ENST00000439831.1	3295	ENSG00000133121	STARD13	StAR related lipid transfer domain containing 13
chr13	38682679	38683027	349	1.19844	Distal Intergenic	13	38687077	38887131	200055	1	341640	ENST00000280481.9	-4050	ENSG00000150893	FREM2	FRAS1 related extracellular matrix 2
chr13	39618479	39619095	617	1.01139	Distal Intergenic	13	39601313	39603528	2216	2	10186	ENST00000495922.1	-14951	ENSG00000183722	LHFPL6	LHFPL tetraspan subfamily member 6
chr13	40442192	40442611	420	2.27278	Promoter (2-3kb)	13	40343320	40439806	96487	2	646982	ENST00000667316.1	-2386	ENSG00000215483	LINC00598	long intergenic non-protein coding RNA 598
chr13	40875599	40875960	362	1.56101	Intron (ENST00000652519.1/100616668, intron 2 of 6)	13	40822296	40864352	42057	2	100616668	ENST00000458118.5	-11247	NA	TPTE2P5	TPTE2 pseudogene 5
chr13	40876748	40877248	501	1.74998	Intron (ENST00000652519.1/100616668, intron 2 of 6)	13	40822296	40864352	42057	2	100616668	ENST00000458118.5	-12396	NA	TPTE2P5	TPTE2 pseudogene 5
chr13	41065015	41065442	428	1.02455	Exon (ENST00000379487.5/11193, exon 3 of 10)	13	41061509	41084006	22498	1	11193	ENST00000379487.5	3506	ENSG00000120688	WBP4	WW domain binding protein 4
chr13	41133616	41133986	371	1.18817	Promoter (<=1kb)	13	41132959	41192835	59877	1	101929140	ENST00000615685.4	657	ENSG00000278390	KBTBD6-DT	KBTBD6 divergent transcript
chr13	41355502	41356486	985	1.07708	Promoter (1-2kb)	13	41358307	41369204	10898	1	79612	ENST00000497727.5	-1821	ENSG00000172766	NAA16	N-alpha-acetyltransferase 16, NatA auxiliary subunit
chr13	41708543	41708865	323	1.05683	Intron (ENST00000379310.8/23078, intron 26 of 44)	13	41689433	41696119	6687	2	23078	ENST00000478987.1	-12424	ENSG00000102763	VWA8	von Willebrand factor A domain containing 8
chr13	41973142	41973535	394	1.8751	Intron (ENST00000612345.4/100507240, intron 2 of 3)	13	41961169	41981565	20397	1	100507240	ENST00000611103.1	11973	ENSG00000278338	VWA8-AS1	VWA8 antisense RNA 1 (head to head)
chr13	43153471	43154137	667	2.3113	Distal Intergenic	13	43158631	43159466	836	1	100874159	ENST00000425609.1	-4494	NA	LINC00400	long intergenic non-protein coding RNA 400
chr13	44174561	44175407	847	1.04668	Intron (ENST00000618753.4/101929212, intron 3 of 3)	13	44143150	44161257	18108	2	79024	ENST00000400419.2	-13304	ENSG00000139656	SMIM2	small integral membrane protein 2
chr13	45622421	45622703	283	1.70965	Distal Intergenic	13	45541294	45615739	74446	2	220081	ENST00000298738.3	-6682	ENSG00000165837	ERICH6B	glutamate rich 6B
chr13	46045116	46045581	466	1.30973	5' UTR	13	46052497	46161379	108883	1	100509894	ENST00000663159.1	-6916	ENSG00000235903	CPB2-AS1	CPB2 antisense RNA 1
chr13	46354796	46355156	361	1.01755	Exon (ENST00000676063.1/80183, exon 12 of 17)	13	46342964	46351007	8044	2	80183	ENST00000487195.5	-3789	ENSG00000102445	RUBCNL	rubicon like autophagy enhancer
chr13	46479080	46480078	999	1.14027	Intron (ENST00000612699.1/124903171, intron 1 of 2)	13	46474246	46493268	19023	1	124903171	ENST00000612699.1	4834	NA	LOC124903171	uncharacterized LOC124903171
chr13	46579041	46579376	336	1.13951	Intron (ENST00000311191.10/23143, intron 1 of 18)	13	46553200	46743595	190396	1	23143	ENST00000389798.7	25841	ENSG00000136141	LRCH1	leucine rich repeats and calponin homology domain containing 1
chr13	46592180	46592540	361	1.07504	Intron (ENST00000311191.10/23143, intron 1 of 18)	13	46553200	46743595	190396	1	23143	ENST00000389798.7	38980	ENSG00000136141	LRCH1	leucine rich repeats and calponin homology domain containing 1
chr13	46604132	46605013	882	1.15838	Intron (ENST00000311191.10/23143, intron 1 of 18)	13	46553200	46743595	190396	1	23143	ENST00000389798.7	50932	ENSG00000136141	LRCH1	leucine rich repeats and calponin homology domain containing 1
chr13	46605271	46605560	290	1.31829	Intron (ENST00000311191.10/23143, intron 1 of 18)	13	46553200	46743595	190396	1	23143	ENST00000389798.7	52071	ENSG00000136141	LRCH1	leucine rich repeats and calponin homology domain containing 1
chr13	46606291	46606535	245	1.37255	Intron (ENST00000311191.10/23143, intron 1 of 18)	13	46553200	46743595	190396	1	23143	ENST00000389798.7	53091	ENSG00000136141	LRCH1	leucine rich repeats and calponin homology domain containing 1
chr13	46628723	46629336	614	2.21191	Intron (ENST00000311191.10/23143, intron 1 of 18)	13	46679836	46692577	12742	1	23143	ENST00000463929.5	-50500	ENSG00000136141	LRCH1	leucine rich repeats and calponin homology domain containing 1
chr13	46687719	46688186	468	1.32707	Exon (ENST00000311191.10/23143, exon 6 of 19)	13	46680034	46689161	9128	1	23143	ENST00000478412.1	7685	ENSG00000136141	LRCH1	leucine rich repeats and calponin homology domain containing 1
chr13	46731638	46732160	523	1.90953	Intron (ENST00000311191.10/23143, intron 17 of 18)	13	46680034	46689161	9128	1	23143	ENST00000478412.1	51604	ENSG00000136141	LRCH1	leucine rich repeats and calponin homology domain containing 1
chr13	79377807	79378131	325	1.33716	Intron (ENST00000438724.5/64062, intron 2 of 20)	13	79365760	79366710	951	2	64062	ENST00000461008.1	-11097	ENSG00000139746	RBM26	RNA binding motif protein 26
chr13	94712576	94712844	269	1.13625	Promoter (<=1kb)	13	94712716	94716246	3531	1	100507533	ENST00000438290.2	0	ENSG00000227640	SOX21-AS1	SOX21 antisense divergent transcript 1
chr13	95101077	95101324	248	1.0939	Intron (ENST00000645237.2/10257, intron 20 of 30)	13	95074247	95075710	1464	2	10257	ENST00000467685.2	-25367	ENSG00000125257	ABCC4	ATP binding cassette subfamily C member 4 (PEL blood group)
chr13	99353789	99354596	808	1.51146	Promoter (1-2kb)	13	99356131	99356228	98	1	693208	ENST00000384986.1	-1535	ENSG00000207719	MIR623	microRNA 623
chr13	102654815	102655048	234	1.18841	Promoter (<=1kb)	13	102654942	102678363	23422	1	7174	ENST00000466153.5	0	ENSG00000134900	TPP2	tripeptidyl peptidase 2
chr13	105984800	105985103	304	2.2063	Intron (ENST00000670458.1/124903245, intron 1 of 2)	13	105950292	106063836	113545	2	124903245	ENST00000670458.1	78733	NA	LOC124903245	uncharacterized LOC124903245
chr13	109668834	109669192	359	1.07524	Intron (ENST00000650264.1/107984602, intron 1 of 3)	13	109728282	109730007	1726	1	101409253	ENST00000416090.1	-59090	ENSG00000234854	LINC00676	long intergenic non-protein coding RNA 676
chr13	109970883	109971220	338	1.30217	Distal Intergenic	13	110036284	110042779	6496	2	101927646	ENST00000669022.1	71559	NA	LINC03082	long intergenic non-protein coding RNA 3082
chr13	109971511	109971832	322	1.52575	Distal Intergenic	13	110036284	110042779	6496	2	101927646	ENST00000669022.1	70947	NA	LINC03082	long intergenic non-protein coding RNA 3082
chr13	109972059	109972328	270	1.17687	Distal Intergenic	13	110036284	110042779	6496	2	101927646	ENST00000669022.1	70451	NA	LINC03082	long intergenic non-protein coding RNA 3082
chr13	110000988	110001521	534	1.85289	Intron (ENST00000614099.1/101927646, intron 2 of 2)	13	110036284	110042779	6496	2	101927646	ENST00000669022.1	41258	NA	LINC03082	long intergenic non-protein coding RNA 3082
chr13	110448667	110449213	547	1.07741	3' UTR	13	110462022	110462449	428	1	1284	ENST00000478681.1	-12809	ENSG00000134871	COL4A2	collagen type IV alpha 2 chain
chr13	110524229	110525457	1229	1.04322	Intron (ENST00000267328.5/55647, intron 1 of 1)	13	110502575	110508179	5605	2	100874203	ENST00000417970.2	-16050	ENSG00000232814	COL4A2-AS1	COL4A2 antisense RNA 1
chr13	110525656	110526308	653	1.52687	Intron (ENST00000267328.5/55647, intron 1 of 1)	13	110502575	110508179	5605	2	100874203	ENST00000417970.2	-17477	ENSG00000232814	COL4A2-AS1	COL4A2 antisense RNA 1
chr13	110567083	110567316	234	3.88557	Distal Intergenic	13	110523066	110561722	38657	2	55647	ENST00000267328.5	-5361	ENSG00000139832	RAB20	RAB20, member RAS oncogene family
chr13	110567786	110568279	494	3.22817	Distal Intergenic	13	110523066	110561722	38657	2	55647	ENST00000267328.5	-6064	ENSG00000139832	RAB20	RAB20, member RAS oncogene family
chr13	110571619	110571880	262	1.95923	Distal Intergenic	13	110523066	110561722	38657	2	55647	ENST00000267328.5	-9897	ENSG00000139832	RAB20	RAB20, member RAS oncogene family
chr13	110575537	110576093	557	1.1513	Distal Intergenic	13	110523066	110561722	38657	2	55647	ENST00000267328.5	-13815	ENSG00000139832	RAB20	RAB20, member RAS oncogene family
chr13	111472998	111473300	303	1.89884	Distal Intergenic	13	111588291	111672608	84318	1	102724489	ENST00000375713.1	-114991	NA	LOC102724489	uncharacterized LOC102724489
chr13	111913360	111913744	385	1.0811	Distal Intergenic	13	111899988	111901081	1094	1	101928616	ENST00000664504.1	13372	ENSG00000226903	LINC00354	long intergenic non-protein coding RNA 354
chr13	112510546	112510837	292	1.48721	Intron (ENST00000261965.8/10426, intron 17 of 21)	13	112485844	112489823	3980	2	10426	ENST00000469302.1	-20723	ENSG00000126216	TUBGCP3	tubulin gamma complex component 3
chr13	112652333	112652662	330	1.0134	Intron (ENST00000623100.2/400165, intron 1 of 2)	13	112647044	112684497	37454	1	400165	ENST00000623100.2	5289	ENSG00000197595	ATP11AUN	ATP11A upstream neighbor lncRNA
chr13	112732446	112732976	531	1.10776	Intron (ENST00000375645.8/23250, intron 1 of 29)	13	112745449	112754693	9245	2	100874205	ENST00000446442.1	21717	ENSG00000232684	ATP11A-AS1	ATP11A antisense RNA 1
chr13	113055691	113055947	257	1.73791	Intron (ENST00000375608.7/23263, intron 5 of 29)	13	113064312	113070394	6083	1	23263	ENST00000464800.5	-8365	ENSG00000126217	MCF2L	MCF.2 cell line derived transforming sequence like
chr13	113083349	113083755	407	2.21084	Promoter (<=1kb)	13	113084567	113086165	1599	1	23263	ENST00000487354.1	-812	ENSG00000126217	MCF2L	MCF.2 cell line derived transforming sequence like
chr13	113102195	113102552	358	2.17291	Distal Intergenic	13	113105788	113120678	14891	1	2155	ENST00000541084.5	-3236	ENSG00000057593	F7	coagulation factor VII
chr13	113315909	113316236	328	1.79843	Intron (ENST00000332556.5/3916, intron 4 of 8)	13	113321767	113322594	828	1	3916	ENST00000471046.1	-5531	ENSG00000185896	LAMP1	lysosomal associated membrane protein 1
chr13	113410196	113410856	661	1.79101	Promoter (<=1kb)	13	113399611	113410975	11365	2	113622	ENST00000682618.1	119	ENSG00000153531	ADPRHL1	ADP-ribosylhydrolase like 1
chr13	113411733	113412021	289	1.26141	Promoter (<=1kb)	13	113399611	113410975	11365	2	113622	ENST00000682618.1	-758	ENSG00000153531	ADPRHL1	ADP-ribosylhydrolase like 1
chr13	113839721	113840110	390	1.5652	Exon (ENST00000458001.2/650669, exon 5 of 5)	13	113820552	113836044	15493	2	2621	ENST00000610073.1	-3677	ENSG00000183087	GAS6	growth arrest specific 6
chr13	113928999	113929232	234	1.42975	Promoter (<=1kb)	13	113923052	113928991	5940	2	100861555	ENST00000562710.2	-8	NA	SWINGN	SWI/SNF complex interacting GAS6 enhancer non-coding RNA
chr13	114032117	114032364	248	1.65394	Intron (ENST00000334062.8/22821, intron 4 of 23)	13	114021409	114036193	14785	2	22821	ENST00000542651.2	3829	ENSG00000185989	RASA3	RAS p21 protein activator 3
chr13	114032590	114033689	1100	1.11917	Promoter (2-3kb)	13	114021409	114036193	14785	2	22821	ENST00000542651.2	2504	ENSG00000185989	RASA3	RAS p21 protein activator 3
chr13	114036919	114037301	383	1.01176	Promoter (<=1kb)	13	114021409	114036193	14785	2	22821	ENST00000542651.2	-726	ENSG00000185989	RASA3	RAS p21 protein activator 3
chr13	114097512	114097755	244	2.28917	Intron (ENST00000334062.8/22821, intron 1 of 23)	13	114107569	114108820	1252	2	100874321	ENST00000454005.1	11065	NA	RASA3-IT1	RASA3 intronic transcript 1
chr14	18881405	18881717	313	1.21985	Distal Intergenic	14	18967434	18998903	31470	1	641455	ENST00000552966.5	-85717	ENSG00000222036	POTEM	POTE ankyrin domain family member M
chr14	19638006	19638328	323	1.09796	Exon (ENST00000611741.1/ENST00000611741.1, exon 2 of 3)	14	19712936	19713883	948	2	79334	ENST00000556246.3	75555	ENSG00000258453	OR11H2	olfactory receptor family 11 subfamily H member 2
chr14	19638644	19639355	712	1.2656	Intron (ENST00000548217.5/ENST00000548217.5, intron 3 of 6)	14	19712936	19713883	948	2	79334	ENST00000556246.3	74528	ENSG00000258453	OR11H2	olfactory receptor family 11 subfamily H member 2
chr14	20624143	20624512	370	1.03724	Distal Intergenic	14	20584047	20609884	25838	2	122651	ENST00000413502.1	-14259	ENSG00000173464	RNASE11	ribonuclease A family member 11 (inactive)
chr14	21234000	21234261	262	1.53195	Promoter (2-3kb)	14	21211224	21231422	20199	2	3183	ENST00000557157.5	-2578	ENSG00000092199	HNRNPC	heterogeneous nuclear ribonucleoprotein C
chr14	22272474	22272769	296	1.50978	Exon (ENST00000390464.2/ENST00000390464.2, exon 2 of 2)	14	22381494	22383169	1676	2	105370401	ENST00000545498.5	110400	ENSG00000251002	TRD-AS1	TRD antisense RNA 1
chr14	22289827	22290515	689	1.27292	Intron (ENST00000656379.1/105370401, intron 3 of 3)	14	22381494	22383169	1676	2	105370401	ENST00000545498.5	92654	ENSG00000251002	TRD-AS1	TRD antisense RNA 1
chr14	22613877	22614959	1083	1.24067	Distal Intergenic	14	22601667	22610909	9243	1	63874	ENST00000541962.1	12210	ENSG00000100439	ABHD4	abhydrolase domain containing 4, N-acyl phospholipase B
chr14	22621916	22622554	639	1.29374	Distal Intergenic	14	22601667	22610909	9243	1	63874	ENST00000541962.1	20249	ENSG00000100439	ABHD4	abhydrolase domain containing 4, N-acyl phospholipase B
chr14	22752417	22753261	845	1.90063	Intron (ENST00000650620.1/105370404, intron 3 of 4)	14	22756761	22756829	69	2	124900351	ENST00000391000.1	3568	ENSG00000212302	LOC124900351	small nucleolar RNA SNORD41
chr14	23153897	23154879	983	1.10693	Promoter (<=1kb)	14	23125297	23154450	29154	2	23428	ENST00000422941.6	0	ENSG00000092068	SLC7A8	solute carrier family 7 member 8
chr14	23304920	23305153	234	1.07075	Promoter (1-2kb)	14	23306828	23311735	4908	1	599	ENST00000678311.1	-1675	ENSG00000129473	BCL2L2	BCL2 like 2
chr14	23320368	23320704	337	1.16732	Promoter (<=1kb)	14	23321457	23326163	4707	1	8106	ENST00000216727.9	-753	ENSG00000100836	PABPN1	poly(A) binding protein nuclear 1
chr14	23649334	23650819	1486	1.95956	Distal Intergenic	14	23639339	23645295	5957	1	10202	ENST00000553600.1	9995	ENSG00000100867	DHRS2	dehydrogenase/reductase 2
chr14	23653350	23653703	354	1.04031	Distal Intergenic	14	23639339	23645295	5957	1	10202	ENST00000553600.1	14011	ENSG00000100867	DHRS2	dehydrogenase/reductase 2
chr14	23719320	23719815	496	1.23928	Intron (ENST00000664134.1/105370409, intron 1 of 5)	14	23728866	23729702	837	2	105370409	ENST00000669008.1	9887	ENSG00000258464	LOC105370409	uncharacterized LOC105370409
chr14	23776107	23776555	449	1.18227	Distal Intergenic	14	23725064	23729757	4694	2	105370409	ENST00000664659.1	-46350	ENSG00000258464	LOC105370409	uncharacterized LOC105370409
chr14	23950491	23952363	1873	1.14973	Promoter (1-2kb)	14	23953734	23969274	15541	1	10901	ENST00000558263.5	-1371	ENSG00000157326	DHRS4	dehydrogenase/reductase 4
chr14	24011009	24011242	234	1.25669	Intron (ENST00000558293.7/728635, intron 1 of 4)	14	24007057	24051372	44316	1	728635	ENST00000715444.1	3952	ENSG00000291039	DHRS4L1	dehydrogenase/reductase 4 like 1 (pseudogene)
chr14	24063055	24063723	669	1.55901	Promoter (1-2kb)	14	24061919	24069724	7806	1	90668	ENST00000560349.1	1136	ENSG00000186648	CARMIL3	capping protein regulator and myosin 1 linker 3
chr14	24064250	24064728	479	1.33053	Promoter (2-3kb)	14	24061919	24069724	7806	1	90668	ENST00000560349.1	2331	ENSG00000186648	CARMIL3	capping protein regulator and myosin 1 linker 3
chr14	24131867	24132798	932	1.78412	Promoter (1-2kb)	14	24130659	24132847	2189	1	161247	ENST00000267426.6	1208	ENSG00000139914	FITM1	fat storage inducing transmembrane protein 1
chr14	24207852	24208155	304	1.01989	Promoter (<=1kb)	14	24207256	24208362	1107	1	283629	ENST00000553766.1	596	ENSG00000139908	TSSK4	testis specific serine kinase 4
chr14	24325318	24325644	327	1.67974	Promoter (<=1kb)	14	24325407	24326515	1109	2	196883	ENST00000554959.1	871	ENSG00000129467	ADCY4	adenylate cyclase 4
chr14	24331741	24332131	391	1.10224	Promoter (<=1kb)	14	24318364	24332484	14121	2	196883	ENST00000554577.5	353	ENSG00000129467	ADCY4	adenylate cyclase 4
chr14	29987632	29988036	405	1.61019	Intron (ENST00000549503.1/5587, intron 3 of 5)	14	29928445	29932756	4312	1	105370429	ENST00000654897.1	59187	NA	LOC105370429	uncharacterized LOC105370429
chr14	30562686	30563078	393	1.17104	Intron (ENST00000550944.5/55632, intron 1 of 5)	14	30559310	30616672	57363	1	55632	ENST00000553504.5	3376	ENSG00000092140	G2E3	G2/M-phase specific E3 ubiquitin protein ligase
chr14	31414855	31415183	329	1.61972	Intron (ENST00000543095.7/25938, intron 1 of 35)	14	31420286	31439949	19664	1	101927124	ENST00000549844.5	-5103	ENSG00000250365	HEATR5A-DT	HEATR5A divergent transcript
chr14	31440985	31443299	2315	1.34786	Intron (ENST00000502430.2/101927124, intron 2 of 3)	14	31427507	31457376	29870	2	112487	ENST00000547760.1	14077	ENSG00000129480	DTD2	D-aminoacyl-tRNA deacylase 2
chr14	31969856	31970093	238	1.59858	Distal Intergenic	14	31944853	31950382	5530	1	105370439	ENST00000553330.1	25003	ENSG00000258474	LINC02313	long intergenic non-protein coding RNA 2313
chr14	33567396	33567684	289	1.11234	Intron (ENST00000551634.6/64067, intron 4 of 10)	14	33560185	33585979	25795	1	64067	ENST00000552696.1	7211	ENSG00000151322	NPAS3	neuronal PAS domain protein 3
chr14	33677951	33679145	1195	1.29028	Intron (ENST00000551634.6/64067, intron 5 of 10)	14	33735214	33820863	85650	1	64067	ENST00000681323.1	-56069	ENSG00000151322	NPAS3	neuronal PAS domain protein 3
chr14	33727648	33728141	494	1.12499	Intron (ENST00000551634.6/64067, intron 5 of 10)	14	33735214	33820863	85650	1	64067	ENST00000681323.1	-7073	ENSG00000151322	NPAS3	neuronal PAS domain protein 3
chr14	33738524	33738996	473	1.04326	Intron (ENST00000551634.6/64067, intron 6 of 10)	14	33735241	33780871	45631	1	64067	ENST00000552874.1	3283	ENSG00000151322	NPAS3	neuronal PAS domain protein 3
chr14	33775184	33775417	234	1.59513	Intron (ENST00000551634.6/64067, intron 7 of 10)	14	33735241	33780871	45631	1	64067	ENST00000552874.1	39943	ENSG00000151322	NPAS3	neuronal PAS domain protein 3
chr14	33776705	33778003	1299	1.46371	Intron (ENST00000551634.6/64067, intron 7 of 10)	14	33735241	33780871	45631	1	64067	ENST00000552874.1	41464	ENSG00000151322	NPAS3	neuronal PAS domain protein 3
chr14	34360691	34362357	1667	1.46192	Intron (ENST00000551935.5/102724945, intron 1 of 4)	14	34432788	34462240	29453	2	171546	ENST00000298130.5	99883	ENSG00000165389	SPTSSA	serine palmitoyltransferase small subunit A
chr14	34379474	34380472	999	1.41389	Intron (ENST00000551935.5/102724945, intron 1 of 4)	14	34432788	34462240	29453	2	171546	ENST00000298130.5	81768	ENSG00000165389	SPTSSA	serine palmitoyltransferase small subunit A
chr14	34746875	34747542	668	1.37278	Distal Intergenic	14	34753234	34761776	8543	2	11177	ENST00000555331.1	14234	ENSG00000198604	BAZ1A	bromodomain adjacent to zinc finger domain 1A
chr14	37697497	37697813	317	1.60579	Intron (ENST00000553443.6/319089, intron 6 of 32)	14	37772383	37842694	70312	1	319089	ENST00000476979.5	-74570	ENSG00000139865	TTC6	tetratricopeptide repeat domain 6
chr14	38104449	38106133	1685	1.71776	Intron (ENST00000554687.1/105370456, intron 2 of 4)	14	38034287	38194281	159995	2	105370456	ENST00000554687.1	88148	NA	LOC105370456	uncharacterized LOC105370456
chr14	40956158	40956391	234	1.42992	Promoter (1-2kb)	14	40954898	40975877	20980	1	644919	ENST00000515218.2	1260	NA	LINC02315	long intergenic non-protein coding RNA 2315
chr14	41419810	41420043	234	1.30431	Distal Intergenic	14	41594463	41594591	129	1	124900349	ENST00000516049.1	-174420	ENSG00000251858	LOC124900349	small nucleolar RNA SNORA31
chr14	43643763	43644280	518	1.60931	Distal Intergenic	14	43308648	43314803	6156	1	105370470	ENST00000655457.1	335115	NA	LOC105370470	uncharacterized LOC105370470
chr14	45679793	45680055	263	1.21638	Distal Intergenic	14	45706260	45714420	8161	2	105370479	ENST00000554431.5	34365	ENSG00000258616	LINC02303	long intergenic non-protein coding RNA 2303
chr14	49549449	49550273	825	1.09199	Distal Intergenic	14	49585390	49586325	936	2	6235	ENST00000557519.1	36052	ENSG00000213741	RPS29	ribosomal protein S29
chr14	49867314	49867547	234	1.16392	Promoter (<=1kb)	14	49861176	49868192	7017	2	105378179	ENST00000701163.1	645	NA	LOC105378179	uncharacterized LOC105378179
chr14	50035666	50036714	1049	2.56181	Intron (ENST00000635379.1/196913, intron 5 of 11)	14	50038959	50039880	922	2	196913	ENST00000701392.1	3166	ENSG00000214900	LINC01599	long intergenic non-protein coding RNA 1599
chr14	50911946	50912245	300	1.65174	Promoter (<=1kb)	14	50908142	50911871	3730	2	5836	ENST00000532107.2	-75	ENSG00000100504	PYGL	glycogen phosphorylase L
chr14	52778669	52779023	355	1.77181	Intron (ENST00000216410.8/64841, intron 5 of 5)	14	52781741	52783485	1745	2	64841	ENST00000553987.1	4462	ENSG00000100522	GNPNAT1	glucosamine-phosphate N-acetyltransferase 1
chr14	53081545	53082032	488	1.25947	Intron (ENST00000395606.5/80821, intron 5 of 12)	14	53046027	53093664	47638	2	80821	ENST00000556027.5	11632	ENSG00000100523	DDHD1	DDHD domain containing 1
chr14	54377244	54378239	996	1.2084	Distal Intergenic	14	54396849	54417951	21103	1	1033	ENST00000555837.5	-18610	ENSG00000100526	CDKN3	cyclin dependent kinase inhibitor 3
chr14	54804463	54804696	234	1.20379	Distal Intergenic	14	54784266	54789128	4863	1	23034	ENST00000555719.1	20197	ENSG00000020577	SAMD4A	sterile alpha motif domain containing 4A
chr14	54818251	54818743	493	1.64685	Distal Intergenic	14	54784266	54789128	4863	1	23034	ENST00000555719.1	33985	ENSG00000020577	SAMD4A	sterile alpha motif domain containing 4A
chr14	54818929	54819340	412	1.40028	Distal Intergenic	14	54784266	54789128	4863	1	23034	ENST00000555719.1	34663	ENSG00000020577	SAMD4A	sterile alpha motif domain containing 4A
chr14	55038623	55038932	310	1.50041	Intron (ENST00000395472.2/122809, intron 1 of 1)	14	55027627	55049486	21860	1	122809	ENST00000339298.2	10996	ENSG00000180008	SOCS4	suppressor of cytokine signaling 4
chr14	55074279	55074655	377	1.41217	Distal Intergenic	14	55062951	55064670	1720	1	93487	ENST00000553976.1	11328	ENSG00000168175	MAPK1IP1L	mitogen-activated protein kinase 1 interacting protein 1 like
chr14	58122650	58123146	497	1.73319	Intron (ENST00000267485.7/145407, intron 4 of 7)	14	58131207	58133131	1925	2	145407	ENST00000555101.1	9985	ENSG00000139971	ARMH4	armadillo like helical domain containing 4
chr14	58430369	58430602	234	1.14464	Promoter (<=1kb)	14	58430146	58445117	14972	1	9786	ENST00000674802.1	223	ENSG00000100578	KIAA0586	KIAA0586
chr14	59341826	59342241	416	1.52631	Intron (ENST00000360909.8/23002, intron 16 of 24)	14	59347547	59369753	22207	1	23002	ENST00000553966.5	-5306	ENSG00000100592	DAAM1	dishevelled associated activator of morphogenesis 1
chr14	59342653	59343272	620	1.74554	Intron (ENST00000360909.8/23002, intron 16 of 24)	14	59347547	59369753	22207	1	23002	ENST00000553966.5	-4275	ENSG00000100592	DAAM1	dishevelled associated activator of morphogenesis 1
chr14	59343517	59344023	507	1.98953	Intron (ENST00000360909.8/23002, intron 16 of 24)	14	59347547	59369753	22207	1	23002	ENST00000553966.5	-3524	ENSG00000100592	DAAM1	dishevelled associated activator of morphogenesis 1
chr14	61476226	61477234	1009	1.09508	Promoter (<=1kb)	14	61477167	61549946	72780	1	5583	ENST00000536400.5	0	ENSG00000027075	PRKCH	protein kinase C eta
chr14	61547499	61548218	720	1.14415	Promoter (2-3kb)	14	61535393	61545484	10092	2	105370525	ENST00000657687.1	-2015	ENSG00000258926	LOC105370525	uncharacterized LOC105370525
chr14	61615847	61616498	652	1.28146	Intron (ENST00000556347.1/5583, intron 3 of 3)	14	61647420	61654001	6582	1	400221	ENST00000556717.2	-30922	ENSG00000232774	LINC03033	long intergenic non-protein coding RNA 3033
chr14	61660004	61660238	235	1.5203	Distal Intergenic	14	61647420	61654001	6582	1	400221	ENST00000556717.2	12584	ENSG00000232774	LINC03033	long intergenic non-protein coding RNA 3033
chr14	61940779	61941371	593	1.09083	Intron (ENST00000554138.1/83851, intron 1 of 1)	14	61995823	62112550	116728	1	83851	ENST00000568344.5	-54452	ENSG00000139973	SYT16	synaptotagmin 16
chr14	63682712	63683125	414	1.38934	Distal Intergenic	14	63642153	63665593	23441	1	105370532	ENST00000656655.1	40559	ENSG00000274015	LOC105370532	uncharacterized LOC105370532
chr14	63683321	63683617	297	1.47106	Distal Intergenic	14	63642153	63665593	23441	1	105370532	ENST00000656655.1	41168	ENSG00000274015	LOC105370532	uncharacterized LOC105370532
chr14	63908624	63908857	234	1.18426	Promoter (<=1kb)	14	63908823	64087924	179102	1	23224	ENST00000674144.1	0	ENSG00000054654	SYNE2	spectrin repeat containing nuclear envelope protein 2
chr14	64122223	64122468	246	1.164	Promoter (2-3kb)	14	64119430	64122522	3093	1	23224	ENST00000553455.1	2793	ENSG00000054654	SYNE2	spectrin repeat containing nuclear envelope protein 2
chr14	64214137	64215074	938	1.79245	Promoter (<=1kb)	14	64214144	64219314	5171	1	23224	ENST00000557084.1	0	ENSG00000054654	SYNE2	spectrin repeat containing nuclear envelope protein 2
chr14	64542230	64542463	234	1.09331	Promoter (1-2kb)	14	64540741	64543237	2497	1	3306	ENST00000247207.7	1489	ENSG00000126803	HSPA2	heat shock protein family A (Hsp70) member 2
chr14	64812059	64812722	664	1.01286	Intron (ENST00000644917.1/6710, intron 2 of 35)	14	64746284	64823148	76865	2	6710	ENST00000389722.7	10426	ENSG00000070182	SPTB	spectrin beta, erythrocytic
chr14	65034985	65035550	566	1.16392	Intron (ENST00000552941.6/100529261, intron 8 of 12)	14	65027387	65027781	395	1	2342	ENST00000555618.1	7598	ENSG00000257365	FNTB	farnesyltransferase, CAAX box, subunit beta
chr14	65113388	65113891	504	1.4572	Distal Intergenic	14	65075544	65102695	27152	2	4149	ENST00000556892.6	-10693	ENSG00000125952	MAX	MYC associated factor X
chr14	66077792	66078147	356	1.08197	Distal Intergenic	14	66111557	66128052	16496	1	105370540	ENST00000666006.1	-33410	ENSG00000258502	LINC02290	long intergenic non-protein coding RNA 2290
chr14	67233207	67233855	649	1.32006	Distal Intergenic	14	67227471	67228544	1074	1	161142	ENST00000554500.1	5736	ENSG00000172717	GARIN2	golgi associated RAB2 interactor family member 2
chr14	67457368	67457649	282	1.12572	Intron (ENST00000555638.5/161145, intron 5 of 8)	14	67454466	67467346	12881	2	105370542	ENST00000554675.1	9697	NA	LOC105370542	uncharacterized LOC105370542
chr14	68478870	68479414	545	1.35785	Intron (ENST00000460526.6/5890, intron 10 of 10)	14	68472033	68478101	6069	1	5890	ENST00000555782.1	6837	ENSG00000182185	RAD51B	RAD51 paralog B
chr14	68747064	68748115	1052	1.66726	Distal Intergenic	14	68731234	68736678	5445	1	105370547	ENST00000659224.1	15830	NA	LOC105370547	uncharacterized LOC105370547
chr14	69043037	69043351	315	1.11467	Distal Intergenic	14	68980041	68981562	1522	1	161159	ENST00000553944.2	62996	ENSG00000259062	ACTN1-DT	ACTN1 divergent transcript
chr14	69333875	69334568	694	1.48961	Promoter (1-2kb)	14	69332522	69339623	7102	1	57452	ENST00000556677.1	1353	ENSG00000100626	GALNT16	polypeptide N-acetylgalactosaminyltransferase 16
chr14	69347027	69347317	291	1.09186	Exon (ENST00000337827.8/57452, exon 13 of 16)	14	69352029	69353968	1940	1	57452	ENST00000556829.1	-4712	ENSG00000100626	GALNT16	polypeptide N-acetylgalactosaminyltransferase 16
chr14	69360758	69361461	704	1.02936	Distal Intergenic	14	69352029	69353968	1940	1	57452	ENST00000556829.1	8729	ENSG00000100626	GALNT16	polypeptide N-acetylgalactosaminyltransferase 16
chr14	69501801	69502591	791	1.09766	Exon (ENST00000556123.1/400224, exon 2 of 2)	14	69484728	69531551	46824	1	400224	ENST00000322564.9	17073	ENSG00000175985	PLEKHD1	pleckstrin homology and coiled-coil domain containing D1
chr14	69576260	69576895	636	1.20434	Promoter (1-2kb)	14	69569799	69574871	5073	2	56936	ENST00000599174.3	-1389	ENSG00000267909	CCDC177	coiled-coil domain containing 177
chr14	70018637	70019348	712	1.50345	Intron (ENST00000361956.8/64093, intron 10 of 11)	14	69994239	70011568	17330	1	64093	ENST00000557483.1	24398	ENSG00000198732	SMOC1	SPARC related modular calcium binding 1
chr14	71130457	71130964	508	1.19678	Distal Intergenic	14	71109020	71110161	1142	1	22990	ENST00000555780.1	21437	ENSG00000100731	PCNX1	pecanex 1
chr14	71164953	71166496	1544	1.91508	Distal Intergenic	14	71109020	71110161	1142	1	22990	ENST00000555780.1	55933	ENSG00000100731	PCNX1	pecanex 1
chr14	71387043	71387498	456	1.0674	Intron (ENST00000553453.5/26037, intron 2 of 5)	14	71398337	71398407	71	1	319139	ENST00000384713.1	-10839	ENSG00000207444	SNORD56B	small nucleolar RNA, C/D box 56B
chr14	71467573	71468601	1029	1.59741	Promoter (<=1kb)	14	71467185	71575086	107902	1	26037	ENST00000557712.1	388	ENSG00000197555	SIPA1L1	signal induced proliferation associated 1 like 1
chr14	71474216	71474720	505	1.00624	Intron (ENST00000553453.5/26037, intron 3 of 5)	14	71467185	71575086	107902	1	26037	ENST00000557712.1	7031	ENSG00000197555	SIPA1L1	signal induced proliferation associated 1 like 1
chr14	71500639	71501055	417	1.10946	Intron (ENST00000553453.5/26037, intron 3 of 5)	14	71529325	71741229	211905	1	26037	ENST00000555818.5	-28270	ENSG00000197555	SIPA1L1	signal induced proliferation associated 1 like 1
chr14	72308960	72309529	570	1.90281	Intron (ENST00000553525.6/9628, intron 2 of 17)	14	72352092	72566529	214438	1	9628	ENST00000402788.6	-42563	ENSG00000182732	RGS6	regulator of G protein signaling 6
chr14	72309817	72312257	2441	1.62167	Intron (ENST00000553525.6/9628, intron 2 of 17)	14	72352092	72566529	214438	1	9628	ENST00000402788.6	-39835	ENSG00000182732	RGS6	regulator of G protein signaling 6
chr14	72495149	72496078	930	1.51187	Exon (ENST00000553525.6/9628, exon 13 of 18)	14	72516820	72516898	79	1	102465832	ENST00000622274.1	-20742	ENSG00000273830	MIR7843	microRNA 7843
chr14	72559495	72559835	341	1.33607	Intron (ENST00000553525.6/9628, intron 17 of 17)	14	72540062	72562837	22776	1	9628	ENST00000554300.1	19433	ENSG00000182732	RGS6	regulator of G protein signaling 6
chr14	72560121	72560577	457	1.44642	Intron (ENST00000553525.6/9628, intron 17 of 17)	14	72540062	72562837	22776	1	9628	ENST00000554300.1	20059	ENSG00000182732	RGS6	regulator of G protein signaling 6
chr14	73251281	73251769	489	1.52195	Promoter (1-2kb)	14	73249776	73251018	1243	1	89932	ENST00000555035.1	1505	ENSG00000100767	PAPLN	papilin, proteoglycan like sulfated glycoprotein
chr14	73500015	73500293	279	1.2703	Intron (ENST00000553558.6/399671, intron 12 of 17)	14	73478484	73491780	13297	2	399671	ENST00000565094.1	-8235	ENSG00000187105	HEATR4	HEAT repeat containing 4
chr14	73601972	73602755	784	1.11716	Intron (ENST00000664243.1/399671, intron 1 of 1)	14	73610945	73619721	8777	1	641372	ENST00000554229.1	-8190	ENSG00000205669	ACOT6	acyl-CoA thioesterase 6
chr14	73630444	73630873	430	1.00212	Promoter (2-3kb)	14	73555115	73633722	78608	2	399671	ENST00000664243.1	2849	ENSG00000187105	HEATR4	HEAT repeat containing 4
chr14	73819566	73820449	884	1.98575	Distal Intergenic	14	73822559	73830135	7577	2	100506498	ENST00000555539.1	9686	ENSG00000258586	LINC02274	long intergenic non-protein coding RNA 2274
chr14	74973948	74974313	366	1.34623	Distal Intergenic	14	74941841	74955626	13786	2	5228	ENST00000553716.5	-18322	ENSG00000119630	PGF	placental growth factor
chr14	75182287	75183077	791	1.25795	Distal Intergenic	14	75147555	75176612	29058	2	10972	ENST00000555085.1	-5675	ENSG00000170348	TMED10	transmembrane p24 trafficking protein 10
chr14	75183932	75184219	288	1.18421	Distal Intergenic	14	75147555	75176612	29058	2	10972	ENST00000555085.1	-7320	ENSG00000170348	TMED10	transmembrane p24 trafficking protein 10
chr14	75184802	75185083	282	1.86035	Distal Intergenic	14	75147555	75176612	29058	2	10972	ENST00000555085.1	-8190	ENSG00000170348	TMED10	transmembrane p24 trafficking protein 10
chr14	75185360	75185600	241	1.57673	Distal Intergenic	14	75147555	75176612	29058	2	10972	ENST00000555085.1	-8748	ENSG00000170348	TMED10	transmembrane p24 trafficking protein 10
chr14	75243948	75244407	460	1.32092	Intron (ENST00000553510.1/ENST00000553510.1, intron 1 of 1)	14	75278826	75280374	1549	1	2353	ENST00000554617.1	-34419	ENSG00000170345	FOS	Fos proto-oncogene, AP-1 transcription factor subunit
chr14	75267184	75267482	299	2.23575	Exon (ENST00000555106.1/ENST00000555106.1, exon 1 of 3)	14	75278826	75280374	1549	1	2353	ENST00000554617.1	-11344	ENSG00000170345	FOS	Fos proto-oncogene, AP-1 transcription factor subunit
chr14	75442781	75443150	370	1.60106	Intron (ENST00000419727.6/122953, intron 2 of 3)	14	75432134	75470457	38324	1	122953	ENST00000267569.5	10647	ENSG00000140044	JDP2	Jun dimerization protein 2
chr14	75493606	75493839	234	1.72433	Distal Intergenic	14	75522455	75546887	24433	1	10538	ENST00000555795.1	-28616	ENSG00000156127	BATF	basic leucine zipper ATF-like transcription factor
chr14	76096073	76096672	600	1.62532	Distal Intergenic	14	76058324	76059610	1287	1	112752	ENST00000554233.1	37749	ENSG00000119650	IFT43	intraflagellar transport 43
chr14	76486194	76486764	571	1.31943	Intron (ENST00000512784.6/2103, intron 5 of 6)	14	76439642	76463427	23786	1	2103	ENST00000509323.1	46552	ENSG00000119715	ESRRB	estrogen related receptor beta
chr14	76900455	76900795	341	1.23688	Distal Intergenic	14	76927974	76948727	20754	2	124903349	ENST00000688632.1	47932	NA	LOC124903349	uncharacterized LOC124903349
chr14	77069647	77069952	306	1.01038	Exon (ENST00000660008.1/102724190, exon 2 of 2)	14	77074542	77076142	1601	2	102724190	ENST00000556781.1	6190	ENSG00000258819	LINC02289	long intergenic non-protein coding RNA 2289
chr14	77070412	77070731	320	1.04527	Exon (ENST00000660008.1/102724190, exon 2 of 2)	14	77074542	77076142	1601	2	102724190	ENST00000556781.1	5411	ENSG00000258819	LINC02289	long intergenic non-protein coding RNA 2289
chr14	77071002	77071453	452	1.07984	Intron (ENST00000554043.2/ENST00000554043.2, intron 2 of 2)	14	77074542	77076142	1601	2	102724190	ENST00000556781.1	4689	ENSG00000258819	LINC02289	long intergenic non-protein coding RNA 2289
chr14	77133660	77134306	647	2.03615	3' UTR	14	77139410	77140744	1335	2	283576	ENST00000555389.1	6438	ENSG00000177108	ZDHHC22	zinc finger DHHC-type palmitoyltransferase 22
chr14	77295914	77296437	524	1.94976	Promoter (<=1kb)	14	77291314	77296273	4960	2	29954	ENST00000683285.1	0	ENSG00000009830	POMT2	protein O-mannosyltransferase 2
chr14	77400210	77400788	579	1.01861	Intron (ENST00000380835.7/122945, intron 5 of 5)	14	77394443	77423056	28614	2	122945	ENST00000555901.1	22268	ENSG00000165555	NOXRED1	NADP dependent oxidoreductase domain containing 1
chr14	77663319	77663998	680	1.36474	Distal Intergenic	14	77691733	77704452	12720	2	8846	ENST00000554097.1	40454	ENSG00000100601	ALKBH1	alkB homolog 1, histone H2A dioxygenase
chr14	78191988	78192420	433	1.27466	Intron (ENST00000634499.2/9369, intron 1 of 21)	14	78170373	79868291	1697919	1	9369	ENST00000335750.7	21615	ENSG00000021645	NRXN3	neurexin 3
chr14	80976028	80976537	510	1.08377	Intron (ENST00000541158.6/7253, intron 2 of 10)	14	80945556	80959517	13962	2	145508	ENST00000554368.1	-16511	ENSG00000100629	CEP128	centrosomal protein 128
chr14	81272576	81272809	234	1.31158	Intron (ENST00000614646.5/85439, intron 6 of 7)	14	81270429	81278818	8390	2	85439	ENST00000555284.1	6009	ENSG00000140022	STON2	stonin 2
chr14	81273483	81274156	674	1.75183	Intron (ENST00000614646.5/85439, intron 6 of 7)	14	81270429	81278818	8390	2	85439	ENST00000555284.1	4662	ENSG00000140022	STON2	stonin 2
chr14	89215597	89216766	1170	1.12822	Intron (ENST00000345097.8/1112, intron 4 of 6)	14	89180759	89223342	42584	2	1112	ENST00000555010.1	6576	ENSG00000053254	FOXN3	forkhead box N3
chr14	90720703	90721035	333	1.3813	Intron (ENST00000328459.11/145567, intron 5 of 19)	14	90697333	90699374	2042	1	105370622	ENST00000553712.1	23370	ENSG00000258716	LOC105370622	uncharacterized LOC105370622
chr14	91257446	91257826	381	1.3231	Distal Intergenic	14	91232532	91253925	21394	2	8111	ENST00000531499.2	-3521	ENSG00000119714	GPR68	G protein-coupled receptor 68
chr14	91262065	91262552	488	1.03153	Distal Intergenic	14	91232532	91253925	21394	2	8111	ENST00000531499.2	-8140	ENSG00000119714	GPR68	G protein-coupled receptor 68
chr14	91283451	91284413	963	3.51008	Promoter (<=1kb)	14	91273469	91283623	10155	2	440193	ENST00000334448.5	0	ENSG00000015133	CCDC88C	coiled-coil domain containing 88C
chr14	91296457	91296707	251	1.50798	Intron (ENST00000389857.11/440193, intron 22 of 29)	14	91288732	91291071	2340	2	440193	ENST00000555995.1	-5386	ENSG00000015133	CCDC88C	coiled-coil domain containing 88C
chr14	92565635	92566198	564	1.63158	Intron (ENST00000216487.12/79890, intron 2 of 9)	14	92555840	92616028	60189	1	79890	ENST00000556385.5	9795	ENSG00000100599	RIN3	Ras and Rab interactor 3
chr14	92643946	92644854	909	1.19064	Exon (ENST00000554888.1/79890, exon 3 of 3)	14	92650918	92652115	1198	1	79890	ENST00000553992.1	-6064	ENSG00000100599	RIN3	Ras and Rab interactor 3
chr14	93016489	93016963	475	1.52912	5' UTR	14	92946459	92998939	52481	2	3705	ENST00000553695.5	-17550	ENSG00000100605	ITPK1	inositol-tetrakisphosphate 1-kinase
chr14	93017237	93018434	1198	1.51419	Intron (ENST00000354313.7/3705, intron 3 of 10)	14	92946459	92998939	52481	2	3705	ENST00000553695.5	-18298	ENSG00000100605	ITPK1	inositol-tetrakisphosphate 1-kinase
chr14	93111844	93112095	252	1.0616	Intron (ENST00000354313.7/3705, intron 2 of 10)	14	92958271	93115272	157002	2	3705	ENST00000555553.5	3177	ENSG00000100605	ITPK1	inositol-tetrakisphosphate 1-kinase
chr14	93297231	93297568	338	1.22969	Promoter (1-2kb)	14	93287672	93296158	8487	2	55727	ENST00000555525.1	-1073	ENSG00000011114	BTBD7	BTB domain containing 7
chr14	93834715	93835163	449	1.56259	Distal Intergenic	14	93718298	93788485	70188	2	145270	ENST00000393140.6	-46230	ENSG00000175785	PRIMA1	proline rich membrane anchor 1
chr14	94465428	94467287	1860	1.16222	3' UTR	14	94463093	94475985	12893	2	327657	ENST00000380365.7	8698	ENSG00000170054	SERPINA9	serpin family A member 9
chr14	94884609	94885449	841	1.07104	Distal Intergenic	14	94960277	94962976	2700	2	107984637	ENST00000553435.1	77527	NA	LINC02279	long intergenic non-protein coding RNA 2279
chr14	95003175	95003755	581	1.00822	Distal Intergenic	14	94960277	94962976	2700	2	107984637	ENST00000553435.1	-40199	NA	LINC02279	long intergenic non-protein coding RNA 2279
chr14	95067322	95068791	1470	1.7136	Distal Intergenic	14	95088665	95091322	2658	2	23405	ENST00000527416.2	22531	ENSG00000100697	DICER1	dicer 1, ribonuclease III
chr14	95185908	95186337	430	1.07569	3' UTR	14	95191713	95193917	2205	2	79789	ENST00000556416.1	7580	ENSG00000165959	CLMN	calmin
chr14	95361689	95362011	323	1.42492	Distal Intergenic	14	95332378	95335757	3380	1	101929080	ENST00000671353.1	29311	ENSG00000258630	LINC02292	long intergenic non-protein coding RNA 2292
chr14	95475474	95475988	515	1.5891	Promoter (<=1kb)	14	95407266	95475836	68571	2	161176	ENST00000557275.5	0	ENSG00000176438	SYNE3	spectrin repeat containing nuclear envelope family member 3
chr14	95547283	95548856	1574	2.04322	Distal Intergenic	14	95535274	95544724	9451	1	51218	ENST00000557731.1	12009	ENSG00000182512	GLRX5	glutaredoxin 5
chr14	95894190	95895091	902	1.2022	Intron (ENST00000687554.1/100507043, intron 2 of 2)	14	95876832	95925571	48740	1	100507043	ENST00000503525.3	17358	ENSG00000250366	TUNAR	TCL1 upstream neural differentiation-associated RNA
chr14	96052021	96052296	276	1.2864	Intron (ENST00000553764.1/56967, intron 2 of 2)	14	96039384	96086809	47426	1	56967	ENST00000553782.1	12637	ENSG00000227051	C14orf132	chromosome 14 open reading frame 132
chr14	96052602	96053034	433	1.24267	Intron (ENST00000553764.1/56967, intron 2 of 2)	14	96039384	96086809	47426	1	56967	ENST00000553782.1	13218	ENSG00000227051	C14orf132	chromosome 14 open reading frame 132
chr14	96405314	96405865	552	1.20535	Intron (ENST00000267584.9/122481, intron 3 of 17)	14	96398198	96421566	23369	1	122481	ENST00000554313.1	7116	ENSG00000140057	AK7	adenylate kinase 7
chr14	99035813	99036153	341	1.40115	Distal Intergenic	14	99169287	99271485	102199	2	64919	ENST00000345514.2	235332	ENSG00000127152	BCL11B	BCL11 transcription factor B
chr14	99177878	99178933	1056	1.03164	Intron (ENST00000345514.2/64919, intron 2 of 2)	14	99169287	99271485	102199	2	64919	ENST00000345514.2	92552	ENSG00000127152	BCL11B	BCL11 transcription factor B
chr14	99382840	99384350	1511	2.36371	Distal Intergenic	14	99398732	99413250	14519	2	84193	ENST00000489770.1	28900	ENSG00000183576	SETD3	SET domain containing 3, actin N3(tau)-histidine methyltransferase
chr14	100046154	100046569	416	1.11897	Intron (ENST00000402714.6/51466, intron 1 of 13)	14	100065417	100085098	19682	1	51466	ENST00000557023.1	-18848	ENSG00000196405	EVL	Enah/Vasp-like
chr14	100051082	100051372	291	1.03374	Intron (ENST00000402714.6/51466, intron 1 of 13)	14	100065417	100085098	19682	1	51466	ENST00000557023.1	-14045	ENSG00000196405	EVL	Enah/Vasp-like
chr14	100094664	100094925	262	1.54914	Promoter (2-3kb)	14	100096947	100135968	39022	1	51466	ENST00000557384.5	-2022	ENSG00000196405	EVL	Enah/Vasp-like
chr14	100097089	100097949	861	1.32277	Promoter (<=1kb)	14	100096947	100135968	39022	1	51466	ENST00000557384.5	142	ENSG00000196405	EVL	Enah/Vasp-like
chr14	100098185	100098700	516	2.91064	Promoter (1-2kb)	14	100096947	100135968	39022	1	51466	ENST00000557384.5	1238	ENSG00000196405	EVL	Enah/Vasp-like
chr14	100137016	100137528	513	1.28072	Promoter (<=1kb)	14	100137106	100143863	6758	1	51466	ENST00000553694.5	0	ENSG00000196405	EVL	Enah/Vasp-like
chr14	100153355	100153943	589	1.02497	Promoter (1-2kb)	14	100148985	100155717	6733	2	123099	ENST00000557117.1	1774	ENSG00000168350	DEGS2	delta 4-desaturase, sphingolipid 2
chr14	100166147	100166958	812	1.26698	Distal Intergenic	14	100143957	100159645	15689	2	123099	ENST00000305631.7	-6502	ENSG00000168350	DEGS2	delta 4-desaturase, sphingolipid 2
chr14	100648804	100649238	435	1.06221	Distal Intergenic	14	100657250	100672775	15526	1	283601	ENST00000556697.1	-8012	ENSG00000196273	LINC00523	long intergenic non-protein coding RNA 523
chr14	101322172	101322693	522	1.35306	Distal Intergenic	14	101324167	101335493	11327	2	124903387	ENST00000701839.1	12800	ENSG00000258460	LOC124903387	uncharacterized LOC124903387
chr14	101772268	101773816	1549	1.34797	Intron (ENST00000694906.1/5527, intron 2 of 15)	14	101762928	101836451	73524	1	5527	ENST00000553890.1	9340	ENSG00000078304	PPP2R5C	protein phosphatase 2 regulatory subunit B'gamma
chr14	101938843	101939266	424	1.36231	Distal Intergenic	14	101917769	101925449	7681	1	5527	ENST00000554147.1	21074	ENSG00000078304	PPP2R5C	protein phosphatase 2 regulatory subunit B'gamma
chr14	102738975	102739865	891	1.78919	Distal Intergenic	14	102721022	102726585	5564	1	23186	ENST00000560472.1	17953	ENSG00000089902	RCOR1	REST corepressor 1
chr14	103288097	103288722	626	1.75702	Distal Intergenic	14	103331674	103332367	694	2	105370687	ENST00000563989.1	43645	NA	EIF5-DT	EIF5 divergent transcript
chr14	103356578	103357083	506	1.14961	Distal Intergenic	14	103340404	103341356	953	1	1983	ENST00000558800.1	16174	ENSG00000100664	EIF5	eukaryotic translation initiation factor 5
chr14	103559346	103559671	326	1.06992	Promoter (2-3kb)	14	103561896	103657734	95839	1	3831	ENST00000557172.5	-2225	ENSG00000126214	KLC1	kinesin light chain 1
chr14	103698192	103699372	1181	1.82432	Promoter (<=1kb)	14	103699922	103701544	1623	1	3831	ENST00000556986.1	-550	ENSG00000126214	KLC1	kinesin light chain 1
chr14	104217718	104218029	312	1.18171	Distal Intergenic	14	104223584	104288069	64486	1	145195	ENST00000553757.1	-5555	ENSG00000258913	LINC02691	long intergenic non-protein coding RNA 2691
chr14	104289782	104290454	673	1.16392	Distal Intergenic	14	104223655	104244622	20968	1	145195	ENST00000662137.1	66127	ENSG00000258913	LINC02691	long intergenic non-protein coding RNA 2691
chr14	104293329	104294119	791	1.22681	Exon (ENST00000672686.1/ENST00000672686.1, exon 1 of 4)	14	104223655	104244622	20968	1	145195	ENST00000662137.1	69674	ENSG00000258913	LINC02691	long intergenic non-protein coding RNA 2691
chr14	104349646	104350080	435	1.31287	Distal Intergenic	14	104376530	104378951	2422	2	124903394	ENST00000557687.1	28871	NA	LOC124903394	uncharacterized LOC124903394
chr14	104350624	104350857	234	1.02186	Distal Intergenic	14	104376530	104378951	2422	2	124903394	ENST00000557687.1	28094	NA	LOC124903394	uncharacterized LOC124903394
chr14	104748018	104748311	294	1.20006	Promoter (1-2kb)	14	104746056	104747107	1052	1	122622	ENST00000555674.1	1962	ENSG00000185100	ADSS1	adenylosuccinate synthase 1
chr14	105044204	105044437	234	1.09011	Distal Intergenic	14	105049400	105055791	6392	2	29933	ENST00000551869.1	11354	ENSG00000183484	GPR132	G protein-coupled receptor 132
chr14	105184348	105185205	858	1.5973	Distal Intergenic	14	105175488	105181323	5836	2	256281	ENST00000551024.5	-3025	ENSG00000183828	NUDT14	nudix hydrolase 14
chr14	105198774	105199710	937	1.00683	Distal Intergenic	14	105210078	105213428	3351	2	2972	ENST00000546997.1	13718	ENSG00000185024	BRF1	BRF1 RNA polymerase III transcription initiation factor subunit
chr14	105275181	105276050	870	1.57962	Intron (ENST00000379937.6/2972, intron 1 of 16)	14	105226123	105300468	74346	2	2972	ENST00000546417.5	24418	ENSG00000185024	BRF1	BRF1 RNA polymerase III transcription initiation factor subunit
chr14	105276637	105276870	234	1.19811	Intron (ENST00000379937.6/2972, intron 1 of 16)	14	105226123	105300468	74346	2	2972	ENST00000546417.5	23598	ENSG00000185024	BRF1	BRF1 RNA polymerase III transcription initiation factor subunit
chr14	105337726	105338563	838	1.09663	Promoter (1-2kb)	14	105336425	105367250	30826	1	23241	ENST00000546915.1	1301	ENSG00000179364	PACS2	phosphofurin acidic cluster sorting protein 2
chr14	105994334	105994567	234	1.02371	Distal Intergenic	14	105969729	105972269	2541	2	8755	ENST00000606026.2	-22065	ENSG00000290844	ADAM6	ADAM metallopeptidase domain 6 (pseudogene)
chr14	106058637	106058955	319	1.50223	Distal Intergenic	14	105969729	105972269	2541	2	8755	ENST00000606026.2	-86368	ENSG00000290844	ADAM6	ADAM metallopeptidase domain 6 (pseudogene)
chr14_KI270846v1_alt	35320	35631	312	1.02548	Distal Intergenic	176	385748	400411	14664	1	9834	ENST00000633766.1	-350117	ENSG00000226777	FAM30A	family with sequence similarity 30 member A
chr14_KI270846v1_alt	35843	36076	234	1.07626	Distal Intergenic	176	385748	400411	14664	1	9834	ENST00000633766.1	-349672	ENSG00000226777	FAM30A	family with sequence similarity 30 member A
chr14_KI270846v1_alt	46882	47576	695	1.06718	Distal Intergenic	176	385748	400411	14664	1	9834	ENST00000633766.1	-338172	ENSG00000226777	FAM30A	family with sequence similarity 30 member A
chr14_KI270847v1_alt	121589	122590	1002	1.17262	Intron (ENST00000626153.2/3705, intron 4 of 10)	177	61021	113501	52481	2	3705	ENST00000628382.2	-8088	ENSG00000100605	ITPK1	inositol-tetrakisphosphate 1-kinase
chr14_KI270847v1_alt	124858	125100	243	1.31722	Intron (ENST00000626153.2/3705, intron 4 of 10)	177	61021	113501	52481	2	3705	ENST00000628382.2	-11357	ENSG00000100605	ITPK1	inositol-tetrakisphosphate 1-kinase
chr14_KI270847v1_alt	125345	128260	2916	1.59497	Intron (ENST00000626153.2/3705, intron 4 of 10)	177	61021	113501	52481	2	3705	ENST00000628382.2	-11844	ENSG00000100605	ITPK1	inositol-tetrakisphosphate 1-kinase
chr14_KI270847v1_alt	171373	171736	364	1.17353	Intron (ENST00000626153.2/3705, intron 3 of 10)	177	72796	180920	108125	2	3705	ENST00000631147.2	9184	ENSG00000100605	ITPK1	inositol-tetrakisphosphate 1-kinase
chr14_KI270847v1_alt	396783	397074	292	1.24481	Intron (ENST00000620259.2/55727, intron 1 of 7)	177	352112	408490	56379	2	55727	ENST00000620259.2	11416	ENSG00000011114	BTBD7	BTB domain containing 7
chr14_KI270847v1_alt	411843	412157	315	1.01529	Promoter (1-2kb)	177	402234	410720	8487	2	55727	ENST00000625801.1	-1123	ENSG00000011114	BTBD7	BTB domain containing 7
chr15	22571635	22571999	365	1.49223	Promoter (1-2kb)	15	22573403	22577534	4132	1	400322	ENST00000618651.1	-1404	ENSG00000291003	HERC2P2	HERC2 pseudogene 2
chr15	22901401	22902427	1027	1.33475	Intron (ENST00000617928.5/23191, intron 22 of 30)	15	22869466	22905440	35975	2	23191	ENST00000619348.4	3013	ENSG00000273749	CYFIP1	cytoplasmic FMR1 interacting protein 1
chr15	23869498	23869812	315	2.20585	Distal Intergenic	15	23912411	24090821	178411	1	105370731	ENST00000652183.1	-42599	NA	PWRN4	Prader-Willi region non-protein coding RNA 4
chr15	25947331	25947565	235	2.04916	Intron (ENST00000659702.1/100128714, intron 1 of 3)	15	25902417	26019255	116839	1	100128714	ENST00000654579.1	44914	ENSG00000206187	LINC02346	long intergenic non-protein coding RNA 2346
chr15	29921303	29921555	253	1.7422	Intron (ENST00000356107.11/7082, intron 2 of 28)	15	29800496	29956294	155799	2	7082	ENST00000473741.1	34739	ENSG00000104067	TJP1	tight junction protein 1
chr15	32345938	32346194	257	1.14414	Distal Intergenic	15	32359538	32367784	8247	1	112268159	ENST00000568289.1	-13344	NA	LOC112268159	uncharacterized LOC112268159
chr15	36592146	36592389	244	1.4486	Promoter (2-3kb)	15	36594869	36709906	115038	1	84529	ENST00000566807.5	-2480	ENSG00000186073	CDIN1	CDAN1 interacting nuclease 1
chr15	36804208	36804474	267	1.23565	Intron (ENST00000566621.6/84529, intron 10 of 10)	15	36817176	36818113	938	2	161635	ENST00000569828.1	13639	NA	CSNK1A1P1	casein kinase 1 alpha 1 pseudogene 1
chr15	37038419	37038991	573	1.0581	Promoter (1-2kb)	15	36891099	37037388	146290	2	4212	ENST00000699901.1	-1031	ENSG00000134138	MEIS2	Meis homeobox 2
chr15	38564976	38565487	512	1.4296	Promoter (<=1kb)	15	38488110	38565384	77275	2	10125	ENST00000697785.1	0	ENSG00000172575	RASGRP1	RAS guanyl releasing protein 1
chr15	39534099	39534462	364	1.09186	Distal Intergenic	15	39512335	39519954	7620	2	105370784	ENST00000558818.3	-14145	NA	LOC105370784	uncharacterized LOC105370784
chr15	39787596	39789076	1481	1.254	Intron (ENST00000558616.1/161835, intron 1 of 2)	15	39600031	39782841	182811	2	161835	ENST00000350221.4	-4755	ENSG00000150667	FSIP1	fibrous sheath interacting protein 1
chr15	39789691	39790062	372	1.15284	Intron (ENST00000558616.1/161835, intron 1 of 2)	15	39600031	39782841	182811	2	161835	ENST00000350221.4	-6850	ENSG00000150667	FSIP1	fibrous sheath interacting protein 1
chr15	40409128	40409465	338	1.59234	Promoter (1-2kb)	15	40407946	40435556	27611	1	3712	ENST00000473112.6	1182	ENSG00000128928	IVD	isovaleryl-CoA dehydrogenase
chr15	40688918	40690079	1162	1.97762	Intron (ENST00000526635.2/100505648, intron 2 of 2)	15	40694774	40718886	24113	1	5888	ENST00000527860.5	-4695	ENSG00000051180	RAD51	RAD51 recombinase
chr15	40842537	40843359	823	1.06862	Promoter (<=1kb)	15	40844018	40858207	14190	1	6692	ENST00000344051.8	-659	ENSG00000166145	SPINT1	serine peptidase inhibitor, Kunitz type 1
chr15	41336410	41336816	407	1.63646	Intron (ENST00000668616.1/51203, intron 5 of 14)	15	41332913	41381050	48138	1	51203	ENST00000560177.5	3497	ENSG00000137804	NUSAP1	nucleolar and spindle associated protein 1
chr15	41337100	41337844	745	1.25396	Intron (ENST00000668616.1/51203, intron 5 of 14)	15	41332913	41381050	48138	1	51203	ENST00000560177.5	4187	ENSG00000137804	NUSAP1	nucleolar and spindle associated protein 1
chr15	41408351	41409002	652	1.68154	Promoter (<=1kb)	15	41408408	41452942	44535	1	23168	ENST00000558298.5	0	ENSG00000137815	RTF1	RTF1 homolog, Paf1/RNA polymerase II complex component
chr15	41465477	41465710	234	1.0322	Intron (ENST00000389629.9/23168, intron 5 of 17)	15	41474587	41477249	2663	1	23168	ENST00000473214.1	-8877	ENSG00000137815	RTF1	RTF1 homolog, Paf1/RNA polymerase II complex component
chr15	41884476	41884854	379	1.87285	Intron (ENST00000320955.8/51332, intron 7 of 67)	15	41892777	41895946	3170	1	105370792	ENST00000690521.2	-7923	ENSG00000174171	LOC105370792	uncharacterized LOC105370792
chr15	42021908	42022167	260	1.59679	Promoter (<=1kb)	15	41981606	42021121	39516	2	123745	ENST00000696118.1	-787	ENSG00000188089	PLA2G4E	phospholipase A2 group IVE
chr15	42094317	42095000	684	1.35033	Promoter (<=1kb)	15	42067009	42094562	27554	2	283748	ENST00000290472.4	0	ENSG00000159337	PLA2G4D	phospholipase A2 group IVD
chr15	43828990	43829291	302	1.20817	Promoter (1-2kb)	15	43827002	43868412	41411	1	79968	ENST00000263795.11	1988	ENSG00000092470	WDR76	WD repeat domain 76
chr15	44339943	44340560	618	1.37268	Promoter (2-3kb)	15	44337764	44413543	75780	1	113201	ENST00000558847.1	2179	ENSG00000166734	GOLM2	golgi membrane protein 2
chr15	50777836	50778391	556	1.38736	Distal Intergenic	15	50706767	50765948	59182	2	84888	ENST00000698134.1	-11888	ENSG00000138600	SPPL2A	signal peptide peptidase like 2A
chr15	50823367	50823767	401	1.58759	Distal Intergenic	15	50839879	50860931	21053	2	124903490	ENST00000619889.1	37164	NA	LOC124903490	uncharacterized LOC124903490
chr15	52368578	52368955	378	1.38957	Intron (ENST00000399231.8/4644, intron 22 of 40)	15	52348718	52376558	27841	2	4644	ENST00000685996.1	7603	ENSG00000197535	MYO5A	myosin VA
chr15	52392402	52392817	416	1.3082	Intron (ENST00000399231.8/4644, intron 11 of 40)	15	52387750	52396385	8636	2	4644	ENST00000469611.1	3568	ENSG00000197535	MYO5A	myosin VA
chr15	55405212	55406229	1018	1.27515	Promoter (1-2kb)	15	55359018	55408052	49035	2	9236	ENST00000569205.5	1823	ENSG00000260916	CCPG1	cell cycle progression 1
chr15	56364643	56364904	262	1.01643	Promoter (<=1kb)	15	56365426	56430154	64729	1	374618	ENST00000696102.1	-522	ENSG00000151575	TEX9	testis expressed 9
chr15	56964279	56964617	339	1.19689	Intron (ENST00000438423.6/6938, intron 3 of 20)	15	56919517	57166428	246912	1	6938	ENST00000561152.1	44762	ENSG00000140262	TCF12	transcription factor 12
chr15	57647647	57647882	236	1.08078	3' UTR	15	57633664	57684791	51128	1	100820829	ENST00000461709.1	13983	ENSG00000263155	MYZAP	myocardial zonula adherens protein
chr15	58957131	58957365	235	1.30486	Intron (ENST00000559757.1/54778, intron 1 of 1)	15	58879050	58933679	54630	2	79811	ENST00000380516.7	-23452	ENSG00000137776	SLTM	SAFB like transcription modulator
chr15	59158298	59158584	287	2.5145	Exon (ENST00000288235.9/4643, exon 25 of 28)	15	59136366	59153642	17277	2	4643	ENST00000559412.1	-4656	ENSG00000157483	MYO1E	myosin IE
chr15	60400477	60400929	453	1.09294	Promoter (1-2kb)	15	60347144	60398742	51599	2	302	ENST00000559818.6	-1735	ENSG00000182718	ANXA2	annexin A2
chr15	62647273	62647848	576	1.06292	Promoter (1-2kb)	15	62637172	62645291	8120	2	197003	ENST00000558940.1	-1982	ENSG00000259458	MGC15885	uncharacterized protein MGC15885
chr15	62785538	62785771	234	1.21986	Intron (ENST00000636159.2/83660, intron 45 of 58)	15	62763226	62766359	3134	1	83660	ENST00000467297.1	22312	ENSG00000171914	TLN2	talin 2
chr15	62798103	62798923	821	1.80497	Intron (ENST00000636159.2/83660, intron 48 of 58)	15	62823957	62824041	85	1	406965	ENST00000388402.1	-25034	ENSG00000211137	MIR190A	microRNA 190a
chr15	62830531	62830839	309	1.29064	Exon (ENST00000558888.2/105370854, exon 2 of 2)	15	62827675	62835397	7723	2	105370854	ENST00000558888.2	4558	NA	LOC105370854	uncharacterized LOC105370854
chr15	63047465	63047901	437	1.17185	Promoter (<=1kb)	15	63048169	63071021	22853	1	7168	ENST00000651704.1	-268	ENSG00000140416	TPM1	tropomyosin 1
chr15	63134269	63134858	590	1.28894	Intron (ENST00000261893.9/114294, intron 5 of 5)	15	63129359	63141346	11988	1	114294	ENST00000559782.1	4910	ENSG00000103642	LACTB	lactamase beta
chr15	63278135	63278637	503	1.40175	Promoter (<=1kb)	15	63277681	63306326	28646	1	83464	ENST00000559971.5	454	ENSG00000138613	APH1B	aph-1 homolog B, gamma-secretase subunit
chr15	63374941	63375515	575	1.03863	Exon (ENST00000560293.1/771, exon 2 of 2)	15	63375460	63379073	3614	2	771	ENST00000560293.1	3558	ENSG00000074410	CA12	carbonic anhydrase 12
chr15	63375981	63376419	439	1.63709	Promoter (2-3kb)	15	63375460	63379073	3614	2	771	ENST00000560293.1	2654	ENSG00000074410	CA12	carbonic anhydrase 12
chr15	64574851	64575287	437	1.02124	Intron (ENST00000326648.5/23060, intron 2 of 9)	15	64643770	64674771	31002	1	23060	ENST00000559364.1	-68483	ENSG00000180357	ZNF609	zinc finger protein 609
chr15	64850919	64851922	1004	1.40723	Intron (ENST00000616065.4/80301, intron 1 of 4)	15	64841948	64930920	88973	1	80301	ENST00000437723.1	8971	ENSG00000241839	PLEKHO2	pleckstrin homology domain containing O2
chr15	66038996	66039391	396	1.11719	Promoter (<=1kb)	15	66040233	66040332	100	1	100422905	ENST00000580794.1	-842	ENSG00000263512	MIR4311	microRNA 4311
chr15	66647128	66647948	821	1.56192	Intron (ENST00000558797.1/102723165, intron 1 of 4)	15	66702236	66782849	80614	1	4091	ENST00000288840.10	-54288	ENSG00000137834	SMAD6	SMAD family member 6
chr15	66948080	66948957	878	1.5425	Intron (ENST00000558436.2/102723481, intron 1 of 2)	15	66931537	66956518	24982	2	102723481	ENST00000558436.2	7561	ENSG00000259289	SMASR	SMAD3 associated long non-coding RNA
chr15	68020006	68020896	891	1.16916	Distal Intergenic	15	68054309	68142339	88031	1	8554	ENST00000564915.5	-33413	ENSG00000033800	PIAS1	protein inhibitor of activated STAT 1
chr15	68255870	68256632	763	1.07648	Promoter (<=1kb)	15	68208113	68256997	48885	2	54982	ENST00000635747.1	365	ENSG00000128973	CLN6	CLN6 transmembrane ER protein
chr15	68543211	68543699	489	1.25197	Distal Intergenic	15	68578993	68727806	148814	1	10391	ENST00000261861.10	-35294	ENSG00000103647	CORO2B	coronin 2B
chr15	68681865	68682119	255	2.79691	Intron (ENST00000261861.10/10391, intron 2 of 11)	15	68631988	68726077	94090	1	10391	ENST00000543950.3	49877	ENSG00000103647	CORO2B	coronin 2B
chr15	69080828	69081120	293	1.21947	Promoter (<=1kb)	15	69080879	69099987	19109	1	124903516	ENST00000559870.2	0	NA	LOC124903516	uncharacterized LOC124903516
chr15	69484473	69485605	1133	1.61768	Intron (ENST00000668790.1/145837, intron 3 of 6)	15	69468317	69571440	103124	1	145837	ENST00000559477.3	16156	ENSG00000245750	DRAIC	downregulated RNA in cancer, inhibitor of cell invasion and migration
chr15	69498893	69500933	2041	1.96666	Intron (ENST00000668790.1/145837, intron 3 of 6)	15	69525805	69571434	45630	1	145837	ENST00000653708.1	-24872	ENSG00000245750	DRAIC	downregulated RNA in cancer, inhibitor of cell invasion and migration
chr15	69524517	69524834	318	1.71984	Promoter (<=1kb)	15	69525805	69571434	45630	1	145837	ENST00000653708.1	-971	ENSG00000245750	DRAIC	downregulated RNA in cancer, inhibitor of cell invasion and migration
chr15	69599686	69600008	323	1.08535	Intron (ENST00000646247.2/145837, intron 7 of 12)	15	69592213	69695730	103518	1	104472713	ENST00000560655.5	7473	ENSG00000245750	PCAT29	prostate cancer associated transcript 29
chr15	69807800	69808238	439	1.05694	Intron (ENST00000647319.1/104472713, intron 11 of 11)	15	69823478	69841485	18008	1	414926	ENST00000674348.1	-15240	ENSG00000245750	LINC00593	long intergenic non-protein coding RNA 593
chr15	69853126	69853760	635	1.38097	Distal Intergenic	15	69835215	69842967	7753	1	414926	ENST00000674476.1	17911	ENSG00000245750	LINC00593	long intergenic non-protein coding RNA 593
chr15	69986285	69987025	741	1.07075	Distal Intergenic	15	70049801	70051505	1705	2	7090	ENST00000559608.1	64480	ENSG00000140332	TLE3	TLE family member 3, transcriptional corepressor
chr15	70016214	70016738	525	1.89381	Distal Intergenic	15	70049801	70051505	1705	2	7090	ENST00000559608.1	34767	ENSG00000140332	TLE3	TLE family member 3, transcriptional corepressor
chr15	70017735	70018267	533	1.68454	Distal Intergenic	15	70049801	70051505	1705	2	7090	ENST00000559608.1	33238	ENSG00000140332	TLE3	TLE family member 3, transcriptional corepressor
chr15	70024397	70025798	1402	1.48716	Distal Intergenic	15	70049801	70051505	1705	2	7090	ENST00000559608.1	25707	ENSG00000140332	TLE3	TLE family member 3, transcriptional corepressor
chr15	70171335	70171713	379	1.28662	Distal Intergenic	15	70047790	70098176	50387	2	7090	ENST00000558939.5	-73159	ENSG00000140332	TLE3	TLE family member 3, transcriptional corepressor
chr15	71804351	71805169	819	1.86642	Intron (ENST00000621736.4/10002, intron 1 of 9)	15	71810554	71818253	7700	1	10002	ENST00000617575.5	-5385	ENSG00000278570	NR2E3	nuclear receptor subfamily 2 group E member 3
chr15	71806168	71806971	804	1.50455	Intron (ENST00000621736.4/10002, intron 1 of 9)	15	71810554	71818253	7700	1	10002	ENST00000617575.5	-3583	ENSG00000278570	NR2E3	nuclear receptor subfamily 2 group E member 3
chr15	71807281	71807834	554	1.4477	Promoter (2-3kb)	15	71810554	71818253	7700	1	10002	ENST00000617575.5	-2720	ENSG00000278570	NR2E3	nuclear receptor subfamily 2 group E member 3
chr15	72708527	72709189	663	1.14128	Intron (ENST00000395205.6/585, intron 1 of 14)	15	72716828	72717355	528	1	585	ENST00000569001.1	-7639	ENSG00000140463	BBS4	Bardet-Biedl syndrome 4
chr15	73709081	73709314	234	1.16107	Promoter (<=1kb)	15	73709565	73714053	4489	1	80381	ENST00000559978.1	-251	ENSG00000103855	CD276	CD276 molecule
chr15	74600541	74600807	267	1.54604	Intron (ENST00000564353.5/ENST00000564353.5, intron 1 of 5)	15	74596596	74597977	1382	1	10620	ENST00000563567.1	3945	ENSG00000179361	ARID3B	AT-rich interaction domain 3B
chr15	74674057	74674479	423	1.23147	Promoter (2-3kb)	15	74640561	74671599	31039	2	80153	ENST00000562974.1	-2458	ENSG00000179151	EDC3	enhancer of mRNA decapping 3
chr15	74820006	74820302	297	1.00795	Promoter (<=1kb)	15	74819467	74825754	6288	1	79748	ENST00000565585.5	539	ENSG00000140506	LMAN1L	lectin, mannose binding 1 like
chr15	74839750	74840694	945	1.57051	Promoter (<=1kb)	15	74840642	74840707	66	2	102465531	ENST00000619233.1	13	ENSG00000275411	MIR6882	microRNA 6882
chr15	74958179	74958960	782	1.26396	Promoter (<=1kb)	15	74957219	75019277	62059	1	192683	ENST00000568423.5	960	ENSG00000198794	SCAMP5	secretory carrier membrane protein 5
chr15	75138559	75139706	1148	1.62192	Distal Intergenic	15	75121536	75121666	131	2	124900369	ENST00000516913.1	-16893	ENSG00000252722	LOC124900369	small Cajal body-specific RNA 20
chr15	75267704	75268337	634	1.14651	Exon (ENST00000300576.6/653641, exon 13 of 18)	15	75258334	75273455	15122	1	653641	ENST00000300576.6	9370	ENSG00000167195	GOLGA6C	golgin A6 family member C
chr15	75660731	75661800	1070	1.37644	3' UTR	15	75649756	75658630	8875	1	257364	ENST00000569152.1	10975	ENSG00000173548	SNX33	sorting nexin 33
chr15	75694234	75695619	1386	1.13402	Intron (ENST00000308508.5/1464, intron 1 of 9)	15	75674322	75712848	38527	2	1464	ENST00000308508.5	17229	ENSG00000173546	CSPG4	chondroitin sulfate proteoglycan 4
chr15	76177492	76177991	500	1.37166	Intron (ENST00000484722.6/123591, intron 8 of 10)	15	76174891	76181486	6596	2	101929439	ENST00000558424.1	3495	ENSG00000259422	LOC101929439	uncharacterized LOC101929439
chr15	76576774	76577335	562	1.11094	Promoter (<=1kb)	15	76434181	76576951	142771	2	49855	ENST00000568428.5	0	ENSG00000140386	SCAPER	S-phase cyclin A associated protein in the ER
chr15	77104602	77105207	606	1.72987	3' UTR	15	77046332	77083984	37653	2	10099	ENST00000558745.5	-20618	ENSG00000140391	TSPAN3	tetraspanin 3
chr15	77165098	77165764	667	1.76357	Intron (ENST00000560626.6/79834, intron 4 of 6)	15	77177856	77179147	1292	2	79834	ENST00000559791.1	13383	ENSG00000173517	PEAK1	pseudopodium enriched atypical kinase 1
chr15	79410929	79411191	263	1.21033	Intron (ENST00000424155.6/23423, intron 2 of 2)	15	79432336	79472304	39969	1	23251	ENST00000305428.8	-21145	ENSG00000169330	MINAR1	membrane integral NOTCH2 associated receptor 1
chr15	79957100	79957513	414	1.35889	Distal Intergenic	15	79960892	79971169	10278	2	597	ENST00000335661.6	13656	ENSG00000140379	BCL2A1	BCL2 related protein A1
chr15	80613714	80614134	421	1.00175	Distal Intergenic	15	80581103	80581239	137	1	100847042	ENST00000583188.1	32611	ENSG00000284059	MIR5572	microRNA 5572
chr15	81092376	81092671	296	1.51632	Intron (ENST00000560091.5/161502, intron 1 of 4)	15	81099408	81136748	37341	1	161502	ENST00000561216.1	-6737	ENSG00000156206	CFAP161	cilia and flagella associated protein 161
chr15	82103542	82103896	355	1.50378	Distal Intergenic	15	82088691	82091980	3290	1	101929690	ENST00000557838.1	14851	ENSG00000259518	LINC01583	long intergenic non-protein coding RNA 1583
chr15	82881016	82881250	235	1.52921	Intron (ENST00000450735.7/9455, intron 2 of 8)	15	82851196	82864259	13064	2	9455	ENST00000558817.1	-16757	ENSG00000103942	HOMER2	homer scaffold protein 2
chr15	84799311	84800066	756	1.47272	3' UTR	15	84782654	84806430	23777	1	9640	ENST00000299927.4	16657	ENSG00000166716	ZNF592	zinc finger protein 592
chr15	84822514	84823200	687	1.2571	Intron (ENST00000258888.6/57538, intron 1 of 13)	15	84817356	84873479	56124	1	57538	ENST00000258888.6	5158	ENSG00000136383	ALPK3	alpha kinase 3
chr15	85260129	85260991	863	1.63116	Exon (ENST00000561209.1/ENST00000561209.1, exon 9 of 13)	15	85240472	85247170	6699	1	100133220	ENST00000507199.1	19657	ENSG00000188388	GOLGA6L3P	golgin A6 family like 3, pseudogene
chr15	85261177	85261410	234	1.72041	Intron (ENST00000561209.1/ENST00000561209.1, intron 8 of 12)	15	85240472	85247170	6699	1	100133220	ENST00000507199.1	20705	ENSG00000188388	GOLGA6L3P	golgin A6 family like 3, pseudogene
chr15	85487593	85488075	483	1.26728	Intron (ENST00000559362.5/11214, intron 2 of 14)	15	85544040	85579184	35145	1	11214	ENST00000558166.2	-55965	ENSG00000170776	AKAP13	A-kinase anchoring protein 13
chr15	86076567	86076868	302	1.11337	Distal Intergenic	15	86079871	86916156	836286	1	123624	ENST00000614907.3	-3003	ENSG00000273540	AGBL1	AGBL carboxypeptidase 1
chr15	86863326	86864157	832	1.08434	Intron (ENST00000614907.3/123624, intron 22 of 22)	15	86932880	86946331	13452	1	105370954	ENST00000560696.1	-68723	ENSG00000259636	LOC105370954	uncharacterized LOC105370954
chr15	86864432	86865185	754	1.33364	Intron (ENST00000614907.3/123624, intron 22 of 22)	15	86932880	86946331	13452	1	105370954	ENST00000560696.1	-67695	ENSG00000259636	LOC105370954	uncharacterized LOC105370954
chr15	87434425	87434692	268	1.27005	Intron (ENST00000665121.1/102724465, intron 2 of 4)	15	87326302	87501798	175497	2	102724465	ENST00000656130.1	67106	NA	LOC102724465	uncharacterized LOC102724465
chr15	87723332	87723565	234	1.64331	Distal Intergenic	15	87432058	87703852	271795	2	102724465	ENST00000560439.1	-19480	NA	LOC102724465	uncharacterized LOC102724465
chr15	87958870	87959233	364	1.12447	Intron (ENST00000629765.3/4916, intron 14 of 19)	15	87931082	87940735	9654	2	4916	ENST00000559680.1	-18135	ENSG00000140538	NTRK3	neurotrophic receptor tyrosine kinase 3
chr15	88191067	88191624	558	1.03333	Intron (ENST00000629765.3/4916, intron 3 of 19)	15	87916273	88205933	289661	2	4916	ENST00000542733.6	14309	ENSG00000140538	NTRK3	neurotrophic receptor tyrosine kinase 3
chr15	88865493	88866331	839	1.18005	Intron (ENST00000560601.4/176, intron 13 of 18)	15	88872969	88874841	1873	1	176	ENST00000558704.1	-6638	ENSG00000157766	ACAN	aggrecan
chr15	89066650	89067898	1249	2.2032	Intron (ENST00000565938.1/102724566, intron 1 of 3)	15	89087459	89155390	67932	1	11057	ENST00000569411.5	-19561	ENSG00000140526	ABHD2	abhydrolase domain containing 2, acylglycerol lipase
chr15	89068137	89068616	480	1.93291	Intron (ENST00000565938.1/102724566, intron 1 of 3)	15	89087459	89155390	67932	1	11057	ENST00000569411.5	-18843	ENSG00000140526	ABHD2	abhydrolase domain containing 2, acylglycerol lipase
chr15	89235152	89236379	1228	1.57693	Distal Intergenic	15	89243945	89316471	72527	1	55215	ENST00000674831.1	-7566	ENSG00000140525	FANCI	FA complementation group I
chr15	89436479	89436992	514	1.42993	Distal Intergenic	15	89471445	89479430	7986	2	51458	ENST00000558360.1	42438	ENSG00000140519	RHCG	Rh family C glycoprotein
chr15	89754083	89754421	339	1.39034	Promoter (2-3kb)	15	89749875	89751249	1375	2	55897	ENST00000300057.5	-2834	ENSG00000166823	MESP1	mesoderm posterior bHLH transcription factor 1
chr15	89754680	89755451	772	1.12904	Distal Intergenic	15	89749875	89751249	1375	2	55897	ENST00000300057.5	-3431	ENSG00000166823	MESP1	mesoderm posterior bHLH transcription factor 1
chr15	89774185	89775057	873	1.07763	Promoter (1-2kb)	15	89776332	89778754	2423	1	145873	ENST00000341735.5	-1275	ENSG00000188095	MESP2	mesoderm posterior bHLH transcription factor 2
chr15	90212303	90214148	1846	1.37843	Promoter (2-3kb)	15	90217056	90217785	730	1	10509	ENST00000560003.1	-2908	ENSG00000185033	SEMA4B	semaphorin 4B
chr15	90706456	90706707	252	2.00392	Intron (ENST00000559531.1/101926895, intron 2 of 3)	15	90712993	90717049	4057	2	101926895	ENST00000558105.1	10342	ENSG00000259736	CRTC3-AS1	CRTC3 antisense RNA 1
chr15	90932666	90932959	294	1.49126	Promoter (<=1kb)	15	90930925	90932552	1628	2	374659	ENST00000494993.1	-114	ENSG00000184508	HDDC3	HD domain containing 3
chr15	91621481	91621874	394	1.3872	Intron (ENST00000687281.1/101926928, intron 3 of 3)	15	91643017	91649114	6098	2	105370973	ENST00000555396.1	27240	NA	LOC105370973	uncharacterized LOC105370973
chr15	91801931	91802303	373	1.22738	Distal Intergenic	15	91853708	92165903	312196	1	28232	ENST00000318445.11	-51405	ENSG00000176463	SLCO3A1	solute carrier organic anion transporter family member 3A1
chr15	91965430	91965718	289	1.22057	Intron (ENST00000318445.11/28232, intron 2 of 9)	15	91941318	92104537	163220	1	28232	ENST00000556649.1	24112	ENSG00000176463	SLCO3A1	solute carrier organic anion transporter family member 3A1
chr15	91966101	91966603	503	1.38009	Intron (ENST00000318445.11/28232, intron 2 of 9)	15	91941318	92104537	163220	1	28232	ENST00000556649.1	24783	ENSG00000176463	SLCO3A1	solute carrier organic anion transporter family member 3A1
chr15	92069255	92070007	753	1.08928	Intron (ENST00000318445.11/28232, intron 2 of 9)	15	92097930	92163546	65617	1	28232	ENST00000555549.5	-27923	ENSG00000176463	SLCO3A1	solute carrier organic anion transporter family member 3A1
chr15	92166416	92166866	451	2.0654	Intron (ENST00000424469.2/28232, intron 10 of 10)	15	92153563	92163208	9646	1	28232	ENST00000555513.1	12853	ENSG00000176463	SLCO3A1	solute carrier organic anion transporter family member 3A1
chr15	92187366	92188250	885	1.14625	Intron (ENST00000561674.1/ENST00000561674.1, intron 2 of 3)	15	92153563	92163208	9646	1	28232	ENST00000555513.1	33803	ENSG00000176463	SLCO3A1	solute carrier organic anion transporter family member 3A1
chr15	92365041	92365423	383	1.00013	Distal Intergenic	15	92393881	92468728	74848	1	8128	ENST00000268164.8	-28458	ENSG00000140557	ST8SIA2	ST8 alpha-N-acetyl-neuraminide alpha-2,8-sialyltransferase 2
chr15	92695630	92696339	710	1.17537	Intron (ENST00000557398.2/400451, intron 2 of 3)	15	92619183	92668043	48861	2	400451	ENST00000557480.5	-27587	ENSG00000185442	FAM174B	family with sequence similarity 174 member B
chr15	92811541	92812012	472	1.02281	Promoter (1-2kb)	15	92808844	92809884	1041	2	124903558	ENST00000554082.1	-1657	NA	LOC124903558	uncharacterized LOC124903558
chr15	92813246	92813528	283	1.07164	Distal Intergenic	15	92808844	92809884	1041	2	124903558	ENST00000554082.1	-3362	NA	LOC124903558	uncharacterized LOC124903558
chr15	93413396	93414207	812	1.38146	Intron (ENST00000667030.1/124900612, intron 2 of 8)	15	93454981	93499335	44355	1	124900612	ENST00000661485.1	-40774	NA	LOC124900612	uncharacterized LOC124900612
chr15	95804449	95804949	501	1.0133	Intron (ENST00000612595.2/ENST00000612595.2, intron 2 of 2)	15	95990582	96300990	310409	1	112268156	ENST00000619812.1	-185633	NA	LOC112268156	uncharacterized LOC112268156
chr15	95829627	95830289	663	1.77669	Distal Intergenic	15	95990582	96300990	310409	1	112268156	ENST00000619812.1	-160293	NA	LOC112268156	uncharacterized LOC112268156
chr15	95921571	95921804	234	1.22347	Distal Intergenic	15	95990582	96300990	310409	1	112268156	ENST00000619812.1	-68778	NA	LOC112268156	uncharacterized LOC112268156
chr15	96345851	96346133	283	1.02172	Distal Intergenic	15	96354237	96403803	49567	1	101927263	ENST00000558382.2	-8104	NA	LOC101927263	uncharacterized LOC101927263
chr15	96428431	96429223	793	2.408	Distal Intergenic	15	96372533	96395014	22482	1	101927263	ENST00000671068.1	55898	NA	LOC101927263	uncharacterized LOC101927263
chr15	99252283	99252812	530	1.16738	Promoter (<=1kb)	15	99251811	99334047	82237	1	123355	ENST00000558861.1	472	ENSG00000168904	LRRC28	leucine rich repeat containing 28
chr15	99980790	99981023	234	1.9436	Intron (ENST00000268070.9/170691, intron 20 of 21)	15	99976481	99980774	4294	1	105371022	ENST00000559400.1	4309	ENSG00000259219	LOC105371022	uncharacterized LOC105371022
chr15	99981269	99981543	275	2.05682	Intron (ENST00000268070.9/170691, intron 20 of 21)	15	99976481	99980774	4294	1	105371022	ENST00000559400.1	4788	ENSG00000259219	LOC105371022	uncharacterized LOC105371022
chr15	99981866	99982715	850	2.31754	Intron (ENST00000268070.9/170691, intron 20 of 21)	15	99976481	99980774	4294	1	105371022	ENST00000559400.1	5385	ENSG00000259219	LOC105371022	uncharacterized LOC105371022
chr15	99998511	99999350	840	1.35021	Intron (ENST00000268070.9/170691, intron 18 of 21)	15	99976481	99980774	4294	1	105371022	ENST00000559400.1	22030	ENSG00000259219	LOC105371022	uncharacterized LOC105371022
chr15	100175589	100176087	499	1.29216	Intron (ENST00000268070.9/170691, intron 8 of 21)	15	100168388	100261505	93118	2	170691	ENST00000559976.1	85418	ENSG00000140470	ADAMTS17	ADAM metallopeptidase with thrombospondin type 1 motif 17
chr15	100889127	100890120	994	1.06273	Intron (ENST00000561338.5/220, intron 3 of 4)	15	100898060	100907230	9171	1	220	ENST00000558869.1	-7940	ENSG00000184254	ALDH1A3	aldehyde dehydrogenase 1 family member A3
chr15	101148823	101149152	330	1.114	Distal Intergenic	15	101168530	101170821	2292	1	124903564	ENST00000557903.5	-19378	NA	LOC124903564	uncharacterized LOC124903564
chr15	101640869	101641212	344	1.04199	Intron (ENST00000428002.6/80213, intron 4 of 4)	15	101641848	101646422	4575	2	80213	ENST00000559891.1	5210	ENSG00000184277	TM2D3	TM2 domain containing 3
chr15	101698014	101699030	1017	1.3728	Promoter (2-3kb)	15	101695760	101701165	5406	2	123283	ENST00000557811.1	2135	ENSG00000185418	TARS3	threonyl-tRNA synthetase 3
chr15_GL383555v2_alt	131079	131323	245	1.042	Intron (ENST00000615866.4/84465, intron 3 of 17)	179	56993	63082	6090	2	84465	ENST00000614471.1	-67997	ENSG00000157890	MEGF11	multiple EGF like domains 11
chr15_GL383555v2_alt	134248	134714	467	1.0108	Intron (ENST00000615866.4/84465, intron 3 of 17)	179	56993	63082	6090	2	84465	ENST00000614471.1	-71166	ENSG00000157890	MEGF11	multiple EGF like domains 11
chr15_KI270850v1_alt	39021	39268	248	1.33891	Exon (ENST00000634190.1/390660, exon 16 of 20)	182	52809	59452	6644	2	647042	ENST00000618409.1	20184	ENSG00000278662	GOLGA6L10	golgin A6 family like 10
chr15_KI270905v1_alt	2100192	2100425	234	1.20358	Intron (ENST00000612628.3/7082, intron 2 of 27)	185	1984289	2105666	121378	2	7082	ENST00000612628.3	5241	ENSG00000104067	TJP1	tight junction protein 1
chr15_KI270905v1_alt	2851602	2851889	288	1.06857	Distal Intergenic	185	2866125	2866257	133	1	124900357	ENST00000616059.1	-14236	ENSG00000238519	LOC124900357	U8 small nucleolar RNA
chr16	34962	36635	1674	2.15684	Exon (ENST00000568710.1/ENST00000568710.1, exon 1 of 4)	16	22910	25123	2214	1	100132169	ENST00000527434.1	12052	ENSG00000231439	WASIR2	WASH and IL9R antisense RNA 2
chr16	268131	268610	480	1.31547	Promoter (<=1kb)	16	268727	282084	13358	1	398	ENST00000435035.5	-117	ENSG00000242173	ARHGDIG	Rho GDP dissociation inhibitor gamma
chr16	275110	275811	702	1.11478	Promoter (<=1kb)	16	274939	275567	629	2	8786	ENST00000472466.1	0	ENSG00000076344	RGS11	regulator of G protein signaling 11
chr16	276011	276384	374	1.3855	Promoter (<=1kb)	16	271827	275980	4154	2	8786	ENST00000493449.5	-31	ENSG00000076344	RGS11	regulator of G protein signaling 11
chr16	318447	318769	323	1.46802	Intron (ENST00000461023.5/8312, intron 1 of 7)	16	288190	293536	5347	2	8312	ENST00000457798.1	-24911	ENSG00000103126	AXIN1	axin 1
chr16	323823	324440	618	1.14767	Intron (ENST00000461023.5/8312, intron 1 of 7)	16	287440	346322	58883	2	8312	ENST00000461023.5	21882	ENSG00000103126	AXIN1	axin 1
chr16	363704	364191	488	1.11102	Distal Intergenic	16	367398	370225	2828	2	10573	ENST00000461550.5	6034	ENSG00000086504	MRPL28	mitochondrial ribosomal protein L28
chr16	386894	387380	487	1.80701	Promoter (<=1kb)	16	376806	386999	10194	2	58986	ENST00000427313.5	0	ENSG00000129925	PGAP6	post-GPI attachment to proteins 6
chr16	424426	425048	623	1.42051	Promoter (<=1kb)	16	425649	523011	97363	1	9727	ENST00000262305.9	-601	ENSG00000090565	RAB11FIP3	RAB11 family interacting protein 3
chr16	650207	651211	1005	2.17268	Promoter (<=1kb)	16	649365	667830	18466	1	197335	ENST00000293879.9	842	ENSG00000161996	WDR90	WD repeat domain 90
chr16	703080	703414	335	1.10012	Promoter (2-3kb)	16	692500	705801	13302	2	146330	ENST00000397621.6	2387	ENSG00000127585	FBXL16	F-box and leucine rich repeat protein 16
chr16	759278	759667	390	1.48238	Promoter (1-2kb)	16	760734	768862	8129	1	10232	ENST00000545450.7	-1067	ENSG00000102854	MSLN	mesothelin
chr16	762154	762635	482	1.30948	Promoter (<=1kb)	16	762524	765036	2513	1	10232	ENST00000569566.2	0	ENSG00000102854	MSLN	mesothelin
chr16	825326	825608	283	2.25671	Intron (ENST00000655150.1/ENST00000655150.1, intron 2 of 3)	16	798041	800734	2694	2	51764	ENST00000248150.5	-24592	ENSG00000127588	GNG13	G protein subunit gamma 13
chr16	969314	970281	968	1.08728	Promoter (<=1kb)	16	854512	970866	116355	2	64788	ENST00000568897.5	585	ENSG00000103227	LMF1	lipase maturation factor 1
chr16	1244752	1245213	462	1.14906	Distal Intergenic	16	1240939	1242093	1155	1	7177	ENST00000562432.2	3813	ENSG00000172236	TPSAB1	tryptase alpha/beta 1
chr16	1287619	1290214	2596	1.80568	Promoter (1-2kb)	16	1291444	1325350	33907	1	7329	ENST00000711353.1	-1230	ENSG00000103275	UBE2I	ubiquitin conjugating enzyme E2 I
chr16	1363686	1364044	359	1.21638	Promoter (2-3kb)	16	1361645	1364387	2743	1	84572	ENST00000684100.1	2041	ENSG00000090581	GNPTG	N-acetylglucosamine-1-phosphate transferase subunit gamma
chr16	1408435	1408862	428	1.01386	Promoter (<=1kb)	16	1408834	1412248	3415	1	101929440	ENST00000568554.1	0	NA	LOC101929440	uncharacterized LOC101929440
chr16	1436328	1436577	250	1.20123	Promoter (1-2kb)	16	1434388	1435308	921	2	645811	ENST00000463299.2	-1020	ENSG00000197599	CCDC154	coiled-coil domain containing 154
chr16	1492613	1492923	311	1.18311	Promoter (<=1kb)	16	1493344	1507325	13982	1	9894	ENST00000497339.6	-421	ENSG00000100726	TELO2	telomere maintenance 2
chr16	1630209	1632426	2218	1.59408	Promoter (<=1kb)	16	1632259	1686715	54457	1	57585	ENST00000454337.1	0	ENSG00000007545	CRAMP1	cramped chromatin regulator homolog 1
chr16	1906501	1906758	258	3.54604	Distal Intergenic	16	1911475	1918415	6941	2	64711	ENST00000454677.3	11657	ENSG00000162040	HS3ST6	heparan sulfate-glucosamine 3-sulfotransferase 6
chr16	2333810	2334597	788	1.02318	Intron (ENST00000301732.10/21, intron 1 of 32)	16	2323339	2329724	6386	2	21	ENST00000567910.1	-4086	ENSG00000167972	ABCA3	ATP binding cassette subfamily A member 3
chr16	2341569	2342360	792	1.15956	Promoter (<=1kb)	16	2341119	2345933	4815	1	650655	ENST00000505660.5	450	ENSG00000293423	ABCA17P	ATP binding cassette subfamily A member 17, pseudogene
chr16	2342677	2343277	601	1.23995	Promoter (<=1kb)	16	2342979	2361512	18534	1	650655	ENST00000466730.1	0	ENSG00000293423	ABCA17P	ATP binding cassette subfamily A member 17, pseudogene
chr16	2470927	2471894	968	1.38588	Promoter (<=1kb)	16	2471297	2474145	2849	1	4917	ENST00000293973.2	0	ENSG00000162068	NTN3	netrin 3
chr16	2638969	2639859	891	1.2716	Intron (ENST00000382326.5/ENST00000382326.5, intron 1 of 8)	16	2667975	2671405	3431	2	100507321	ENST00000568970.1	31546	NA	ERVK13-1	endogenous retrovirus group K13 member 1
chr16	2856609	2857490	882	1.20254	Promoter (<=1kb)	16	2855817	2857169	1353	2	64063	ENST00000570950.1	0	ENSG00000005001	PRSS22	serine protease 22
chr16	2858269	2858564	296	1.06891	Promoter (<=1kb)	16	2852730	2858170	5441	2	64063	ENST00000576381.2	-99	ENSG00000005001	PRSS22	serine protease 22
chr16	3078310	3078766	457	1.34113	Exon (ENST00000577123.5/ENST00000577123.5, exon 1 of 2)	16	3068118	3069411	1294	1	9235	ENST00000525003.1	10192	ENSG00000008517	IL32	interleukin 32
chr16	3144530	3144921	392	1.07106	Promoter (<=1kb)	16	3144243	3149963	5721	1	197350	ENST00000428155.1	287	ENSG00000293410	CASP16P	caspase 16, pseudogene
chr16	3491055	3491502	448	1.45324	Intron (ENST00000574423.2/23059, intron 1 of 4)	16	3493484	3495480	1997	2	646174	ENST00000399645.3	3978	ENSG00000215131	C16orf90	chromosome 16 open reading frame 90
chr16	3596379	3596627	249	1.12131	Exon (ENST00000294008.4/84464, exon 8 of 15)	16	3600835	3606574	5740	2	84464	ENST00000697858.1	9947	ENSG00000188827	SLX4	SLX4 structure-specific endonuclease subunit
chr16	3961070	3961595	526	1.09409	Intron (ENST00000576936.5/115, intron 5 of 5)	16	3931536	3950586	19051	2	102724927	ENST00000649221.1	-10484	ENSG00000262185	LINC02861	long intergenic non-protein coding RNA 2861
chr16	4058540	4058829	290	1.75322	Intron (ENST00000294016.8/115, intron 2 of 10)	16	3989089	4054190	65102	2	115	ENST00000571889.1	-4350	ENSG00000162104	ADCY9	adenylate cyclase 9
chr16	4285156	4285389	234	1.3278	Distal Intergenic	16	4260498	4273075	12578	2	7023	ENST00000575300.1	-12081	ENSG00000090447	TFAP4	transcription factor AP-4
chr16	5025047	5025814	768	1.09075	Promoter (2-3kb)	16	5027278	5028403	1126	2	51172	ENST00000566137.5	2589	ENSG00000103174	NAGPA	N-acetylglucosamine-1-phosphodiester alpha-N-acetylglucosaminidase
chr16	5063067	5063580	514	1.78476	Promoter (2-3kb)	16	5060224	5065919	5696	2	146556	ENST00000591875.1	2339	ENSG00000153446	C16orf89	chromosome 16 open reading frame 89
chr16	7338948	7339195	248	1.18595	Intron (ENST00000641259.1/54715, intron 7 of 19)	16	7332845	7713340	380496	1	54715	ENST00000355637.9	6103	ENSG00000078328	RBFOX1	RNA binding fox-1 homolog 1
chr16	8692313	8692815	503	1.00766	Intron (ENST00000564714.5/18, intron 1 of 5)	16	8674617	8784570	109954	1	18	ENST00000268251.13	17696	ENSG00000183044	ABAT	4-aminobutyrate aminotransferase
chr16	8908648	8909230	583	1.52909	Intron (ENST00000344836.9/7874, intron 11 of 30)	16	8901933	8904533	2601	2	7874	ENST00000570256.5	-4115	ENSG00000187555	USP7	ubiquitin specific peptidase 7
chr16	9040328	9040843	516	1.19574	Distal Intergenic	16	9091644	9121635	29992	1	29035	ENST00000327827.12	-50801	ENSG00000182831	HAPSTR1	HUWE1 associated protein modifying stress responses
chr16	9077137	9077730	594	1.08377	Distal Intergenic	16	9091644	9121635	29992	1	29035	ENST00000327827.12	-13914	ENSG00000182831	HAPSTR1	HUWE1 associated protein modifying stress responses
chr16	9135651	9135978	328	1.07736	Distal Intergenic	16	9092191	9113181	20991	1	29035	ENST00000574285.2	43460	ENSG00000182831	HAPSTR1	HUWE1 associated protein modifying stress responses
chr16	10322901	10323431	531	1.10627	Distal Intergenic	16	10326434	10419620	93187	1	80063	ENST00000564797.5	-3003	ENSG00000166669	ATF7IP2	activating transcription factor 7 interacting protein 2
chr16	10419209	10419799	591	1.71004	5' UTR	16	10428901	10483638	54738	1	80063	ENST00000568027.5	-9102	ENSG00000166669	ATF7IP2	activating transcription factor 7 interacting protein 2
chr16	10868794	10869098	305	1.27571	Promoter (2-3kb)	16	10866260	10901564	35305	1	4261	ENST00000636238.1	2534	ENSG00000179583	CIITA	class II major histocompatibility complex transactivator
chr16	11155093	11155607	515	2.24689	Exon (ENST00000667071.1/ENST00000667071.1, exon 2 of 2)	16	11126010	11150317	24308	1	23274	ENST00000459723.1	29083	ENSG00000038532	CLEC16A	C-type lectin domain containing 16A
chr16	11155758	11156123	366	2.17268	Intron (ENST00000703130.1/23274, intron 21 of 22)	16	11126010	11150317	24308	1	23274	ENST00000459723.1	29748	ENSG00000038532	CLEC16A	C-type lectin domain containing 16A
chr16	11386258	11386513	256	1.42674	Promoter (2-3kb)	16	11359845	11383705	23861	2	400499	ENST00000595168.1	-2553	ENSG00000188897	LOC400499	putative uncharacterized protein LOC400499
chr16	11973236	11973469	234	1.10556	Intron (ENST00000673243.1/729978, intron 1 of 9)	16	11930513	11976634	46122	2	729978	ENST00000538896.5	3165	ENSG00000234719	NPIPB2	nuclear pore complex interacting protein family member B2
chr16	12437545	12438056	512	2.74121	Intron (ENST00000566228.6/92017, intron 18 of 20)	16	12372823	12373897	1075	1	105371087	ENST00000561528.1	64722	NA	LOC105371087	uncharacterized LOC105371087
chr16	13913215	13913699	485	1.15544	Distal Intergenic	16	13920138	13952348	32211	1	2072	ENST00000682617.1	-6439	ENSG00000175595	ERCC4	ERCC excision repair 4, endonuclease catalytic subunit
chr16	13940539	13940934	396	1.02789	Promoter (2-3kb)	16	13937764	13948004	10241	1	2072	ENST00000462862.1	2775	ENSG00000175595	ERCC4	ERCC excision repair 4, endonuclease catalytic subunit
chr16	14076388	14076689	302	1.11877	Promoter (2-3kb)	16	14079288	14266772	187485	1	57496	ENST00000318282.9	-2599	ENSG00000186260	MRTFB	myocardin related transcription factor B
chr16	14347552	14348067	516	1.41217	Distal Intergenic	16	14363109	14370266	7158	2	105447648	ENST00000566054.1	22199	ENSG00000260009	LINC02130	long intergenic non-protein coding RNA 2130
chr16	14357290	14357876	587	1.32941	Distal Intergenic	16	14363109	14370266	7158	2	105447648	ENST00000566054.1	12390	ENSG00000260009	LINC02130	long intergenic non-protein coding RNA 2130
chr16	15857040	15857324	285	2.1376	Promoter (<=1kb)	16	15785015	15857028	72014	2	4629	ENST00000571505.1	-12	ENSG00000133392	MYH11	myosin heavy chain 11
chr16	16014699	16014932	234	1.56197	Intron (ENST00000574224.2/4363, intron 4 of 11)	16	16007816	16057571	49756	1	4363	ENST00000679043.1	6883	ENSG00000103222	ABCC1	ATP binding cassette subfamily C member 1 (ABCC1 blood group)
chr16	16036396	16036629	234	1.367	Exon (ENST00000574224.2/4363, exon 7 of 12)	16	16007816	16057571	49756	1	4363	ENST00000679043.1	28580	ENSG00000103222	ABCC1	ATP binding cassette subfamily C member 1 (ABCC1 blood group)
chr16	17483240	17483757	518	1.31048	Distal Intergenic	16	17101769	17470960	369192	2	64131	ENST00000261381.7	-12280	ENSG00000103489	XYLT1	xylosyltransferase 1
chr16	18939490	18939771	282	1.02186	Distal Intergenic	16	18926863	18937043	10181	1	107984844	ENST00000565782.1	12627	NA	SMG1-DT	SMG1 divergent transcript
chr16	18939963	18940221	259	1.08377	Distal Intergenic	16	18926863	18937043	10181	1	107984844	ENST00000565782.1	13100	NA	SMG1-DT	SMG1 divergent transcript
chr16	18955824	18956069	246	1.16591	Distal Intergenic	16	18983934	19059996	76063	1	79905	ENST00000569532.5	-27865	ENSG00000170537	TMC7	transmembrane channel like 7
chr16	19879045	19879452	408	1.09198	Promoter (2-3kb)	16	19872313	19882360	10048	2	51704	ENST00000566822.1	2908	ENSG00000167191	GPRC5B	G protein-coupled receptor class C group 5 member B
chr16	20871048	20871473	426	1.3484	Promoter (2-3kb)	16	20858996	20868980	9985	2	123879	ENST00000563934.1	-2068	ENSG00000188215	DCUN1D3	defective in cullin neddylation 1 domain containing 3
chr16	22126270	22126503	234	2.27278	Exon (ENST00000566668.1/146177, exon 15 of 20)	16	22131712	22138552	6841	1	146177	ENST00000563389.1	-5209	ENSG00000175267	VWA3A	von Willebrand factor A domain containing 3A
chr16	24493671	24494030	360	1.51929	Promoter (1-2kb)	16	24472798	24495177	22380	2	105371143	ENST00000566929.1	1147	NA	LOC105371143	uncharacterized LOC105371143
chr16	24719799	24720159	361	1.54769	Intron (ENST00000566108.2/27327, intron 2 of 2)	16	24729651	24826218	96568	1	27327	ENST00000395799.8	-9492	ENSG00000090905	TNRC6A	trinucleotide repeat containing adaptor 6A
chr16	25118387	25119794	1408	1.2526	Intron (ENST00000380962.9/51451, intron 1 of 11)	16	25111932	25140503	28572	1	51451	ENST00000570981.1	6455	ENSG00000205629	LCMT1	leucine carboxyl methyltransferase 1
chr16	25233472	25233752	281	1.1092	Distal Intergenic	16	25216947	25228932	11986	1	343	ENST00000219660.6	16525	ENSG00000103375	AQP8	aquaporin 8
chr16	27736602	27736905	304	1.56458	Intron (ENST00000261588.10/23247, intron 14 of 27)	16	27708421	27718806	10386	2	100128079	ENST00000610941.4	-17796	NA	LOC100128079	uncharacterized LOC100128079
chr16	28910326	28911228	903	1.26141	Exon (ENST00000357573.10/79874, exon 6 of 11)	16	28903373	28903826	454	1	487	ENST00000564112.1	6953	ENSG00000196296	ATP2A1	ATPase sarcoplasmic/endoplasmic reticulum Ca2+ transporting 1
chr16	29312855	29313731	877	1.06195	Promoter (<=1kb)	16	29312350	29331277	18928	1	440352	ENST00000569730.1	505	NA	SNX29P2	sorting nexin 29 pseudogene 2
chr16	30004391	30005611	1221	1.48604	Promoter (1-2kb)	16	30005644	30007253	1610	2	8448	ENST00000564357.5	1642	ENSG00000149927	DOC2A	double C2 domain alpha
chr16	30005949	30006716	768	1.98792	Promoter (<=1kb)	16	30005644	30007253	1610	2	8448	ENST00000564357.5	537	ENSG00000149927	DOC2A	double C2 domain alpha
chr16	30031166	30031399	234	1.04192	Promoter (<=1kb)	16	30024427	30031271	6845	2	83723	ENST00000380495.9	0	ENSG00000149926	TLCD3B	TLC domain containing 3B
chr16	30358436	30358874	439	1.78387	Promoter (<=1kb)	16	30357102	30359674	2573	2	26000	ENST00000475650.1	800	ENSG00000169221	TBC1D10B	TBC1 domain family member 10B
chr16	30587748	30587984	237	1.39865	Promoter (1-2kb)	16	30578361	30585769	7409	2	146540	ENST00000470110.2	-1979	ENSG00000197162	ZNF785	zinc finger protein 785
chr16	30615233	30615854	622	1.01913	Exon (ENST00000562444.1/ENST00000562444.1, exon 1 of 1)	16	30602558	30610389	7832	2	115509	ENST00000287461.8	-4844	ENSG00000156853	ZNF689	zinc finger protein 689
chr16	30821015	30822106	1092	2.91822	Exon (ENST00000621583.1/ENST00000621583.1, exon 1 of 1)	16	30834655	30840754	6100	2	9274	ENST00000576194.1	18648	ENSG00000099385	BCL7C	BAF chromatin remodeling complex subunit BCL7C
chr16	31488257	31488915	659	1.01112	Promoter (<=1kb)	16	31488210	31490344	2135	1	6524	ENST00000568891.1	47	ENSG00000140675	SLC5A2	solute carrier family 5 member 2
chr16	33587266	33587609	344	1.51499	Intron (ENST00000566346.2/ENST00000566346.2, intron 1 of 10)	16	33563030	33570935	7906	2	101929031	ENST00000567422.1	-16331	NA	LOC101929031	uncharacterized LOC101929031
chr16	33588390	33589450	1061	1.49187	Exon (ENST00000566346.2/ENST00000566346.2, exon 3 of 11)	16	33563030	33570935	7906	2	101929031	ENST00000567422.1	-17455	NA	LOC101929031	uncharacterized LOC101929031
chr16	46743321	46743730	410	1.47292	Intron (ENST00000394809.9/91807, intron 1 of 12)	16	46702282	46748344	46063	2	91807	ENST00000394809.9	4614	ENSG00000140795	MYLK3	myosin light chain kinase 3
chr16	46747426	46748056	631	1.30223	Promoter (<=1kb)	16	46702282	46748344	46063	2	91807	ENST00000394809.9	288	ENSG00000140795	MYLK3	myosin light chain kinase 3
chr16	46748238	46749240	1003	2.01802	Promoter (<=1kb)	16	46702282	46748344	46063	2	91807	ENST00000394809.9	0	ENSG00000140795	MYLK3	myosin light chain kinase 3
chr16	46768821	46769307	487	1.38036	Intron (ENST00000569810.1/91807, intron 1 of 2)	16	46707666	46763246	55581	2	91807	ENST00000536476.5	-5575	ENSG00000140795	MYLK3	myosin light chain kinase 3
chr16	47887514	47887763	250	1.03683	Promoter (<=1kb)	16	47849307	47887130	37824	2	100507534	ENST00000570024.3	-384	ENSG00000261325	LINC02192	long intergenic non-protein coding RNA 2192
chr16	48053584	48053942	359	2.29282	Intron (ENST00000667168.1/ENST00000667168.1, intron 1 of 1)	16	48084055	48086640	2586	2	94160	ENST00000532355.1	32698	ENSG00000140798	ABCC12	ATP binding cassette subfamily C member 12
chr16	54936383	54936616	234	1.0872	Promoter (2-3kb)	16	54937786	54938671	886	2	124903692	ENST00000559802.1	2055	NA	LOC124903692	uncharacterized LOC124903692
chr16	54936899	54937151	253	1.46168	Promoter (1-2kb)	16	54937786	54938671	886	2	124903692	ENST00000559802.1	1520	NA	LOC124903692	uncharacterized LOC124903692
chr16	54937488	54937924	437	1.89381	Promoter (<=1kb)	16	54937786	54938671	886	2	124903692	ENST00000559802.1	747	NA	LOC124903692	uncharacterized LOC124903692
chr16	54940558	54940791	234	1.24919	Promoter (1-2kb)	16	54938031	54938671	641	2	124903692	ENST00000558156.1	-1887	NA	LOC124903692	uncharacterized LOC124903692
chr16	56189177	56189465	289	1.08257	Promoter (<=1kb)	16	56143314	56189568	46255	2	283856	ENST00000565155.2	103	ENSG00000246379	GNAO1-DT	GNAO1 divergent transcript
chr16	56336510	56336958	449	1.18526	Promoter (<=1kb)	16	56336731	56356131	19401	1	2775	ENST00000564727.3	0	ENSG00000087258	GNAO1	G protein subunit alpha o1
chr16	56347141	56347669	529	1.34642	3' UTR	16	56340296	56348132	7837	1	2775	ENST00000564798.2	6845	ENSG00000087258	GNAO1	G protein subunit alpha o1
chr16	56349389	56350399	1011	1.04335	Intron (ENST00000568375.3/2775, intron 6 of 6)	16	56340296	56348132	7837	1	2775	ENST00000564798.2	9093	ENSG00000087258	GNAO1	G protein subunit alpha o1
chr16	56355860	56356479	620	1.00766	3' UTR	16	56362023	56364116	2094	2	267	ENST00000568325.1	7637	ENSG00000159461	AMFR	autocrine motility factor receptor
chr16	56368105	56368338	234	1.91057	Promoter (<=1kb)	16	56362916	56367603	4688	2	267	ENST00000563285.1	-502	ENSG00000159461	AMFR	autocrine motility factor receptor
chr16	56368644	56368901	258	1.71405	Promoter (1-2kb)	16	56362916	56367603	4688	2	267	ENST00000563285.1	-1041	ENSG00000159461	AMFR	autocrine motility factor receptor
chr16	56369336	56369675	340	1.0156	Promoter (1-2kb)	16	56362916	56367603	4688	2	267	ENST00000563285.1	-1733	ENSG00000159461	AMFR	autocrine motility factor receptor
chr16	56383127	56383612	486	1.13015	Promoter (2-3kb)	16	56367291	56385972	18682	2	267	ENST00000566334.1	2360	ENSG00000159461	AMFR	autocrine motility factor receptor
chr16	56421681	56422710	1030	1.07745	Promoter (1-2kb)	16	56414321	56424195	9875	2	267	ENST00000564283.1	1485	ENSG00000159461	AMFR	autocrine motility factor receptor
chr16	56470581	56471295	715	1.09816	3' UTR	16	56458129	56466179	8051	1	55239	ENST00000565209.1	12452	ENSG00000087263	OGFOD1	2-oxoglutarate and iron dependent oxygenase domain containing 1
chr16	56715296	56715660	365	1.58325	Intron (ENST00000668197.1/105371286, intron 1 of 2)	16	56709225	56729968	20744	2	105371286	ENST00000564560.1	14308	ENSG00000261302	NUP93-DT	NUP93 divergent transcript
chr16	56874427	56875229	803	1.57431	Intron (ENST00000566786.5/6559, intron 8 of 25)	16	56865211	56914525	49315	1	6559	ENST00000262502.5	9216	ENSG00000070915	SLC12A3	solute carrier family 12 member 3
chr16	57069077	57069419	343	1.88972	Promoter (<=1kb)	16	57069877	57077369	7493	1	84166	ENST00000545349.1	-458	ENSG00000140853	NLRC5	NLR family CARD domain containing 5
chr16	65111666	65112284	619	1.20973	Intron (ENST00000394156.7/1009, intron 1 of 13)	16	64947547	65121930	174384	2	1009	ENST00000566827.5	9646	ENSG00000140937	CDH11	cadherin 11
chr16	66270821	66271252	432	1.01683	Distal Intergenic	16	66366690	66403408	36719	1	1003	ENST00000565334.5	-95438	ENSG00000179776	CDH5	cadherin 5
chr16	66271404	66271744	341	1.22	Distal Intergenic	16	66366690	66403408	36719	1	1003	ENST00000565334.5	-94946	ENSG00000179776	CDH5	cadherin 5
chr16	66295212	66295482	271	1.06561	Distal Intergenic	16	66366690	66403408	36719	1	1003	ENST00000565334.5	-71208	ENSG00000179776	CDH5	cadherin 5
chr16	66527088	66527321	234	1.62791	Promoter (2-3kb)	16	66512003	66524961	12959	2	7084	ENST00000564792.1	-2127	ENSG00000166548	TK2	thymidine kinase 2
chr16	66859295	66859607	313	1.91983	Intron (ENST00000561579.6/8883, intron 1 of 8)	16	66841433	66853448	12016	2	124903699	ENST00000551187.1	-5847	NA	LOC124903699	uncharacterized LOC124903699
chr16	66947804	66948262	459	1.32092	Intron (ENST00000566869.1/8824, intron 2 of 3)	16	66942712	66963256	20545	1	8824	ENST00000566869.1	5092	ENSG00000172831	CES2	carboxylesterase 2
chr16	67516762	67517123	362	1.92716	Promoter (1-2kb)	16	67518418	67538471	20054	1	79567	ENST00000562116.1	-1295	ENSG00000039523	RIPOR1	RHO family interacting cell polarization regulator 1
chr16	67524841	67525917	1077	1.59868	Promoter (2-3kb)	16	67528288	67539021	10734	1	79567	ENST00000562755.5	-2371	ENSG00000039523	RIPOR1	RHO family interacting cell polarization regulator 1
chr16	67914935	67915397	463	1.12073	Intron (ENST00000291041.6/5681, intron 2 of 2)	16	67929898	67931485	1588	2	1506	ENST00000576915.1	16088	ENSG00000141086	CTRL	chymotrypsin like
chr16	68002115	68002885	771	2.42823	Promoter (1-2kb)	16	67987397	68000586	13190	2	64174	ENST00000575203.5	-1529	ENSG00000167261	DPEP2	dipeptidase 2
chr16	68365426	68366461	1036	1.13504	Promoter (1-2kb)	16	68361299	68363693	2395	2	55512	ENST00000563396.1	-1733	ENSG00000103056	SMPD3	sphingomyelin phosphodiesterase 3
chr16	68379545	68380142	598	1.58845	Intron (ENST00000219334.10/55512, intron 2 of 8)	16	68361134	68372258	11125	2	55512	ENST00000563226.1	-7287	ENSG00000103056	SMPD3	sphingomyelin phosphodiesterase 3
chr16	68616259	68616738	480	1.67281	Distal Intergenic	16	68630223	68630354	132	2	124903808	ENST00000516231.1	13616	ENSG00000252040	LOC124903808	small nucleolar RNA U109
chr16	69464834	69466127	1294	1.19667	3' UTR	16	69458716	69466196	7481	1	80777	ENST00000692523.1	6118	ENSG00000103018	CYB5B	cytochrome b5 type B
chr16	69523623	69523867	245	1.40069	Distal Intergenic	16	69565094	69704650	139557	1	10725	ENST00000426654.6	-41227	ENSG00000102908	NFAT5	nuclear factor of activated T cells 5
chr16	70398971	70400522	1552	1.3342	Promoter (<=1kb)	16	70375978	70400638	24661	2	6483	ENST00000393640.8	116	ENSG00000157350	ST3GAL2	ST3 beta-galactoside alpha-2,3-sialyltransferase 2
chr16	70476245	70476917	673	1.9517	Promoter (<=1kb)	16	70477358	70480274	2917	1	197258	ENST00000485034.1	-441	ENSG00000157353	FCSK	fucose kinase
chr16	71928508	71929259	752	1.46375	3' UTR	16	71924408	71927838	3431	1	9798	ENST00000541180.1	4100	ENSG00000182149	IST1	IST1 factor associated with ESCRT-III
chr16	72951305	72951589	285	1.03492	Intron (ENST00000268489.10/463, intron 2 of 9)	16	72829509	72889834	60326	2	463	ENST00000563625.1	-61471	ENSG00000140836	ZFHX3	zinc finger homeobox 3
chr16	72960827	72961627	801	1.47143	Intron (ENST00000268489.10/463, intron 1 of 9)	16	72829509	72889834	60326	2	463	ENST00000563625.1	-70993	ENSG00000140836	ZFHX3	zinc finger homeobox 3
chr16	72961864	72962399	536	1.18417	Intron (ENST00000268489.10/463, intron 1 of 9)	16	72829509	72889834	60326	2	463	ENST00000563625.1	-72030	ENSG00000140836	ZFHX3	zinc finger homeobox 3
chr16	72980092	72980848	757	1.06591	Intron (ENST00000268489.10/463, intron 1 of 9)	16	72782885	73048128	265244	2	463	ENST00000268489.10	67280	ENSG00000140836	ZFHX3	zinc finger homeobox 3
chr16	73051328	73051576	249	1.34876	Intron (ENST00000397992.5/463, intron 1 of 8)	16	72782885	73048128	265244	2	463	ENST00000268489.10	-3200	ENSG00000140836	ZFHX3	zinc finger homeobox 3
chr16	73066670	73066903	234	1.95185	Intron (ENST00000641206.2/463, intron 8 of 17)	16	72782885	73059698	276814	2	463	ENST00000397992.5	-6972	ENSG00000140836	ZFHX3	zinc finger homeobox 3
chr16	73106031	73106264	234	1.78972	Intron (ENST00000641206.2/463, intron 7 of 17)	16	73081244	73094546	13303	2	463	ENST00000641077.1	-11485	ENSG00000140836	ZFHX3	zinc finger homeobox 3
chr16	73124291	73124559	269	1.46788	Intron (ENST00000641075.1/ENST00000641075.1, intron 1 of 3)	16	73126637	73144447	17811	2	463	ENST00000358463.2	19888	ENSG00000140836	ZFHX3	zinc finger homeobox 3
chr16	73718714	73719041	328	1.0581	Intron (ENST00000641206.2/463, intron 1 of 17)	16	73812560	73816054	3495	1	105371342	ENST00000565061.3	-93519	NA	LOC105371342	uncharacterized LOC105371342
chr16	74205904	74206176	273	1.21344	Promoter (<=1kb)	16	73943078	74206165	263088	2	101928035	ENST00000641127.1	0	ENSG00000261404	PSMD7-DT	PSMD7 divergent transcript
chr16	74726094	74726676	583	2.24503	3' UTR	16	74712955	74717106	4152	2	79152	ENST00000562145.1	-8988	ENSG00000103089	FA2H	fatty acid 2-hydroxylase
chr16	75005628	75006026	399	1.36375	Intron (ENST00000335325.9/84937, intron 1 of 4)	16	75002297	75104889	102593	1	84937	ENST00000568511.1	3331	ENSG00000186187	ZNRF1	zinc and ring finger 1
chr16	75025253	75026246	994	1.10984	Intron (ENST00000335325.9/84937, intron 1 of 4)	16	75002297	75104889	102593	1	84937	ENST00000568511.1	22956	ENSG00000186187	ZNRF1	zinc and ring finger 1
chr16	75105892	75106201	310	1.23529	Promoter (1-2kb)	16	75104798	75108004	3207	1	84937	ENST00000568494.1	1094	ENSG00000186187	ZNRF1	zinc and ring finger 1
chr16	75376596	75377185	590	1.80831	Intron (ENST00000283882.4/10428, intron 5 of 6)	16	75379818	75381260	1443	2	10428	ENST00000561956.1	4075	ENSG00000153774	CFDP1	craniofacial development protein 1
chr16	77238698	77238991	294	1.41338	Intron (ENST00000561672.1/124903727, intron 1 of 2)	16	77234877	77290934	56058	1	124903727	ENST00000561672.1	3821	NA	LOC124903727	uncharacterized LOC124903727
chr16	77300304	77300577	274	1.68227	Exon (ENST00000282849.10/170692, exon 17 of 23)	16	77247813	77289359	41547	2	170692	ENST00000562332.1	-10945	ENSG00000140873	ADAMTS18	ADAM metallopeptidase with thrombospondin type 1 motif 18
chr16	77404833	77405091	259	1.20412	Intron (ENST00000282849.10/170692, intron 3 of 22)	16	77364352	77431587	67236	2	170692	ENST00000562345.1	26496	ENSG00000140873	ADAMTS18	ADAM metallopeptidase with thrombospondin type 1 motif 18
chr16	77434038	77434557	520	1.42578	Promoter (<=1kb)	16	77367571	77434521	66951	2	170692	ENST00000564369.1	0	ENSG00000140873	ADAMTS18	ADAM metallopeptidase with thrombospondin type 1 motif 18
chr16	77435048	77435750	703	1.27643	Promoter (<=1kb)	16	77355951	77435034	79084	2	170692	ENST00000449265.2	-14	ENSG00000140873	ADAMTS18	ADAM metallopeptidase with thrombospondin type 1 motif 18
chr16	77450226	77451323	1098	1.02193	Distal Intergenic	16	77355951	77435034	79084	2	170692	ENST00000449265.2	-15192	ENSG00000140873	ADAMTS18	ADAM metallopeptidase with thrombospondin type 1 motif 18
chr16	77579334	77580255	922	1.63367	Distal Intergenic	16	77590806	77610681	19876	1	105371350	ENST00000563289.1	-10551	ENSG00000261154	LINC02131	long intergenic non-protein coding RNA 2131
chr16	77589153	77589386	234	1.89575	Promoter (1-2kb)	16	77590806	77610681	19876	1	105371350	ENST00000563289.1	-1420	ENSG00000261154	LINC02131	long intergenic non-protein coding RNA 2131
chr16	77601744	77602401	658	1.68276	Intron (ENST00000563289.1/105371350, intron 2 of 2)	16	77590806	77610681	19876	1	105371350	ENST00000563289.1	10938	ENSG00000261154	LINC02131	long intergenic non-protein coding RNA 2131
chr16	77618145	77618378	234	1.23973	Distal Intergenic	16	77590806	77610681	19876	1	105371350	ENST00000563289.1	27339	ENSG00000261154	LINC02131	long intergenic non-protein coding RNA 2131
chr16	77619583	77619965	383	1.53559	Distal Intergenic	16	77590806	77610681	19876	1	105371350	ENST00000563289.1	28777	ENSG00000261154	LINC02131	long intergenic non-protein coding RNA 2131
chr16	77660152	77660495	344	1.47014	Exon (ENST00000624623.1/ENST00000624623.1, exon 1 of 1)	16	77722492	77742260	19769	1	283927	ENST00000613075.4	-61997	ENSG00000140876	NUDT7	nudix hydrolase 7
chr16	77971817	77972465	649	1.25513	Exon (ENST00000302536.3/57687, exon 8 of 9)	16	78022515	78066761	44247	1	107984897	ENST00000567430.2	-50050	NA	LOC107984897	uncharacterized LOC107984897
chr16	78007298	78007582	285	2.33847	Distal Intergenic	16	78022515	78066761	44247	1	107984897	ENST00000567430.2	-14933	NA	LOC107984897	uncharacterized LOC107984897
chr16	78047267	78048033	767	1.49279	Intron (ENST00000567430.2/107984897, intron 1 of 2)	16	78029089	78030951	1863	1	10143	ENST00000565808.1	18178	ENSG00000166509	CLEC3A	C-type lectin domain family 3 member A
chr16	78048780	78050734	1955	1.28513	Exon (ENST00000562317.1/ENST00000562317.1, exon 1 of 1)	16	78029089	78030951	1863	1	10143	ENST00000565808.1	19691	ENSG00000166509	CLEC3A	C-type lectin domain family 3 member A
chr16	78092269	78093172	904	1.82227	Distal Intergenic	16	78099400	78574858	475459	1	51741	ENST00000627394.3	-6228	ENSG00000186153	WWOX	WW domain containing oxidoreductase
chr16	78098600	78098872	273	1.1198	Promoter (<=1kb)	16	78099400	78574858	475459	1	51741	ENST00000627394.3	-528	ENSG00000186153	WWOX	WW domain containing oxidoreductase
chr16	78684175	78684409	235	1.28684	Intron (ENST00000683929.1/51741, intron 8 of 10)	16	78608488	78613931	5444	1	105371354	ENST00000684867.1	75687	ENSG00000288821	LOC105371354	uncharacterized LOC105371354
chr16	78748138	78749129	992	2.16749	Intron (ENST00000683929.1/51741, intron 8 of 10)	16	78793584	78796362	2779	2	112268165	ENST00000655872.1	47233	ENSG00000286894	LOC112268165	uncharacterized LOC112268165
chr16	78866341	78867178	838	1.46689	Intron (ENST00000683929.1/51741, intron 9 of 10)	16	78793584	78796362	2779	2	112268165	ENST00000655872.1	-69979	ENSG00000286894	LOC112268165	uncharacterized LOC112268165
chr16	78985336	78985958	623	2.02571	Intron (ENST00000683929.1/51741, intron 9 of 10)	16	79090050	79101754	11705	1	107984806	ENST00000563230.1	-104092	NA	LOC107984806	uncharacterized LOC107984806
chr16	79512899	79513329	431	1.33752	Intron (ENST00000569938.1/124903729, intron 1 of 1)	16	79505603	79516293	10691	1	124903729	ENST00000569938.1	7296	ENSG00000261472	LOC124903729	uncharacterized LOC124903729
chr16	81134652	81135015	364	1.11485	Promoter (1-2kb)	16	81100879	81136372	35494	2	114780	ENST00000534142.5	1357	ENSG00000166473	PKD1L2	polycystin 1 like 2 (gene/pseudogene)
chr16	81188975	81189559	585	1.11551	Promoter (<=1kb)	16	81130081	81188998	58918	2	114780	ENST00000299598.11	0	ENSG00000166473	PKD1L2	polycystin 1 like 2 (gene/pseudogene)
chr16	81223642	81224008	367	1.23066	Distal Intergenic	16	81101123	81220370	119248	2	114780	ENST00000525539.5	-3272	ENSG00000166473	PKD1L2	polycystin 1 like 2 (gene/pseudogene)
chr16	81239706	81239950	245	1.7773	Promoter (1-2kb)	16	81238691	81262543	23853	1	53630	ENST00000564552.1	1015	ENSG00000135697	BCO1	beta-carotene oxygenase 1
chr16	81705655	81706641	987	1.81096	Promoter (1-2kb)	16	81703857	81707085	3229	1	80790	ENST00000561605.1	1798	ENSG00000153815	CMIP	c-Maf inducing protein
chr16	84462270	84463088	819	1.34642	Promoter (1-2kb)	16	84460763	84461602	840	1	9914	ENST00000566874.1	1507	ENSG00000064270	ATP2C2	ATPase secretory pathway Ca2+ transporting 2
chr16	84834226	84835042	817	1.52094	Intron (ENST00000566151.1/83716, intron 1 of 2)	16	84842003	84873110	31108	1	83716	ENST00000563066.5	-6961	ENSG00000103196	CRISPLD2	cysteine rich secretory protein LCCL domain containing 2
chr16	85137527	85137837	311	1.13772	Promoter (<=1kb)	16	85137150	85149443	12294	1	400548	ENST00000612023.1	377	ENSG00000278214	LINC02139	long intergenic non-protein coding RNA 2139
chr16	85138463	85139278	816	1.84186	Promoter (1-2kb)	16	85137150	85149443	12294	1	400548	ENST00000612023.1	1313	ENSG00000278214	LINC02139	long intergenic non-protein coding RNA 2139
chr16	85145476	85146386	911	1.39873	Exon (ENST00000621095.1/ENST00000621095.1, exon 1 of 1)	16	85137150	85149443	12294	1	400548	ENST00000612023.1	8326	ENSG00000278214	LINC02139	long intergenic non-protein coding RNA 2139
chr16	85227793	85228620	828	1.21738	Promoter (<=1kb)	16	85227203	85309176	81974	1	107984830	ENST00000653746.1	590	NA	LOC107984830	uncharacterized LOC107984830
chr16	85334378	85336254	1877	1.68152	Intron (ENST00000637419.1/23199, intron 1 of 2)	16	85357463	85359449	1987	1	23199	ENST00000568080.1	-21209	ENSG00000131149	GSE1	Gse1 coiled-coil protein
chr16	85481692	85482349	658	1.51888	Intron (ENST00000637419.1/23199, intron 2 of 2)	16	85555967	85654346	98380	1	23199	ENST00000635906.1	-73618	ENSG00000131149	GSE1	Gse1 coiled-coil protein
chr16	85597622	85597979	358	1.09198	Intron (ENST00000637419.1/23199, intron 2 of 2)	16	85611409	85673354	61946	1	23199	ENST00000405402.6	-13430	ENSG00000131149	GSE1	Gse1 coiled-coil protein
chr16	85881267	85882269	1003	1.1511	Distal Intergenic	16	85899116	85922606	23491	1	3394	ENST00000696884.1	-16847	ENSG00000140968	IRF8	interferon regulatory factor 8
chr16	85916355	85917191	837	1.66515	Promoter (1-2kb)	16	85918347	85918416	70	1	102466732	ENST00000614651.1	-1156	ENSG00000274134	MIR6774	microRNA 6774
chr16	85971252	85972271	1020	1.21551	Intron (ENST00000645754.1/124903741, intron 2 of 2)	16	85963328	85985386	22059	2	124903741	ENST00000645754.1	13115	NA	LOC124903741	uncharacterized LOC124903741
chr16	86196090	86196444	355	1.50697	Promoter (<=1kb)	16	86196181	86199720	3540	1	100506542	ENST00000601250.1	0	ENSG00000269186	LINC01082	long intergenic non-protein coding RNA 1082
chr16	86286059	86286400	342	1.66642	Promoter (<=1kb)	16	86221423	86286317	64895	2	101154687	ENST00000602425.2	0	NA	LINC01081	long intergenic non-protein coding RNA 1081
chr16	86405944	86406794	851	2.53961	Distal Intergenic	16	86331844	86349688	17845	2	732275	ENST00000656700.1	-56256	ENSG00000168367	LINC00917	long intergenic non-protein coding RNA 917
chr16	86505561	86506038	478	1.57337	Promoter (2-3kb)	16	86474554	86508852	34299	2	400550	ENST00000662100.1	2814	ENSG00000268388	FENDRR	FOXF1 adjacent non-coding developmental regulatory RNA
chr16	86529152	86529760	609	1.33479	Distal Intergenic	16	86532362	86542545	10184	2	64779	ENST00000562096.1	12785	ENSG00000103248	MTHFSD	methenyltetrahydrofolate synthetase domain containing
chr16	86758635	86759108	474	2.33326	Distal Intergenic	16	86764298	86771041	6744	1	107984819	ENST00000658013.1	-5190	NA	LOC107984819	uncharacterized LOC107984819
chr16	86807134	86807497	364	2.35422	Distal Intergenic	16	86764298	86771041	6744	1	107984819	ENST00000658013.1	42836	NA	LOC107984819	uncharacterized LOC107984819
chr16	86868758	86869310	553	2.26327	Distal Intergenic	16	86764298	86771041	6744	1	107984819	ENST00000658013.1	104460	NA	LOC107984819	uncharacterized LOC107984819
chr16	86929580	86930203	624	1.74517	Exon (ENST00000687059.1/ENST00000687059.1, exon 2 of 2)	16	87057784	87063991	6208	1	440390	ENST00000430050.2	-127581	ENSG00000232190	LINC02181	long intergenic non-protein coding RNA 2181
chr16	86931175	86932359	1185	1.92759	Exon (ENST00000687059.1/ENST00000687059.1, exon 1 of 2)	16	87057784	87063991	6208	1	440390	ENST00000430050.2	-125425	ENSG00000232190	LINC02181	long intergenic non-protein coding RNA 2181
chr16	86942849	86943141	293	1.37092	Intron (ENST00000670133.1/ENST00000670133.1, intron 1 of 2)	16	87057784	87063991	6208	1	440390	ENST00000430050.2	-114643	ENSG00000232190	LINC02181	long intergenic non-protein coding RNA 2181
chr16	87056322	87057142	821	1.51924	Promoter (<=1kb)	16	87057784	87063991	6208	1	440390	ENST00000430050.2	-642	ENSG00000232190	LINC02181	long intergenic non-protein coding RNA 2181
chr16	87160066	87161112	1047	1.11394	Intron (ENST00000562840.1/ENST00000562840.1, intron 1 of 4)	16	87212122	87226430	14309	1	101928708	ENST00000566092.1	-51010	ENSG00000261095	LOC101928708	uncharacterized LOC101928708
chr16	87420441	87421360	920	1.20614	Promoter (2-3kb)	16	87415312	87417926	2615	2	23174	ENST00000565193.1	-2515	ENSG00000140948	ZCCHC14	zinc finger CCHC-type containing 14
chr16	87518439	87519218	780	1.07455	Distal Intergenic	16	87494187	87515635	21449	1	101928737	ENST00000563921.1	24252	ENSG00000288568	ZCCHC14-DT	ZCCHC14 divergent transcript
chr16	87648891	87649394	504	1.00822	Intron (ENST00000537256.5/57338, intron 2 of 5)	16	87653562	87698142	44581	1	57338	ENST00000563609.1	-4168	ENSG00000154118	JPH3	junctophilin 3
chr16	87793694	87794320	627	1.15571	Intron (ENST00000561567.1/ENST00000561567.1, intron 1 of 1)	16	87773342	87779374	6033	2	102724467	ENST00000563993.6	-14320	NA	LOC102724467	uncharacterized LOC102724467
chr16	87880380	87882239	1860	1.14176	3' UTR	16	87888018	87892268	4251	2	763	ENST00000566402.2	10029	ENSG00000174990	CA5A	carbonic anhydrase 5A
chr16	87896035	87896290	256	1.0459	Intron (ENST00000649158.1/763, intron 5 of 6)	16	87888018	87892268	4251	2	763	ENST00000566402.2	-3767	ENSG00000174990	CA5A	carbonic anhydrase 5A
chr16	87922515	87922760	246	1.25872	Intron (ENST00000649158.1/763, intron 2 of 6)	16	87888013	87936529	48517	2	763	ENST00000649794.3	13769	ENSG00000174990	CA5A	carbonic anhydrase 5A
chr16	88424237	88425035	799	2.13087	5' UTR	16	88453280	88537031	83752	1	161882	ENST00000319555.8	-28245	ENSG00000179588	ZFPM1	zinc finger protein, FOG family member 1
chr16	88488919	88490017	1099	1.12124	Exon (ENST00000319555.8/161882, exon 3 of 10)	16	88468918	88469031	114	1	100847057	ENST00000577370.1	20001	ENSG00000263456	MIR5189	microRNA 5189
chr16	88504986	88505527	542	1.0322	Intron (ENST00000319555.8/161882, intron 3 of 9)	16	88512960	88531053	18094	2	100128882	ENST00000563243.1	25526	ENSG00000261744	ZFPM1-AS1	ZFPM1 antisense RNA 1
chr16	89003008	89003837	830	1.21642	Distal Intergenic	16	88874858	88977207	102350	2	863	ENST00000268679.9	-25801	ENSG00000129993	CBFA2T3	CBFA2/RUNX1 partner transcriptional co-repressor 3
chr16	89071140	89071730	591	2.64853	Distal Intergenic	16	89088375	89114473	26099	1	197322	ENST00000537895.5	-16645	ENSG00000176715	ACSF3	acyl-CoA synthetase family member 3
chr16	89183451	89183781	331	1.8937	Exon (ENST00000289746.3/1013, exon 4 of 14)	16	89171767	89186192	14426	1	1013	ENST00000524089.1	11684	ENSG00000129910	CDH15	cadherin 15
chr16	89788316	89789723	1408	1.37088	Intron (ENST00000561667.2/2175, intron 14 of 43)	16	89791563	89792725	1163	2	2175	ENST00000566133.1	3002	ENSG00000187741	FANCA	FA complementation group A
chr16_KI270728v1_random	1436734	1437878	1145	1.12386	Distal Intergenic	315	1139577	1147868	8292	2	653562	ENST00000613216.4	-288866	NA	SLC6A10PB	solute carrier family 6 member 8 pseudogene
chr16_KI270853v1_alt	74485	74756	272	1.24919	Promoter (<=1kb)	189	19814	74546	54733	2	5073	ENST00000632334.1	0	ENSG00000140694	PARN	poly(A)-specific ribonuclease
chr16_KI270853v1_alt	884897	885130	234	1.39946	Distal Intergenic	189	890755	898857	8103	2	23420	ENST00000633399.1	13727	ENSG00000103512	NOMO1	NODAL modulator 1
chr16_KI270853v1_alt	885401	885693	293	1.52383	Distal Intergenic	189	890755	898857	8103	2	23420	ENST00000633399.1	13164	ENSG00000103512	NOMO1	NODAL modulator 1
chr16_KI270853v1_alt	1957739	1958157	419	1.92585	Distal Intergenic	189	1951688	1952308	621	1	408050	ENST00000632143.1	6051	ENSG00000103226	NOMO3	NODAL modulator 3
chr16_KI270853v1_alt	2188113	2188497	385	1.77423	Distal Intergenic	189	2040292	2054986	14695	1	101059938	ENST00000618131.1	147821	ENSG00000214967	NPIPA7	nuclear pore complex interacting protein family member A7
chr16_KI270854v1_alt	23252	24253	1002	1.29828	Promoter (<=1kb)	190	24765	125679	100915	1	9727	ENST00000611004.4	-512	ENSG00000090565	RAB11FIP3	RAB11 family interacting protein 3
chr17	438607	438840	234	2.41861	Distal Intergenic	17	439978	445939	5962	2	359845	ENST00000329099.4	7099	ENSG00000183688	RFLNB	refilin B
chr17	615445	616133	689	1.87525	Exon (ENST00000574104.1/ENST00000574104.1, exon 1 of 1)	17	551775	628170	76396	2	55275	ENST00000681897.1	12037	ENSG00000141252	VPS53	VPS53 subunit of GARP complex
chr17	694642	695201	560	1.8346	3' UTR	17	552880	699341	146462	2	55275	ENST00000680274.1	4140	ENSG00000141252	VPS53	VPS53 subunit of GARP complex
chr17	780952	781341	390	1.1372	Promoter (<=1kb)	17	776881	782193	5313	2	51031	ENST00000576670.1	852	ENSG00000167699	GLOD4	glyoxalase domain containing 4
chr17	866862	867359	498	1.09443	Promoter (2-3kb)	17	799313	864111	64799	2	64359	ENST00000575801.5	-2751	ENSG00000167693	NXN	nucleoredoxin
chr17	1269122	1269426	305	2.17219	Promoter (1-2kb)	17	1270444	1271815	1372	1	727857	ENST00000391429.2	-1018	ENSG00000205899	BHLHA9	basic helix-loop-helix family member a9
chr17	1563116	1563727	612	2.10663	Promoter (<=1kb)	17	1517718	1562792	45075	2	5306	ENST00000313486.12	-324	ENSG00000174238	PITPNA	phosphatidylinositol transfer protein alpha
chr17	1563893	1564794	902	2.38537	Promoter (1-2kb)	17	1517718	1562792	45075	2	5306	ENST00000313486.12	-1101	ENSG00000174238	PITPNA	phosphatidylinositol transfer protein alpha
chr17	1571901	1572323	423	1.04166	3' UTR	17	1576603	1578705	2103	2	124935	ENST00000576537.1	6382	ENSG00000167703	SLC43A2	solute carrier family 43 member 2
chr17	1586945	1587575	631	1.28277	Exon (ENST00000571650.5/124935, exon 10 of 15)	17	1578254	1583698	5445	2	124935	ENST00000576769.1	-3247	ENSG00000167703	SLC43A2	solute carrier family 43 member 2
chr17	1776761	1777449	689	1.53692	Promoter (<=1kb)	17	1776450	1777565	1116	1	5176	ENST00000572517.1	311	ENSG00000132386	SERPINF1	serpin family F member 1
chr17	1787849	1788182	334	1.56038	Intron (ENST00000305513.12/114826, intron 5 of 10)	17	1783110	1783863	754	2	114826	ENST00000476292.1	-3986	ENSG00000186532	SMYD4	SET and MYND domain containing 4
chr17	1792445	1793951	1507	1.02534	Intron (ENST00000305513.12/114826, intron 5 of 10)	17	1781692	1800805	19114	2	114826	ENST00000491788.1	6854	ENSG00000186532	SMYD4	SET and MYND domain containing 4
chr17	1867500	1867996	497	1.66714	Intron (ENST00000571058.5/6117, intron 5 of 5)	17	1872127	1879305	7179	1	6117	ENST00000573924.1	-4131	ENSG00000132383	RPA1	replication protein A1
chr17	1908616	1908852	237	1.25713	Distal Intergenic	17	1891650	1897536	5887	1	6117	ENST00000573994.1	16966	ENSG00000132383	RPA1	replication protein A1
chr17	1943470	1943731	262	1.81287	Intron (ENST00000331238.7/146760, intron 1 of 1)	17	1891650	1897536	5887	1	6117	ENST00000573994.1	51820	ENSG00000132383	RPA1	replication protein A1
chr17	1944602	1944941	340	1.67208	Intron (ENST00000331238.7/146760, intron 1 of 1)	17	1891650	1897536	5887	1	6117	ENST00000573994.1	52952	ENSG00000132383	RPA1	replication protein A1
chr17	1956599	1956832	234	1.27872	Intron (ENST00000331238.7/146760, intron 1 of 1)	17	2017716	2019102	1387	1	105371485	ENST00000572287.1	-60884	ENSG00000228133	LOC105371485	uncharacterized LOC105371485
chr17	1981214	1982111	898	1.27539	Intron (ENST00000331238.7/146760, intron 1 of 1)	17	2017716	2019102	1387	1	105371485	ENST00000572287.1	-35605	ENSG00000228133	LOC105371485	uncharacterized LOC105371485
chr17	1996158	1996391	234	1.09234	Intron (ENST00000574520.3/ENST00000574520.3, intron 1 of 2)	17	2017716	2019102	1387	1	105371485	ENST00000572287.1	-21325	ENSG00000228133	LOC105371485	uncharacterized LOC105371485
chr17	2008737	2009072	336	1.94002	Intron (ENST00000331238.7/146760, intron 1 of 1)	17	2017716	2019102	1387	1	105371485	ENST00000572287.1	-8644	ENSG00000228133	LOC105371485	uncharacterized LOC105371485
chr17	2018234	2018939	706	1.35758	Promoter (<=1kb)	17	2017883	2020706	2824	1	105371485	ENST00000425277.1	351	ENSG00000228133	LOC105371485	uncharacterized LOC105371485
chr17	2022242	2022977	736	2.39084	Promoter (<=1kb)	17	2019952	2023664	3713	2	105371486	ENST00000574483.1	687	NA	LOC105371486	uncharacterized LOC105371486
chr17	2359098	2359517	420	1.15153	Promoter (2-3kb)	17	2361777	2363045	1269	1	9905	ENST00000574650.1	-2260	ENSG00000141258	SGSM2	small G protein signaling modulator 2
chr17	2375195	2376192	998	1.14679	Promoter (<=1kb)	17	2376360	2381050	4691	1	9905	ENST00000572841.1	-168	ENSG00000141258	SGSM2	small G protein signaling modulator 2
chr17	2382911	2383737	827	1.13208	Distal Intergenic	17	2379168	2380810	1643	1	9905	ENST00000572925.1	3743	ENSG00000141258	SGSM2	small G protein signaling modulator 2
chr17	2384309	2384671	363	1.18777	3' UTR	17	2387564	2388298	735	2	4335	ENST00000573384.1	3627	ENSG00000070444	MNT	MAX network transcriptional repressor
chr17	2512730	2513046	317	1.26843	Promoter (<=1kb)	17	2416058	2511891	95834	2	79066	ENST00000571669.6	-839	ENSG00000127804	METTL16	methyltransferase 16, RNA N6-adenosine
chr17	2755486	2756341	856	1.00189	Promoter (<=1kb)	17	2755705	3034207	278503	1	23108	ENST00000637138.1	0	ENSG00000132359	RAP1GAP2	RAP1 GTPase activating protein 2
chr17	2926208	2926631	424	1.46788	Intron (ENST00000637138.1/23108, intron 4 of 25)	17	2939951	3034207	94257	1	23108	ENST00000697392.1	-13320	ENSG00000132359	RAP1GAP2	RAP1 GTPase activating protein 2
chr17	3688776	3689041	266	1.15157	Promoter (<=1kb)	17	3673251	3688040	14790	2	5026	ENST00000552456.1	-736	ENSG00000083454	P2RX5	purinergic receptor P2X 5
chr17	3794975	3796085	1111	1.6871	Intron (ENST00000263087.9/3682, intron 1 of 30)	17	3714628	3801188	86561	2	3682	ENST00000263087.9	5103	ENSG00000083457	ITGAE	integrin subunit alpha E
chr17	3962450	3962917	468	1.08362	Promoter (1-2kb)	17	3953281	3964236	10956	2	489	ENST00000574202.1	1319	ENSG00000074370	ATP2A3	ATPase sarcoplasmic/endoplasmic reticulum Ca2+ transporting 3
chr17	4118625	4118918	294	1.08223	Intron (ENST00000381638.7/23140, intron 2 of 54)	17	4075952	4143020	67069	2	23140	ENST00000574474.1	24102	ENSG00000074755	ZZEF1	zinc finger ZZ-type and EF-hand domain containing 1
chr17	4428602	4428921	320	1.24481	Distal Intergenic	17	4433940	4488202	54263	1	201305	ENST00000714275.1	-5019	ENSG00000182557	SPNS3	SPNS lysolipid transporter 3, sphingosine-1-phosphate (putative)
chr17	4475352	4475686	335	1.36231	Promoter (2-3kb)	17	4477703	4488203	10501	1	201305	ENST00000714277.1	-2017	ENSG00000182557	SPNS3	SPNS lysolipid transporter 3, sphingosine-1-phosphate (putative)
chr17	4476017	4477176	1160	1.73348	Promoter (<=1kb)	17	4477703	4488203	10501	1	201305	ENST00000714277.1	-527	ENSG00000182557	SPNS3	SPNS lysolipid transporter 3, sphingosine-1-phosphate (putative)
chr17	4497101	4498619	1519	1.39786	Promoter (<=1kb)	17	4498881	4539035	40155	1	124976	ENST00000329078.8	-262	ENSG00000183018	SPNS2	SPNS lysolipid transporter 2, sphingosine-1-phosphate
chr17	4499280	4500057	778	1.05693	Promoter (<=1kb)	17	4497394	4499674	2281	2	107985053	ENST00000416958.1	0	NA	SPNS2-AS1	SPNS2 antisense RNA 1
chr17	4501014	4501773	760	1.77499	Promoter (1-2kb)	17	4497394	4499674	2281	2	107985053	ENST00000416958.1	-1340	NA	SPNS2-AS1	SPNS2 antisense RNA 1
chr17	4565863	4566195	333	1.16286	Intron (ENST00000574133.1/ENST00000574133.1, intron 1 of 1)	17	4557312	4560818	3507	2	124975	ENST00000574154.5	-5045	ENSG00000167741	GGT6	gamma-glutamyltransferase 6
chr17	4771528	4772096	569	1.22969	Promoter (<=1kb)	17	4771884	4783213	11330	1	9032	ENST00000576530.2	0	ENSG00000142484	TM4SF5	transmembrane 4 L six family member 5
chr17	4796826	4797515	690	1.09677	Promoter (<=1kb)	17	4797684	4798475	792	1	5694	ENST00000575643.1	-169	ENSG00000142507	PSMB6	proteasome 20S subunit beta 6
chr17	4969648	4970054	407	1.18111	Promoter (<=1kb)	17	4969702	4969771	70	2	102465521	ENST00000617935.1	0	ENSG00000274300	MIR6864	microRNA 6864
chr17	5034290	5035251	962	1.61501	Promoter (<=1kb)	17	5032716	5035422	2707	2	55065	ENST00000575919.1	171	ENSG00000132517	SLC52A1	solute carrier family 52 member 1
chr17	5717702	5717987	286	1.02884	Distal Intergenic	17	5700226	5704056	3831	2	124903903	ENST00000669214.1	-13646	NA	LOC124903903	uncharacterized LOC124903903
chr17	5877950	5878740	791	1.0851	Intron (ENST00000563763.5/339166, intron 2 of 3)	17	5772926	6080792	307867	1	23302	ENST00000573619.1	105024	ENSG00000179314	WSCD1	WSC domain containing 1
chr17	6232330	6232686	357	1.45091	Distal Intergenic	17	6189340	6190541	1202	2	105371508	ENST00000573698.2	-41789	ENSG00000262231	LOC105371508	uncharacterized LOC105371508
chr17	6471353	6472410	1058	1.48964	Promoter (<=1kb)	17	6455391	6473216	17826	2	83394	ENST00000576664.5	806	ENSG00000091622	PITPNM3	PITPNM family member 3
chr17	6678897	6679613	717	1.04166	Intron (ENST00000635042.1/ENST00000635042.1, intron 1 of 1)	17	6687354	6690884	3531	2	284111	ENST00000570687.1	11271	ENSG00000141485	SLC13A5	solute carrier family 13 member 5
chr17	6755264	6755777	514	2.30778	Promoter (<=1kb)	17	6755447	6758632	3186	1	54739	ENST00000573760.1	0	ENSG00000132530	XAF1	XIAP associated factor 1
chr17	6757367	6759102	1736	3.37251	Promoter (<=1kb)	17	6757397	6758592	1196	1	54739	ENST00000572495.1	0	ENSG00000132530	XAF1	XIAP associated factor 1
chr17	6759913	6760146	234	2.83431	Promoter (1-2kb)	17	6761718	6770780	9063	1	54739	ENST00000573518.1	-1572	ENSG00000132530	XAF1	XIAP associated factor 1
chr17	7018144	7018728	585	1.03245	Promoter (<=1kb)	17	7017911	7018022	112	2	574456	ENST00000385056.1	-122	ENSG00000284027	MIR497	microRNA 497
chr17	7106659	7107255	597	2.92637	Exon (ENST00000355035.9/433, exon 6 of 9)	17	7101575	7114240	12666	2	433	ENST00000446679.6	6985	ENSG00000161944	ASGR2	asialoglycoprotein receptor 2
chr17	7137365	7137900	536	1.51004	Promoter (<=1kb)	17	7137348	7144767	7420	1	105371512	ENST00000702255.1	17	NA	LOC105371512	uncharacterized LOC105371512
chr17	7296637	7296918	282	1.01176	Promoter (1-2kb)	17	7288263	7294639	6377	2	51087	ENST00000007699.10	-1998	ENSG00000006047	YBX2	Y-box binding protein 2
chr17	7380136	7380859	724	1.2024	Promoter (<=1kb)	17	7380534	7389774	9241	1	8711	ENST00000570896.5	0	ENSG00000174292	TNK1	tyrosine kinase non receptor 1
chr17	8480651	8480884	234	1.31214	Promoter (<=1kb)	17	8478312	8481445	3134	2	4628	ENST00000476737.1	561	ENSG00000133026	MYH10	myosin heavy chain 10
chr17	8668640	8669422	783	1.60935	Distal Intergenic	17	8474215	8631376	157162	2	4628	ENST00000688902.1	-37264	ENSG00000133026	MYH10	myosin heavy chain 10
chr17	8669638	8669885	248	1.29216	Distal Intergenic	17	8474215	8631376	157162	2	4628	ENST00000688902.1	-38262	ENSG00000133026	MYH10	myosin heavy chain 10
chr17	8888207	8888681	475	1.13517	Promoter (<=1kb)	17	8887427	8888513	1087	2	23533	ENST00000583039.1	0	ENSG00000141506	PIK3R5	phosphoinositide-3-kinase regulatory subunit 5
chr17	9673060	9673442	383	1.16143	Intron (ENST00000570827.6/124739, intron 3 of 14)	17	9669706	9686863	17158	1	124739	ENST00000575346.1	3354	ENSG00000154914	USP43	ubiquitin specific peptidase 43
chr17	10234558	10234856	299	1.16672	Distal Intergenic	17	9910606	10198606	288001	2	8522	ENST00000432992.7	-35952	ENSG00000007237	GAS7	growth arrest specific 7
chr17	13594189	13594764	576	1.46138	Intron (ENST00000284110.2/9955, intron 1 of 1)	17	13494032	13601929	107898	2	9955	ENST00000284110.2	7165	ENSG00000153976	HS3ST3A1	heparan sulfate-glucosamine 3-sulfotransferase 3A1
chr17	13775032	13776406	1375	1.18493	Exon (ENST00000690301.1/107985014, exon 5 of 5)	17	13776632	13792550	15919	2	107985014	ENST00000423323.2	16144	NA	LOC107985014	uncharacterized LOC107985014
chr17	15655425	15655847	423	1.08189	Intron (ENST00000416464.6/10626, intron 2 of 6)	17	15571491	15651653	80163	2	374286	ENST00000455584.2	-3772	ENSG00000241322	FBXW10B	F-box and WD repeat domain containing 10B
chr17	15806908	15807465	558	1.65567	Intron (ENST00000418821.3/101928567, intron 2 of 2)	17	15814457	15817692	3236	2	101928567	ENST00000653263.1	10227	NA	LINC02087	long intergenic non-protein coding RNA 2087
chr17	15910620	15911722	1103	1.07152	Distal Intergenic	17	15945130	15975746	30617	1	136	ENST00000304222.3	-33408	ENSG00000170425	ADORA2B	adenosine A2b receptor
chr17	15926084	15926530	447	1.13127	Distal Intergenic	17	15945130	15975746	30617	1	136	ENST00000304222.3	-18600	ENSG00000170425	ADORA2B	adenosine A2b receptor
chr17	16927435	16927789	355	1.23295	Exon (ENST00000261651.6/96597, exon 9 of 14)	17	16923996	16932505	8510	2	96597	ENST00000424239.5	4716	NA	TBC1D27P	TBC1 domain family member 27, pseudogene
chr17	16928085	16928416	332	1.04852	Intron (ENST00000261651.6/96597, intron 8 of 13)	17	16923996	16932505	8510	2	96597	ENST00000424239.5	4089	NA	TBC1D27P	TBC1 domain family member 27, pseudogene
chr17	17085570	17085827	258	1.10501	Intron (ENST00000651222.2/23164, intron 3 of 23)	17	17042849	17185560	142712	1	23164	ENST00000341712.8	42721	ENSG00000133030	MPRIP	myosin phosphatase Rho interacting protein
chr17	17087390	17088252	863	1.104	Intron (ENST00000651222.2/23164, intron 3 of 23)	17	17131617	17138419	6803	1	23164	ENST00000584936.2	-43365	ENSG00000133030	MPRIP	myosin phosphatase Rho interacting protein
chr17	17547046	17547543	498	1.22748	Intron (ENST00000395782.5/10400, intron 2 of 6)	17	17505563	17519080	13518	2	10400	ENST00000490392.5	-27966	ENSG00000133027	PEMT	phosphatidylethanolamine N-methyltransferase
chr17	17806524	17807132	609	1.22331	Promoter (2-3kb)	17	17809282	17810689	1408	1	10743	ENST00000582514.1	-2150	ENSG00000108557	RAI1	retinoic acid induced 1
chr17	18946355	18947022	668	1.89167	Promoter (2-3kb)	17	18943999	18944073	75	1	124904114	ENST00000391316.1	2356	ENSG00000212618	LOC124904114	small nucleolar RNA MBII-202
chr17	20183870	20184254	385	1.12947	Intron (ENST00000676570.1/92521, intron 3 of 7)	17	20205740	20237176	31437	1	92521	ENST00000582226.5	-21486	ENSG00000128487	SPECC1	sperm antigen with calponin homology and coiled-coil domains 1
chr17	20609762	20610110	349	1.60634	Distal Intergenic	17	20612912	20633234	20323	2	105371582	ENST00000428134.1	23124	ENSG00000227685	LINC02088	long intergenic non-protein coding RNA 2088
chr17	20707284	20707717	434	1.00502	Distal Intergenic	17	20716481	20725644	9164	1	100287072	ENST00000578210.5	-8764	NA	LOC100287072	ribosomal protein S6 kinase B1 pseudogene
chr17	21128023	21128631	609	1.02789	Promoter (1-2kb)	17	21126964	21191445	64482	1	25979	ENST00000579303.5	1059	ENSG00000109016	DHRS7B	dehydrogenase/reductase 7B
chr17	21227756	21228717	962	1.18879	Intron (ENST00000439136.2/107984969, intron 2 of 2)	17	21214331	21230035	15705	1	107984969	ENST00000439136.2	13425	ENSG00000235530	TMEM11-DT	TMEM11 divergent transcript
chr17	21242856	21244306	1451	1.41819	3' UTR	17	21238870	21253410	14541	2	256302	ENST00000611551.1	9104	ENSG00000274180	NATD1	N-acetyltransferase domain containing 1
chr17	27594736	27595034	299	1.66694	Promoter (2-3kb)	17	27592558	27604728	12171	1	8844	ENST00000579961.5	2178	ENSG00000141068	KSR1	kinase suppressor of ras 1
chr17	27792349	27794111	1763	1.13402	Promoter (<=1kb)	17	27756786	27793694	36909	2	4843	ENST00000697338.1	0	ENSG00000007171	NOS2	nitric oxide synthase 2
chr17	27845486	27845719	234	1.24976	Intron (ENST00000582441.1/201229, intron 3 of 4)	17	27882612	27883297	686	2	201229	ENST00000508816.1	37578	ENSG00000232859	LYRM9	LYR motif containing 9
chr17	28040503	28040856	354	1.25455	Promoter (<=1kb)	17	28041737	28048324	6588	1	102724517	ENST00000583517.1	-881	NA	LOC102724517	uncharacterized LOC102724517
chr17	28252005	28252350	346	1.31547	Distal Intergenic	17	28247444	28248289	846	1	23614	ENST00000583761.1	4561	ENSG00000290672	PPY2P	pancreatic polypeptide 2, pseudogene
chr17	29514595	29514860	266	1.87365	Exon (ENST00000577583.1/57551, exon 9 of 9)	17	29522288	29530738	8451	1	57551	ENST00000578653.1	-7428	ENSG00000160551	TAOK1	TAO kinase 1
chr17	30225122	30225825	704	1.02698	Intron (ENST00000650711.1/6532, intron 1 of 14)	17	30194319	30235697	41379	2	6532	ENST00000650711.1	9872	ENSG00000108576	SLC6A4	solute carrier family 6 member 4
chr17	30667046	30667383	338	1.09014	Intron (ENST00000578265.5/107133515, intron 4 of 4)	17	30646187	30665672	19486	1	105371723	ENST00000661384.1	20859	NA	LOC105371723	uncharacterized LOC105371723
chr17	30707534	30707767	234	1.0832	Promoter (1-2kb)	17	30709299	30770034	60736	1	440423	ENST00000578070.5	-1532	NA	SUZ12P1	SUZ12 pseudogene 1
chr17	31075849	31076093	245	1.69075	Intron (ENST00000580053.1/124903974, intron 2 of 3)	17	31041971	31059121	17151	2	646030	ENST00000581652.1	-16728	NA	LOC646030	leucine rich repeat containing 37B pseudogene
chr17	38286912	38287220	309	1.20816	Distal Intergenic	17	38297023	38323217	26195	1	84311	ENST00000619548.1	-9803	ENSG00000278845	MRPL45	mitochondrial ribosomal protein L45
chr17	38879924	38880679	756	1.13951	Intron (ENST00000433206.6/3927, intron 2 of 5)	17	38873890	38915141	41252	1	3927	ENST00000419929.1	6034	ENSG00000002834	LASP1	LIM and SH3 protein 1
chr17	40555186	40556046	861	1.02052	5' UTR	17	40554330	40561013	6684	2	1236	ENST00000579344.1	4967	ENSG00000126353	CCR7	C-C motif chemokine receptor 7
chr17	40699077	40699599	523	1.15087	Exon (ENST00000264651.3/192666, exon 6 of 8)	17	40697991	40703752	5762	2	192666	ENST00000264651.3	4153	ENSG00000167916	KRT24	keratin 24
chr17	40902517	40902934	418	1.01385	Distal Intergenic	17	40875889	40885242	9354	2	54474	ENST00000167588.4	-17275	ENSG00000171431	KRT20	keratin 20
chr17	41895306	41895643	338	1.15109	Intron (ENST00000590151.5/47, intron 14 of 28)	17	41904440	41905641	1202	2	47	ENST00000588547.1	9998	ENSG00000131473	ACLY	ATP citrate lyase
chr17	41895814	41896069	256	1.14304	Intron (ENST00000590151.5/47, intron 14 of 28)	17	41904440	41905641	1202	2	47	ENST00000588547.1	9572	ENSG00000131473	ACLY	ATP citrate lyase
chr17	42053760	42054569	810	1.09074	Intron (ENST00000692273.1/201181, intron 2 of 8)	17	42038232	42050601	12370	2	110806298	ENST00000587304.3	-3159	ENSG00000267221	C17orf113	chromosome 17 open reading frame 113
chr17	42061460	42062568	1109	1.12889	Promoter (2-3kb)	17	42061239	42065365	4127	2	201181	ENST00000453355.2	2797	ENSG00000187595	ZNF385C	zinc finger protein 385C
chr17	42111371	42111883	513	1.78976	Promoter (<=1kb)	17	42110816	42112463	1648	2	79132	ENST00000430773.1	580	ENSG00000108771	DHX58	DExH-box helicase 58
chr17	42112846	42113755	910	1.9212	Promoter (<=1kb)	17	42110779	42112714	1936	2	79132	ENST00000591220.5	-132	ENSG00000108771	DHX58	DExH-box helicase 58
chr17	42532870	42533104	235	1.12781	Distal Intergenic	17	42536241	42544449	8209	1	4669	ENST00000225927.7	-3137	ENSG00000108784	NAGLU	N-acetyl-alpha-glucosaminidase
chr17	42742117	42742384	268	1.12233	Promoter (2-3kb)	17	42703193	42745015	41823	2	2145	ENST00000586103.5	2631	ENSG00000108799	EZH1	enhancer of zeste 1 polycomb repressive complex 2 subunit
chr17	43175080	43175313	234	1.24976	Intron (ENST00000341165.10/4077, intron 1 of 20)	17	43171243	43209857	38615	1	4077	ENST00000589872.1	3837	ENSG00000188554	NBR1	NBR1 autophagy cargo receptor
chr17	43262605	43262878	274	1.09829	Intron (ENST00000594691.6/100874261, intron 1 of 3)	17	43266633	43266823	191	2	124904139	ENST00000613778.1	3945	ENSG00000276596	LOC124904139	U2 spliceosomal RNA
chr17	43323376	43323683	308	1.29484	Distal Intergenic	17	43224353	43305397	81045	2	100874261	ENST00000615433.2	-17979	ENSG00000236383	CCDC200	coiled-coil domain containing 200
chr17	43400239	43400577	339	1.47375	Promoter (1-2kb)	17	43398993	43401137	2145	1	379	ENST00000320033.5	1246	ENSG00000175906	ARL4D	ARF like GTPase 4D
chr17	43435811	43436212	402	2.43625	Distal Intergenic	17	43444707	43451200	6494	1	106660605	ENST00000588060.1	-8495	ENSG00000267151	MIR2117HG	MIR2117 host gene
chr17	43436428	43436765	338	2.39317	Distal Intergenic	17	43444707	43451200	6494	1	106660605	ENST00000588060.1	-7942	ENSG00000267151	MIR2117HG	MIR2117 host gene
chr17	43438260	43438677	418	1.07352	Distal Intergenic	17	43444707	43451200	6494	1	106660605	ENST00000588060.1	-6030	ENSG00000267151	MIR2117HG	MIR2117 host gene
chr17	44109037	44109578	542	1.23403	Promoter (1-2kb)	17	44093781	44111341	17561	2	10014	ENST00000591714.5	1763	ENSG00000108840	HDAC5	histone deacetylase 5
chr17	44543119	44543651	533	1.4145	Distal Intergenic	17	44557484	44561262	3779	1	2535	ENST00000315323.5	-13833	ENSG00000180340	FZD2	frizzled class receptor 2
chr17	45066846	45067105	260	1.60894	Intron (ENST00000678938.1/4836, intron 1 of 11)	17	45061679	45105986	44308	1	4836	ENST00000592654.3	5167	ENSG00000136448	NMT1	N-myristoyltransferase 1
chr17	45114319	45115256	938	1.0792	Promoter (<=1kb)	17	45114367	45114433	67	2	102465470	ENST00000611997.1	0	ENSG00000277249	MIR6784	microRNA 6784
chr17	45240477	45241384	908	1.02318	Promoter (<=1kb)	17	45240315	45241197	883	2	107985040	ENST00000393507.2	0	ENSG00000233175	FMNL1-AS1	FMNL1 antisense RNA 1
chr17	45262602	45262938	337	1.00854	Promoter (<=1kb)	17	45262204	45268259	6056	1	100133991	ENST00000663374.1	398	NA	MAP3K14-AS1	MAP3K14 antisense RNA 1
chr17	45263103	45263352	250	1.08928	Promoter (<=1kb)	17	45262204	45268259	6056	1	100133991	ENST00000663374.1	899	NA	MAP3K14-AS1	MAP3K14 antisense RNA 1
chr17	47864657	47864972	316	1.08381	Exon (ENST00000581213.1/ENST00000581213.1, exon 2 of 2)	17	47844908	47855874	10967	2	80320	ENST00000342234.3	-8783	ENSG00000189120	SP6	Sp6 transcription factor
chr17	47952342	47952784	443	1.6341	3' UTR	17	47948054	47981736	33683	1	80279	ENST00000641877.1	4288	ENSG00000108465	CDK5RAP3	CDK5 regulatory subunit associated protein 3
chr17	48647260	48647918	659	1.32569	Promoter (<=1kb)	17	48635923	48647023	11101	2	127379715	ENST00000433510.2	-237	NA	LINC03057	long intergenic non-protein coding RNA 3057
chr17	49038936	49039199	264	1.12789	Intron (ENST00000290341.8/10642, intron 6 of 14)	17	49026392	49038438	12047	1	10642	ENST00000505562.1	12544	ENSG00000159217	IGF2BP1	insulin like growth factor 2 mRNA binding protein 1
chr17	49039402	49040009	608	1.12173	Exon (ENST00000290341.8/10642, exon 7 of 15)	17	49026392	49038438	12047	1	10642	ENST00000505562.1	13010	ENSG00000159217	IGF2BP1	insulin like growth factor 2 mRNA binding protein 1
chr17	49578503	49578764	262	1.84448	Promoter (2-3kb)	17	49576122	49582290	6169	1	11248	ENST00000513748.1	2381	ENSG00000182575	NXPH3	neurexophilin 3
chr17	49579601	49581224	1624	1.718	3' UTR	17	49576122	49582290	6169	1	11248	ENST00000513748.1	3479	ENSG00000182575	NXPH3	neurexophilin 3
chr17	49791408	49791650	243	1.13845	Promoter (1-2kb)	17	49789653	49829096	39444	1	11143	ENST00000435742.2	1755	ENSG00000136504	KAT7	lysine acetyltransferase 7
chr17	49815016	49815723	708	1.06018	Promoter (<=1kb)	17	49815031	49827555	12525	1	11143	ENST00000514540.6	0	ENSG00000136504	KAT7	lysine acetyltransferase 7
chr17	49882485	49883068	584	1.03817	Distal Intergenic	17	49838300	49848069	9770	2	255061	ENST00000436235.6	-34416	ENSG00000176358	TAC4	tachykinin precursor 4
chr17	49898753	49899097	345	1.33953	Exon (ENST00000515692.1/ENST00000515692.1, exon 4 of 5)	17	49838300	49848069	9770	2	255061	ENST00000436235.6	-50684	ENSG00000176358	TAC4	tachykinin precursor 4
chr17	50153616	50154637	1022	1.36375	Promoter (2-3kb)	17	50133737	50150677	16941	2	84687	ENST00000612501.2	-2939	ENSG00000108819	PPP1R9B	protein phosphatase 1 regulatory subunit 9B
chr17	50397692	50398157	466	1.04326	Promoter (<=1kb)	17	50381238	50397523	16286	2	55379	ENST00000225972.8	-169	ENSG00000108829	LRRC59	leucine rich repeat containing 59
chr17	50486936	50488610	1675	2.03317	Promoter (2-3kb)	17	50484029	50484863	835	1	55316	ENST00000513650.1	2907	ENSG00000136444	RSAD1	radical S-adenosyl methionine domain containing 1
chr17	50588786	50589079	294	1.26843	Intron (ENST00000359106.10/8913, intron 9 of 37)	17	50599725	50607510	7786	1	8913	ENST00000506520.1	-10646	ENSG00000006283	CACNA1G	calcium voltage-gated channel subunit alpha1 G
chr17	50621519	50622012	494	1.19174	Exon (ENST00000359106.10/8913, exon 35 of 38)	17	50627032	50631940	4909	2	101927253	ENST00000502435.1	9928	ENSG00000251239	LOC101927253	uncharacterized LOC101927253
chr17	51706629	51707722	1094	1.51939	Intron (ENST00000570565.5/56934, intron 4 of 8)	17	51661593	51747788	86196	2	56934	ENST00000575097.1	40066	ENSG00000154975	CA10	carbonic anhydrase 10
chr17	51745355	51745640	286	1.09914	Promoter (2-3kb)	17	51661593	51747788	86196	2	56934	ENST00000575097.1	2148	ENSG00000154975	CA10	carbonic anhydrase 10
chr17	55026728	55027044	317	1.84063	Intron (ENST00000376352.6/252983, intron 8 of 17)	17	55030807	55043375	12569	1	252983	ENST00000468837.1	-3763	ENSG00000166263	STXBP4	syntaxin binding protein 4
chr17	57109870	57110514	645	1.05471	3' UTR	17	57106719	57120597	13879	1	8165	ENST00000573326.1	3151	ENSG00000121057	AKAP1	A-kinase anchoring protein 1
chr17	57557573	57557924	352	1.38061	Intron (ENST00000416426.6/124540, intron 7 of 13)	17	57529676	57596950	67275	1	124540	ENST00000674574.1	27897	ENSG00000153944	MSI2	musashi RNA binding protein 2
chr17	58329303	58329789	487	1.12508	Promoter (<=1kb)	17	58329605	58352377	22773	1	100506779	ENST00000580633.5	0	ENSG00000265148	TSPOAP1-AS1	TSPOAP1, SUPT4H1 and RNF43 antisense RNA 1
chr17	59391001	59391345	345	1.16931	Promoter (2-3kb)	17	59388840	59397149	8310	1	388403	ENST00000582813.1	2161	ENSG00000175155	YPEL2	yippee like 2
chr17	59418528	59419446	919	1.23596	Distal Intergenic	17	59388840	59397149	8310	1	388403	ENST00000582813.1	29688	ENSG00000175155	YPEL2	yippee like 2
chr17	59423067	59423513	447	1.45284	Exon (ENST00000665301.2/101927728, exon 3 of 3)	17	59388840	59397149	8310	1	388403	ENST00000582813.1	34227	ENSG00000175155	YPEL2	yippee like 2
chr17	59505367	59505702	336	1.07729	Intron (ENST00000665301.2/101927728, intron 1 of 2)	17	59429163	59526649	97487	2	101927728	ENST00000671404.1	20947	NA	LINC01476	long intergenic non-protein coding RNA 1476
chr17	59558040	59558305	266	1.15342	Distal Intergenic	17	59565558	59574259	8702	1	79665	ENST00000580218.5	-7253	ENSG00000108406	DHX40	DEAH-box helicase 40
chr17	60960335	60961033	699	2.48914	Intron (ENST00000407086.8/54828, intron 14 of 23)	17	60986857	61015785	28929	1	54828	ENST00000590352.1	-25824	ENSG00000141376	BCAS3	BCAS3 microtubule associated cell migration factor
chr17	61226942	61228128	1187	1.37484	Intron (ENST00000407086.8/54828, intron 22 of 23)	17	61245216	61392831	147616	1	54828	ENST00000592702.5	-17088	ENSG00000141376	BCAS3	BCAS3 microtubule associated cell migration factor
chr17	61402987	61403797	811	1.10534	Promoter (2-3kb)	17	61400365	61409124	8760	1	6909	ENST00000477081.1	2622	ENSG00000121068	TBX2	T-box transcription factor 2
chr17	62440087	62441246	1160	1.36627	Exon (ENST00000333483.14/339175, exon 5 of 8)	17	62434861	62440756	5896	1	339175	ENST00000582027.1	5226	ENSG00000087995	METTL2A	methyltransferase 2A, tRNA N3-cytidine
chr17	62668557	62668949	393	1.90216	Intron (ENST00000303375.10/9902, intron 6 of 29)	17	62676394	62680194	3801	1	9902	ENST00000584682.1	-7445	ENSG00000011028	MRC2	mannose receptor C-type 2
chr17	63481779	63482729	951	1.16314	Promoter (1-2kb)	17	63484338	63487073	2736	1	1636	ENST00000579726.5	-1609	ENSG00000159640	ACE	angiotensin I converting enzyme
chr17	63543080	63543398	319	1.03747	Intron (ENST00000456941.6/81033, intron 10 of 13)	17	63550222	63594279	44058	1	10238	ENST00000431926.7	-6824	ENSG00000136485	DCAF7	DDB1 and CUL4 associated factor 7
chr17	63672527	63673871	1345	1.24368	3' UTR	17	63666986	63688868	21883	1	4215	ENST00000585302.1	5541	ENSG00000198909	MAP3K3	mitogen-activated protein kinase kinase kinase 3
chr17	64163756	64164085	330	1.51146	Intron (ENST00000258991.7/55852, intron 7 of 11)	17	64147441	64156234	8794	2	55852	ENST00000584498.5	-7522	ENSG00000136478	TEX2	testis expressed 2
chr17	64230442	64231443	1002	1.02109	Promoter (<=1kb)	17	64147674	64230756	83083	2	55852	ENST00000583097.5	0	ENSG00000136478	TEX2	testis expressed 2
chr17	65315556	65315904	349	1.25218	Distal Intergenic	17	65188704	65227692	38989	1	8787	ENST00000577595.1	126852	ENSG00000108370	RGS9	regulator of G protein signaling 9
chr17	66292142	66292638	497	1.17676	Distal Intergenic	17	66302613	66810743	508131	1	5578	ENST00000413366.8	-9975	ENSG00000154229	PRKCA	protein kinase C alpha
chr17	66466932	66467833	902	1.1835	Intron (ENST00000413366.8/5578, intron 2 of 16)	17	66398069	66416854	18786	2	101928001	ENST00000584715.5	-50078	NA	PRKCA-AS1	PRKCA antisense RNA 1
chr17	66685844	66686165	322	1.35483	Intron (ENST00000413366.8/5578, intron 5 of 16)	17	66787072	66787168	97	1	693219	ENST00000385208.1	-100907	ENSG00000207943	MIR634	microRNA 634
chr17	66974609	66977121	2513	1.04092	Intron (ENST00000262138.4/27092, intron 1 of 3)	17	66964707	67033398	68692	1	27092	ENST00000262138.4	9902	ENSG00000075461	CACNG4	calcium voltage-gated channel auxiliary subunit gamma 4
chr17	66979581	66980330	750	1.00393	Intron (ENST00000262138.4/27092, intron 1 of 3)	17	66964707	67033398	68692	1	27092	ENST00000262138.4	14874	ENSG00000075461	CACNG4	calcium voltage-gated channel auxiliary subunit gamma 4
chr17	67013107	67014281	1175	1.23497	Intron (ENST00000262138.4/27092, intron 1 of 3)	17	67044554	67056797	12244	1	786	ENST00000226021.5	-30273	ENSG00000108878	CACNG1	calcium voltage-gated channel auxiliary subunit gamma 1
chr17	67400929	67401301	373	1.20928	Intron (ENST00000580974.6/26207, intron 1 of 9)	17	67384983	67385726	744	2	124904047	ENST00000702655.1	-15203	ENSG00000290052	LOC124904047	uncharacterized LOC124904047
chr17	68041300	68041711	412	1.04236	Promoter (<=1kb)	17	68040301	68046840	6540	1	3838	ENST00000583392.2	999	ENSG00000182481	KPNA2	karyopherin subunit alpha 2
chr17	68337580	68338137	558	1.38582	Intron (ENST00000448504.6/22901, intron 2 of 11)	17	68346747	68420525	73779	1	22901	ENST00000582154.5	-8610	ENSG00000141337	ARSG	arylsulfatase G
chr17	68339704	68340024	321	1.05256	Intron (ENST00000448504.6/22901, intron 2 of 11)	17	68346747	68420525	73779	1	22901	ENST00000582154.5	-6723	ENSG00000141337	ARSG	arylsulfatase G
chr17	69417608	69418054	447	1.04982	Promoter (2-3kb)	17	69414834	69542510	127677	1	5608	ENST00000359094.7	2774	ENSG00000108984	MAP2K6	mitogen-activated protein kinase kinase 6
chr17	69457730	69458348	619	1.06621	Intron (ENST00000590474.7/5608, intron 1 of 11)	17	69414834	69542510	127677	1	5608	ENST00000359094.7	42896	ENSG00000108984	MAP2K6	mitogen-activated protein kinase kinase 6
chr17	73064982	73065299	318	1.7775	Intron (ENST00000255559.8/201266, intron 3 of 9)	17	72849786	73089764	239979	2	201266	ENST00000583146.5	24465	ENSG00000133195	SLC39A11	solute carrier family 39 member 11
chr17	73098140	73099821	1682	1.2591	Distal Intergenic	17	73084835	73092712	7878	2	201266	ENST00000579018.5	-5428	ENSG00000133195	SLC39A11	solute carrier family 39 member 11
chr17	73395114	73395595	482	1.00175	Exon (ENST00000392650.8/54549, exon 25 of 45)	17	73337939	73414655	76717	2	54549	ENST00000424778.1	19060	ENSG00000069188	SDK2	sidekick cell adhesion molecule 2
chr17	73421170	73421438	269	2.12683	Intron (ENST00000392650.8/54549, intron 15 of 44)	17	73337939	73414655	76717	2	54549	ENST00000424778.1	-6515	ENSG00000069188	SDK2	sidekick cell adhesion molecule 2
chr17	73562806	73563408	603	1.47466	Intron (ENST00000392650.8/54549, intron 1 of 44)	17	73513612	73521407	7796	1	101928251	ENST00000583712.2	49194	ENSG00000264985	LOC101928251	uncharacterized LOC101928251
chr17	73834982	73835225	244	1.44571	Exon (ENST00000580776.1/ENST00000580776.1, exon 2 of 2)	17	73750330	73828520	78191	2	283982	ENST00000544677.1	-6462	NA	LINC00469	long intergenic non-protein coding RNA 469
chr17	75326070	75326878	809	2.04887	Promoter (<=1kb)	17	75320345	75326338	5994	2	2885	ENST00000462266.1	0	ENSG00000177885	GRB2	growth factor receptor bound protein 2
chr17	75543247	75543700	454	1.07756	Promoter (<=1kb)	17	75543261	75559299	16039	1	3993	ENST00000581713.5	0	ENSG00000073350	LLGL2	LLGL scribble cell polarity complex component 2
chr17	75544965	75545641	677	1.56041	Promoter (<=1kb)	17	75546148	75559345	13198	1	3993	ENST00000583658.1	-507	ENSG00000073350	LLGL2	LLGL scribble cell polarity complex component 2
chr17	75552693	75554609	1917	1.70848	Intron (ENST00000580578.5/3993, intron 2 of 5)	17	75557805	75575208	17404	1	3993	ENST00000545227.6	-3196	ENSG00000073350	LLGL2	LLGL scribble cell polarity complex component 2
chr17	75559745	75560384	640	1.2296	Promoter (<=1kb)	17	75558975	75563369	4395	1	3993	ENST00000582860.1	770	ENSG00000073350	LLGL2	LLGL scribble cell polarity complex component 2
chr17	75814621	75815581	961	2.55406	Promoter (2-3kb)	17	75812148	75815221	3074	1	85451	ENST00000586217.1	2473	ENSG00000132478	UNK	unk zinc finger
chr17	75920741	75921700	960	1.59672	Promoter (1-2kb)	17	75920273	75923473	3201	2	85302	ENST00000586838.1	1773	ENSG00000188878	FBF1	Fas binding factor 1
chr17	76414539	76415295	757	1.06028	Intron (ENST00000319380.12/63893, intron 1 of 17)	17	76401731	76405232	3502	2	63893	ENST00000586505.1	-9307	ENSG00000175931	UBE2O	ubiquitin conjugating enzyme E2 O
chr17	76871726	76872181	456	1.68543	Promoter (<=1kb)	17	76872647	76950382	77736	1	146664	ENST00000428789.6	-466	ENSG00000167889	MGAT5B	alpha-1,6-mannosylglycoprotein 6-beta-N-acetylglucosaminyltransferase B
chr17	76872691	76872926	236	1.6679	Promoter (<=1kb)	17	76872711	76949447	76737	1	146664	ENST00000565043.5	0	ENSG00000167889	MGAT5B	alpha-1,6-mannosylglycoprotein 6-beta-N-acetylglucosaminyltransferase B
chr17	77054931	77055383	453	1.31721	Distal Intergenic	17	77086716	77093762	7047	1	654434	ENST00000568363.5	-31333	ENSG00000234912	SNHG20	small nucleolar RNA host gene 20
chr17	78182133	78182445	313	1.37002	Intron (ENST00000301634.12/7083, intron 4 of 6)	17	78175069	78187021	11953	2	7083	ENST00000592126.1	4576	ENSG00000167900	TK1	thymidine kinase 1
chr17	78226704	78227373	670	1.7775	Distal Intergenic	17	78231310	78240987	9678	1	283999	ENST00000586400.5	-3937	ENSG00000204278	TMEM235	transmembrane protein 235
chr17	78372271	78372531	261	1.19023	Intron (ENST00000592569.1/101928674, intron 4 of 4)	17	78378649	78396385	17737	1	9489	ENST00000586325.5	-6118	ENSG00000087157	PGS1	phosphatidylglycerophosphate synthase 1
chr17	78391298	78392830	1533	1.50926	3' UTR	17	78399289	78424557	25269	1	9489	ENST00000588281.5	-6459	ENSG00000087157	PGS1	phosphatidylglycerophosphate synthase 1
chr17	78411262	78412785	1524	1.24424	Intron (ENST00000589425.5/9489, intron 6 of 8)	17	78403964	78419927	15964	1	9489	ENST00000586355.1	7298	ENSG00000087157	PGS1	phosphatidylglycerophosphate synthase 1
chr17	78958449	78959002	554	1.51067	Distal Intergenic	17	78972769	78974796	2028	2	3959	ENST00000592255.1	15794	ENSG00000108679	LGALS3BP	galectin 3 binding protein
chr17	79048041	79048404	364	1.51576	Promoter (1-2kb)	17	79046901	79048316	1416	1	114897	ENST00000582625.1	1140	ENSG00000173918	C1QTNF1	C1q and TNF related 1
chr17	79154815	79155105	291	1.44137	Intron (ENST00000583458.5/146713, intron 3 of 13)	17	79115698	79183472	67775	2	146713	ENST00000580508.1	28367	ENSG00000167281	RBFOX3	RNA binding fox-1 homolog 3
chr17	79732801	79733408	608	1.22354	Promoter (1-2kb)	17	79730943	79742219	11277	1	339221	ENST00000328313.10	1858	ENSG00000182156	ENPP7	ectonucleotide pyrophosphatase/phosphodiesterase 7
chr17	80111307	80112167	861	1.77349	Promoter (<=1kb)	17	80111733	80112948	1216	1	2548	ENST00000572803.1	0	ENSG00000171298	GAA	alpha glucosidase
chr17	80682415	80682699	285	1.24012	Intron (ENST00000574767.5/57521, intron 2 of 11)	17	80708933	80754104	45172	1	57521	ENST00000572733.1	-26234	ENSG00000141564	RPTOR	regulatory associated protein of MTOR complex 1
chr17	80959007	80960216	1210	1.84961	Exon (ENST00000306801.8/57521, exon 30 of 34)	17	80948550	80961444	12895	1	57521	ENST00000573163.1	10457	ENSG00000141564	RPTOR	regulatory associated protein of MTOR complex 1
chr17	81349954	81350235	282	1.22304	Distal Intergenic	17	81339183	81345966	6784	2	119545628	ENST00000665286.1	-3988	ENSG00000287431	RENO1	regulator of early neurogenesis 1
chr17	81409627	81409888	262	1.37179	Intron (ENST00000675386.2/57597, intron 2 of 27)	17	81400716	81400778	63	2	100616294	ENST00000584184.1	-8849	ENSG00000266392	MIR4740	microRNA 4740
chr17	81480155	81481011	857	1.14464	Exon (ENST00000617888.1/ENST00000617888.1, exon 1 of 1)	17	81462559	81463755	1197	1	57597	ENST00000582709.1	17596	ENSG00000266074	BAHCC1	BAH domain and coiled-coil containing 1
chr17	81527261	81528502	1242	2.72404	Promoter (<=1kb)	17	81528377	81537130	8754	1	25794	ENST00000417245.7	0	ENSG00000186765	FSCN2	fascin actin-bundling protein 2, retinal
chr17	81638496	81639143	648	1.65147	Promoter (1-2kb)	17	81637202	81648754	11553	1	83882	ENST00000696048.1	1294	ENSG00000182612	TSPAN10	tetraspanin 10
chr17	81840601	81842241	1641	1.93615	Distal Intergenic	17	81843163	81846227	3065	2	5034	ENST00000571507.6	3986	ENSG00000185624	P4HB	prolyl 4-hydroxylase subunit beta
chr17	81886450	81887319	870	1.08401	Promoter (1-2kb)	17	81888341	81888987	647	2	10189	ENST00000504015.2	1668	ENSG00000183684	ALYREF	Aly/REF export factor
chr17	81887527	81887780	254	1.22159	Promoter (1-2kb)	17	81888341	81888987	647	2	10189	ENST00000504015.2	1207	ENSG00000183684	ALYREF	Aly/REF export factor
chr17	81900450	81900775	326	1.12311	Promoter (1-2kb)	17	81902238	81902905	668	1	256933	ENST00000333383.8	-1463	ENSG00000183979	NPB	neuropeptide B
chr17	81922072	81923194	1123	2.33231	Promoter (<=1kb)	17	81922899	81924511	1613	1	128385369	ENST00000580897.1	0	ENSG00000264769	MAFG-AS1	MAFG antisense RNA 1
chr17	81980751	81981069	319	1.37289	Promoter (2-3kb)	17	81978186	82017406	39221	1	79058	ENST00000584454.5	2565	ENSG00000169696	ASPSCR1	ASPSCR1 tether for SLC2A4, UBX domain containing
chr17	81982182	81982601	420	1.40606	Intron (ENST00000581484.5/79058, intron 2 of 6)	17	81978186	82017406	39221	1	79058	ENST00000584454.5	3996	ENSG00000169696	ASPSCR1	ASPSCR1 tether for SLC2A4, UBX domain containing
chr17	81982856	81983529	674	1.36378	Intron (ENST00000581484.5/79058, intron 2 of 6)	17	81978186	82017406	39221	1	79058	ENST00000584454.5	4670	ENSG00000169696	ASPSCR1	ASPSCR1 tether for SLC2A4, UBX domain containing
chr17	82003287	82003957	671	3.32435	Promoter (<=1kb)	17	82004345	82017404	13060	1	79058	ENST00000577733.5	-388	ENSG00000169696	ASPSCR1	ASPSCR1 tether for SLC2A4, UBX domain containing
chr17	82034284	82034746	463	1.3566	Promoter (1-2kb)	17	82032878	82034204	1327	1	5881	ENST00000585014.1	1406	ENSG00000169750	RAC3	Rac family small GTPase 3
chr17	82152358	82153928	1571	1.6321	Promoter (<=1kb)	17	82111986	82152299	40314	2	284001	ENST00000392346.6	-59	ENSG00000176155	CCDC57	coiled-coil domain containing 57
chr17	82248339	82248572	234	1.30917	Promoter (<=1kb)	17	82239023	82248980	9958	2	1453	ENST00000584672.1	408	ENSG00000141551	CSNK1D	casein kinase 1 delta
chr17	82715853	82716120	268	1.00309	Promoter (<=1kb)	17	82713908	82716255	2348	2	101929552	ENST00000574471.1	135	ENSG00000263063	LOC101929552	uncharacterized LOC101929552
chr17	83121779	83122743	965	1.36865	Distal Intergenic	17	83135734	83146190	10457	1	101929650	ENST00000654400.1	-12991	NA	LOC101929650	uncharacterized LOC101929650
chr17	83133240	83134574	1335	1.15388	Promoter (1-2kb)	17	83135734	83146190	10457	1	101929650	ENST00000654400.1	-1160	NA	LOC101929650	uncharacterized LOC101929650
chr17	83155135	83155462	328	1.50972	Intron (ENST00000651869.1/101929650, intron 2 of 3)	17	83144131	83177607	33477	1	101929650	ENST00000572343.1	11004	NA	LOC101929650	uncharacterized LOC101929650
[truncated: 3,345 more rows]

## Sheet: B_MCas1_H3K4me1 reduced
seqnames	start	end	width	Log2 Fold Change	annotation	geneChr	geneStart	geneEnd	geneLength	geneStrand	geneId	transcriptId	distanceToTSS	ENSEMBL	SYMBOL	GENENAME
chr1	5108937	5109215	279	-1.23115	Distal Intergenic	1	5086459	5090899	4441	2	105376681	ENST00000443270.1	-18038	NA	LINC02782	long intergenic non-protein coding RNA 2782
chr1	46846510	46846766	257	-1.09504	Intron (ENST00000505841.5/163720, intron 9 of 11)	1	46817048	46819015	1968	1	1580	ENST00000497005.1	29462	ENSG00000142973	CYP4B1	cytochrome P450 family 4 subfamily B member 1
chr11	82880133	82880494	362	-1.03972	Intron (ENST00000313010.8/5547, intron 1 of 8)	11	82823044	82861222	38179	2	5547	ENST00000681781.1	-18911	ENSG00000137509	PRCP	prolylcarboxypeptidase
chr13	48018716	48018998	283	-1.12849	Intron (ENST00000646804.1/8803, intron 1 of 10)	13	47942661	48001305	58645	2	8803	ENST00000643023.1	-17411	ENSG00000136143	SUCLA2	succinate-CoA ligase ADP-forming subunit beta
chr15	72971363	72971843	481	-1.13654	Distal Intergenic	15	73051710	73305205	253496	1	4756	ENST00000339362.9	-79867	ENSG00000067141	NEO1	neogenin 1
chr16	90010768	90011034	267	-1.01289	Promoter (<=1kb)	16	90004871	90010211	5341	2	79007	ENST00000392973.8	-557	ENSG00000003249	DBNDD1	dysbindin domain containing 1
chr3	130857439	130857748	310	-1.05088	Intron (ENST00000505330.5/27032, intron 1 of 26)	3	130850783	130856223	5441	1	27032	ENST00000509150.1	6656	ENSG00000017260	ATP2C1	ATPase secretory pathway Ca2+ transporting 1
chr3_KI270937v1_alt	77748	77996	249	-1.02613	Exon (ENST00000630878.2/440993, exon 3 of 3)	68	61320	73536	12217	2	200958	ENST00000616892.2	-4212	ENSG00000176945	MUC20	mucin 20, cell surface associated
chr5	32436967	32437291	325	-1.25697	Intron (ENST00000265069.13/51663, intron 2 of 19)	5	32419820	32444496	24677	2	51663	ENST00000505204.1	7205	ENSG00000056097	ZFR	zinc finger RNA binding protein
chr5	34609325	34609576	252	-1.00131	Distal Intergenic	5	34656328	34832612	176285	1	26064	ENST00000265109.8	-46752	ENSG00000039560	RAI14	retinoic acid induced 14
chr5	34771020	34771371	352	-1.09515	Intron (ENST00000265109.8/26064, intron 3 of 17)	5	34728574	34811071	82498	1	26064	ENST00000509247.1	42446	ENSG00000039560	RAI14	retinoic acid induced 14
chr5	36239857	36240090	234	-1.03188	Promoter (1-2kb)	5	36192592	36241391	48800	2	133686	ENST00000397338.5	1301	ENSG00000152620	NADK2	NAD kinase 2, mitochondrial
chr5	51034474	51034707	234	-1.19845	Distal Intergenic	5	50969217	50970167	951	2	100287592	ENST00000506534.2	-64307	ENSG00000251573	LINC02106	long intergenic non-protein coding RNA 2106
chr5	137282240	137282614	375	-1.03561	Intron (ENST00000394945.6/6695, intron 2 of 10)	5	137112435	137313538	201104	2	6695	ENST00000510405.5	30924	ENSG00000152377	SPOCK1	SPARC (osteonectin), cwcv and kazal like domains proteoglycan 1
chr6	92864749	92865276	528	-1.03959	Distal Intergenic	6	92790453	92790665	213	1	124901507	ENST00000408528.2	74296	ENSG00000221455	LOC124901507	small nucleolar RNA U3
chr7	97912661	97912894	234	-1.00899	Intron (ENST00000641390.1/107986827, intron 4 of 17)	7	97852136	97928411	76276	2	440	ENST00000641315.1	15517	ENSG00000070669	ASNS	asparagine synthetase (glutamine-hydrolyzing)
chr7	124482499	124482770	272	-1.33968	Intron (ENST00000652254.1/ENST00000652254.1, intron 3 of 3)	7	124476317	124477664	1348	1	136157	ENST00000473520.2	6182	ENSG00000230268	SSU72L6	SSU72 like 6
chr7	136098879	136099126	248	-1.12874	Intron (ENST00000657456.1/105375523, intron 1 of 4)	7	136092957	136437426	344470	1	105375523	ENST00000435996.1	5922	ENSG00000232053	LOC105375523	uncharacterized LOC105375523
chr8	29529970	29530237	268	-1.08672	Exon (ENST00000521101.1/ENST00000521101.1, exon 2 of 2)	8	29548171	29564341	16171	1	105379351	ENST00000522028.1	-17934	NA	LINC02948	long intergenic non-protein coding RNA 2948
chr9	14309528	14309761	234	-1.14724	Promoter (1-2kb)	9	14087629	14308073	220445	2	4781	ENST00000636057.1	-1455	ENSG00000147862	NFIB	nuclear factor I B
chr9	81413374	81413611	238	-1.08285	Distal Intergenic	9	81599865	81613521	13657	2	7088	ENST00000376484.2	199910	ENSG00000196781	TLE1	TLE family member 1, transcriptional corepressor
chr9	132426522	132426755	234	-1.11658	Intron (ENST00000393215.7/389799, intron 1 of 3)	9	132410224	132573317	163094	1	389799	ENST00000343036.6	16298	ENSG00000188523	CFAP77	cilia and flagella associated protein 77
chr1	3221899	3222510	612	-1.07241	Intron (ENST00000511072.5/63976, intron 2 of 15)	1	3237931	3433925	195995	1	63976	ENST00000512462.5	-15421	ENSG00000142611	PRDM16	PR/SET domain 16
chr1	22253573	22254329	757	-1.00185	Distal Intergenic	1	22266239	22266300	62	1	100616433	ENST00000581169.1	-11910	ENSG00000266564	MIR4418	microRNA 4418
chr1	25556141	25557235	1095	-1.26388	Promoter (1-2kb)	1	25554881	25557429	2549	1	26119	ENST00000462394.1	1260	ENSG00000157978	LDLRAP1	low density lipoprotein receptor adaptor protein 1
chr1	67753497	67754583	1087	-1.02769	Intron (ENST00000370982.4/55970, intron 2 of 3)	1	67685676	67686586	911	1	1647	ENST00000484245.1	67821	ENSG00000116717	GADD45A	growth arrest and DNA damage inducible alpha
chr1	106555074	106556327	1254	-1.0962	Distal Intergenic	1	106818224	106851312	33089	1	105378889	ENST00000659929.1	-261897	NA	LINC01661	long intergenic non-protein coding RNA 1661
chr1	106678537	106679495	959	-1.30659	Distal Intergenic	1	106818224	106851312	33089	1	105378889	ENST00000659929.1	-138729	NA	LINC01661	long intergenic non-protein coding RNA 1661
chr1	106879196	106880244	1049	-1.21399	Distal Intergenic	1	106818261	106865316	47056	1	105378889	ENST00000415910.3	60935	NA	LINC01661	long intergenic non-protein coding RNA 1661
chr1	107162270	107163686	1417	-1.00095	Intron (ENST00000370073.6/22854, intron 2 of 7)	1	107148594	107480840	332247	1	22854	ENST00000370066.5	13676	ENSG00000162631	NTNG1	netrin G1
chr1	107315037	107316486	1450	-1.39527	Intron (ENST00000370073.6/22854, intron 2 of 7)	1	107260803	107334023	73221	1	22854	ENST00000477948.1	54234	ENSG00000162631	NTNG1	netrin G1
chr1	111878266	111879641	1376	-1.13729	Intron (ENST00000369697.5/3752, intron 1 of 5)	1	111853762	111856905	3144	2	100874295	ENST00000439736.1	-21361	ENSG00000232558	KCND3-IT1	KCND3 intronic transcript 1
chr1	111886334	111888310	1977	-1.30032	Intron (ENST00000369697.5/3752, intron 1 of 5)	1	111909336	111910161	826	1	100873995	ENST00000441125.1	-21026	ENSG00000237556	KCND3-AS1	KCND3 antisense RNA 1
chr1	145876541	145880653	4113	-1.30767	Exon (ENST00000544626.2/148741, exon 2 of 12)	1	145866560	145885866	19307	2	148741	ENST00000544626.2	5213	ENSG00000198483	ANKRD35	ankyrin repeat domain 35
chr1	148708783	148709678	896	-1.32597	Distal Intergenic	1	148600285	148679746	79462	2	100996763	ENST00000593495.4	-29037	ENSG00000286019	NOTCH2NLB	notch 2 N-terminal like B
chr1	148712299	148712757	459	-1.03521	Distal Intergenic	1	148600285	148679746	79462	2	100996763	ENST00000593495.4	-32553	ENSG00000286019	NOTCH2NLB	notch 2 N-terminal like B
chr1	165543505	165544369	865	-1.18401	Promoter (<=1kb)	1	165476838	165543758	66921	2	400794	ENST00000656941.1	0	ENSG00000237463	LRRC52-AS1	LRRC52 antisense RNA 1
chr1	172301895	172302727	833	-1.26941	Intron (ENST00000485254.3/26052, intron 16 of 20)	1	172387188	172389222	2035	1	26052	ENST00000491124.1	-84461	ENSG00000197959	DNM3	dynamin 3
chr1	177646645	177648144	1500	-1.22301	Intron (ENST00000663166.1/ENST00000663166.1, intron 1 of 4)	1	177700524	177710330	9807	1	101928778	ENST00000427173.1	-52380	ENSG00000236720	LINC01741	long intergenic non-protein coding RNA 1741
chr1	181042643	181046069	3427	-1.18773	Promoter (<=1kb)	1	181044861	181052389	7529	1	3140	ENST00000684375.1	0	ENSG00000153029	MR1	major histocompatibility complex, class I-related
chr1	182680144	182681879	1736	-1.01019	Promoter (2-3kb)	1	182641818	182684587	42770	2	85397	ENST00000515211.2	2708	ENSG00000135824	RGS8	regulator of G protein signaling 8
chr1	186578544	186579648	1105	-1.02574	Exon (ENST00000456921.1/ENST00000456921.1, exon 1 of 1)	1	186674496	186675869	1374	2	5743	ENST00000466691.1	96221	ENSG00000073756	PTGS2	prostaglandin-endoperoxide synthase 2
chr1	187490942	187491577	636	-1.20999	Intron (ENST00000643891.1/106144535, intron 6 of 8)	1	187307491	187487207	179717	1	106144535	ENST00000667298.1	183451	NA	LINC01037	long intergenic non-protein coding RNA 1037
chr1	196001864	196002323	460	-1.01195	Distal Intergenic	1	196044883	196065235	20353	2	105371673	ENST00000430519.2	62912	NA	LINC01724	long intergenic non-protein coding RNA 1724
chr1	198314582	198315486	905	-1.05904	Intron (ENST00000538004.5/140609, intron 9 of 9)	1	198277704	198319749	42046	1	140609	ENST00000493790.1	36878	ENSG00000151414	NEK7	NIMA related kinase 7
chr1	201050936	201053676	2741	-1.17454	3' UTR	1	201042553	201062493	19941	2	779	ENST00000680051.1	8817	ENSG00000081248	CACNA1S	calcium voltage-gated channel subunit alpha1 S
chr1	201493244	201494884	1641	-1.26855	Promoter (<=1kb)	1	201483532	201492901	9370	2	1465	ENST00000527662.5	-343	ENSG00000159176	CSRP1	cysteine and glycine rich protein 1
chr1	202081054	202083157	2104	-1.03759	Distal Intergenic	1	202122886	202128598	5713	1	9283	ENST00000683302.1	-39729	ENSG00000170075	GPR37L1	G protein-coupled receptor 37 like 1
chr1	202538842	202539458	617	-1.42315	Promoter (<=1kb)	1	202539840	202580577	40738	1	4660	ENST00000634903.1	-382	ENSG00000077157	PPP1R12B	protein phosphatase 1 regulatory subunit 12B
chr1	203184954	203186896	1943	-1.39884	Promoter (<=1kb)	1	203178931	203186704	7774	2	1116	ENST00000255409.8	0	ENSG00000133048	CHI3L1	chitinase 3 like 1
chr1	203286444	203288244	1801	-1.02636	Promoter (<=1kb)	1	203286475	203288801	2327	1	100506775	ENST00000412772.2	0	ENSG00000231507	LINC01353	long intergenic non-protein coding RNA 1353
chr1	203324701	203326110	1410	-1.18497	Distal Intergenic	1	203305519	203309602	4084	1	7832	ENST00000290551.5	19182	ENSG00000159388	BTG2	BTG anti-proliferation factor 2
chr1	204476780	204482661	5882	-1.06089	Intron (ENST00000367187.7/5287, intron 2 of 33)	1	204422670	204469217	46548	2	5287	ENST00000683234.1	-7563	ENSG00000133056	PIK3C2B	phosphatidylinositol-4-phosphate 3-kinase catalytic subunit type 2 beta
chr1	218641717	218643220	1504	-1.6794	Distal Intergenic	1	218541690	218541899	210	2	124904666	ENST00000391308.2	-99818	ENSG00000212610	LOC124904666	small nucleolar RNA U3
chr1	223638219	223639250	1032	-1.06899	Intron (ENST00000366872.10/388743, intron 2 of 20)	1	223627040	223628970	1931	2	388743	ENST00000525760.1	-9249	ENSG00000203697	CAPN8	calpain 8
chr1	223726316	223727834	1519	-1.20162	Intron (ENST00000433674.6/824, intron 2 of 20)	1	223712539	223776018	63480	1	824	ENST00000295006.6	13777	ENSG00000162909	CAPN2	calpain 2
chr1	229508805	229509707	903	-1.11909	Promoter (<=1kb)	1	229508369	229514272	5904	1	101927478	ENST00000417605.2	436	NA	NUP133-DT	NUP133 divergent transcript
chr1	230158133	230158895	763	-1.12734	Intron (ENST00000494106.1/2590, intron 1 of 6)	1	230067259	230092033	24775	1	2590	ENST00000488903.1	90874	ENSG00000143641	GALNT2	polypeptide N-acetylgalactosaminyltransferase 2
chr10	973466	975129	1664	-1.00844	Intron (ENST00000381466.2/23185, intron 1 of 1)	10	971146	988341	17196	2	23185	ENST00000381466.2	13212	ENSG00000107929	LARP4B	La ribonucleoprotein 4B
chr10	1571982	1573322	1341	-1.27779	Intron (ENST00000381312.6/105, intron 1 of 9)	10	1552748	1556988	4241	1	642394	ENST00000692429.1	19234	ENSG00000205696	ADARB2-AS1	ADARB2 antisense RNA 1
chr10	11828432	11831258	2827	-1.10659	Promoter (<=1kb)	10	11831683	11866647	34965	1	254427	ENST00000444604.1	-425	ENSG00000148426	PROSER2	proline and serine rich 2
chr10	22079336	22080595	1260	-1.30612	Distal Intergenic	10	21920610	22003769	83160	2	64215	ENST00000376946.2	-75567	ENSG00000136770	DNAJC1	DnaJ heat shock protein family (Hsp40) member C1
chr10	22089286	22090044	759	-1.78177	Distal Intergenic	10	21920610	22003769	83160	2	64215	ENST00000376946.2	-85517	ENSG00000136770	DNAJC1	DnaJ heat shock protein family (Hsp40) member C1
chr10	33389445	33390802	1358	-1.18883	Exon (ENST00000654047.1/ENST00000654047.1, exon 2 of 2)	10	33177492	33336262	158771	2	8829	ENST00000265371.8	-53183	ENSG00000099250	NRP1	neuropilin 1
chr10	43263711	43266282	2572	-1.19694	Promoter (<=1kb)	10	43194535	43267065	72531	2	221002	ENST00000395810.6	783	ENSG00000198915	RASGEF1A	RasGEF domain family member 1A
chr10	46047503	46048472	970	-1.03436	Promoter (<=1kb)	10	46033313	46048180	14868	2	4477	ENST00000663171.1	0	ENSG00000263639	MSMB	microseminoprotein beta
chr10	46291775	46292948	1174	-1.06003	Promoter (<=1kb)	10	46292810	46294110	1301	1	195977	ENST00000610892.1	0	ENSG00000274209	ANTXRL	ANTXR like
chr10	46379456	46382258	2803	-1.3171	Exon (ENST00000623463.2/728113, exon 3 of 5)	10	46375776	46391778	16003	1	728113	ENST00000619162.5	3680	ENSG00000264230	ANXA8L1	annexin A8 like 1
chr10	47433117	47434204	1088	-1.13384	Distal Intergenic	10	47365496	47384293	18798	2	118738	ENST00000585316.3	-48824	ENSG00000265763	ZNF488	zinc finger protein 488
chr10	47477791	47480400	2610	-1.44455	Exon (ENST00000583874.5/653145, exon 2 of 9)	10	47468541	47484016	15476	2	653145	ENST00000577813.1	3616	ENSG00000265190	ANXA8	annexin A8
chr10	48788026	48789460	1435	-1.09473	Exon (ENST00000325239.12/57705, exon 21 of 62)	10	48802738	48824169	21432	1	57705	ENST00000374161.7	-13278	ENSG00000128815	WDFY4	WDFY family member 4
chr10	52455452	52455792	341	-1.0207	Promoter (<=1kb)	10	52450874	52455272	4399	2	101928687	ENST00000435813.6	-180	ENSG00000231131	LNCAROD	lncRNA activating regulator of DKK1
chr10	77287099	77288368	1270	-1.20196	Intron (ENST00000604624.6/3778, intron 1 of 27)	10	77249530	77309618	60089	2	3778	ENST00000639204.1	21250	ENSG00000156113	KCNMA1	potassium calcium-activated channel subfamily M alpha 1
chr10	96261833	96262937	1105	-1.3829	Intron (ENST00000224337.10/29760, intron 1 of 16)	10	96191973	96271398	79426	2	29760	ENST00000696248.1	8461	ENSG00000095585	BLNK	B cell linker
chr10	101069651	101070802	1152	-1.08101	Distal Intergenic	10	101066299	101068131	1833	1	81621	ENST00000465807.1	3352	ENSG00000107821	KAZALD1	Kazal type serine peptidase inhibitor domain 1
chr10	123358203	123358868	666	-1.00116	Promoter (<=1kb)	10	123358270	123390360	32091	1	105378531	ENST00000656554.1	0	ENSG00000286344	LINC02641	long intergenic non-protein coding RNA 2641
chr10	132179676	132180574	899	-1.14252	Intron (ENST00000668452.1/282973, intron 23 of 23)	10	132181225	132184999	3775	2	105378567	ENST00000414106.1	4425	NA	JAKMIP3-AS1	JAKMIP3 antisense RNA 1
chr11	11609158	11609527	370	-1.149	Intron (ENST00000227756.5/374378, intron 1 of 10)	11	11475177	11621758	146582	2	107983976	ENST00000526064.1	12231	NA	LOC107983976	uncharacterized LOC107983976
chr11	44955071	44955751	681	-1.04179	Distal Intergenic	11	44932348	44951306	18959	2	9537	ENST00000616990.4	-3765	ENSG00000175274	TP53I11	tumor protein p53 inducible protein 11
chr11	46251808	46253463	1656	-1.06448	Distal Intergenic	11	46256264	46274427	18164	2	101928919	ENST00000686099.2	20964	NA	LINC02489	long intergenic non-protein coding RNA 2489
chr11	46281246	46282151	906	-1.48483	Intron (ENST00000621158.5/90993, intron 1 of 11)	11	46277662	46321409	43748	1	90993	ENST00000621158.5	3584	ENSG00000157613	CREB3L1	cAMP responsive element binding protein 3 like 1
chr11	61601066	61602343	1278	-1.18619	Intron (ENST00000667359.1/101927495, intron 2 of 3)	11	61590913	61606158	15246	1	101927495	ENST00000669779.1	10153	ENSG00000250230	LOC101927495	uncharacterized LOC101927495
chr11	63241051	63241904	854	-1.20353	Promoter (1-2kb)	11	63158437	63243599	85163	2	387601	ENST00000306494.11	1695	ENSG00000196600	SLC22A25	solute carrier family 22 member 25
chr11	63862871	63864009	1139	-1.02772	Intron (ENST00000377810.8/2011, intron 1 of 17)	11	63868470	63895275	26806	1	2011	ENST00000543674.1	-4461	ENSG00000072518	MARK2	microtubule affinity regulating kinase 2
chr11	63998696	63999450	755	-1.43134	Promoter (<=1kb)	11	63998560	63999222	663	2	28992	ENST00000542105.5	0	ENSG00000133315	MACROD1	mono-ADP ribosylhydrolase 1
chr11	65859793	65860172	380	-1.11492	Promoter (<=1kb)	11	65860062	65866440	6379	1	80198	ENST00000533035.5	0	ENSG00000172732	MUS81	MUS81 structure-specific endonuclease subunit
chr11	70492334	70494288	1955	-1.74677	Exon (ENST00000601538.6/22941, exon 22 of 26)	11	70469435	70487720	18286	2	22941	ENST00000654939.1	-4614	ENSG00000162105	SHANK2	SH3 and multiple ankyrin repeat domains 2
chr11	70603447	70604559	1113	-1.03046	Exon (ENST00000624018.1/ENST00000624018.1, exon 1 of 1)	11	70626441	70635658	9218	1	100874198	ENST00000663650.1	-21882	ENSG00000226627	SHANK2-AS1	SHANK2 antisense RNA 1
chr11	73322893	73325024	2132	-1.41361	Intron (ENST00000263674.4/9828, intron 1 of 20)	11	73311565	73347195	35631	1	9828	ENST00000544519.1	11328	ENSG00000110237	ARHGEF17	Rho guanine nucleotide exchange factor 17
chr11	77506757	77507564	808	-1.15074	Distal Intergenic	11	77392443	77474635	82193	2	5058	ENST00000526968.1	-32122	ENSG00000149269	PAK1	p21 (RAC1) activated kinase 1
chr11	84233202	84233844	643	-1.13411	Intron (ENST00000280241.12/1740, intron 2 of 21)	11	83459422	84273188	813767	2	1740	ENST00000330014.11	39344	ENSG00000150672	DLG2	discs large MAGUK scaffold protein 2
chr11	118110498	118112125	1628	-1.00047	Promoter (<=1kb)	11	118111871	118118155	6285	1	56649	ENST00000518413.2	0	ENSG00000137648	TMPRSS4	transmembrane serine protease 4
chr12	2145763	2146902	1140	-1.41239	Intron (ENST00000682544.1/775, intron 3 of 49)	12	2115224	2493386	378163	1	775	ENST00000682152.1	30539	ENSG00000151067	CACNA1C	calcium voltage-gated channel subunit alpha1 C
chr12	46546506	46547055	550	-1.18126	Intron (ENST00000667191.1/100288798, intron 2 of 2)	12	46537502	46652550	115049	1	100288798	ENST00000607353.1	9004	NA	SLC38A4-AS1	SLC38A4 antisense RNA 1
chr12	47858241	47859594	1354	-1.09213	Intron (ENST00000549336.6/7421, intron 4 of 9)	12	47842628	47879115	36488	2	7421	ENST00000229022.9	19521	ENSG00000111424	VDR	vitamin D receptor
chr12	47881976	47883546	1571	-1.06493	Promoter (<=1kb)	12	47857648	47882935	25288	2	7421	ENST00000550314.5	0	ENSG00000111424	VDR	vitamin D receptor
chr12	94183445	94184438	994	-1.19962	Promoter (1-2kb)	12	94168009	94186044	18036	2	124902988	ENST00000550759.1	1606	ENSG00000258035	LOC124902988	uncharacterized LOC124902988
chr12	97595570	97596211	642	-1.11511	Intron (ENST00000639121.1/196475, intron 13 of 13)	12	97563812	97563911	100	1	406926	ENST00000384854.1	31758	ENSG00000207586	MIR135A2	microRNA 135a-2
chr12	104668913	104671699	2787	-1.14804	Intron (ENST00000303694.6/50515, intron 2 of 2)	12	104591633	104591716	84	1	100500843	ENST00000585192.1	77280	ENSG00000264295	MIR3922	microRNA 3922
chr12	119188489	119189952	1464	-1.22578	Promoter (1-2kb)	12	119187025	119193858	6834	1	26353	ENST00000675211.1	1464	ENSG00000152137	HSPB8	heat shock protein family B (small) member 8
chr12	132502020	132503314	1295	-1.02587	Intron (ENST00000434748.2/57666, intron 1 of 16)	12	132507030	132511952	4923	1	57666	ENST00000542061.2	-3716	ENSG00000112787	FBRSL1	fibrosin like 1
chr13	18279442	18281070	1629	-1.42731	Exon (ENST00000625078.1/ENST00000625078.1, exon 6 of 6)	13	18331933	18348596	16664	1	105379278	ENST00000625196.1	-50863	ENSG00000274391	LOC105379278	putative tyrosine-protein phosphatase TPTE
chr13	25886316	25887010	695	-1.2047	Intron (ENST00000381655.7/51761, intron 33 of 36)	13	25827936	25842653	14718	1	51761	ENST00000683461.1	58380	ENSG00000132932	ATP8A2	ATPase phospholipid transporting 8A2
chr13	42548932	42550045	1114	-1.19616	Distal Intergenic	13	42562736	42607174	44439	1	8600	ENST00000358545.6	-12691	ENSG00000120659	TNFSF11	TNF superfamily member 11
chr13	110624997	110626623	1627	-1.37884	3' UTR	13	110613082	110616353	3272	2	127138861	ENST00000611744.1	-8644	ENSG00000275880	NAXD-AS1	NAXD antisense RNA 1
chr14	22558069	22562842	4774	-1.11199	Promoter (<=1kb)	14	22557429	22559068	1640	1	105370399	ENST00000688807.1	640	NA	LOC105370399	uncharacterized LOC105370399
chr14	27685708	27686408	701	-1.10635	Intron (ENST00000555797.1/728755, intron 2 of 3)	14	27259142	27673230	414089	2	728755	ENST00000553392.5	-12478	ENSG00000292998	MIR3171HG	MIR3171 host gene
chr14	31893311	31894071	761	-1.24555	Distal Intergenic	14	31843744	31861218	17475	1	80224	ENST00000552888.1	49567	ENSG00000151413	NUBPL	NUBP iron-sulfur cluster assembly factor, mitochondrial
chr14	34029289	34030164	876	-1.26268	Intron (ENST00000487915.6/102724945, intron 4 of 5)	14	34040097	34059300	19204	1	105370445	ENST00000555922.1	-9933	NA	EGLN3-AS1	EGLN3 antisense RNA 1
chr14	34677992	34679041	1050	-1.04196	Distal Intergenic	14	34712011	34713766	1756	2	1073	ENST00000673315.1	34725	ENSG00000165410	CFL2	cofilin 2
chr14	34797834	34798654	821	-1.19241	Intron (ENST00000360310.6/11177, intron 9 of 26)	14	34783896	34786601	2706	2	11177	ENST00000553385.1	-11233	ENSG00000198604	BAZ1A	bromodomain adjacent to zinc finger domain 1A
chr14	49953900	49954553	654	-1.00615	Intron (ENST00000556434.5/100506446, intron 2 of 4)	14	49946154	49960662	14509	2	100506446	ENST00000556130.1	6109	NA	LOC100506446	uncharacterized LOC100506446
chr14	55339458	55340838	1381	-1.11734	Exon (ENST00000555514.1/ENST00000555514.1, exon 1 of 3)	14	55350789	55361918	11130	1	55030	ENST00000555280.1	-9951	ENSG00000178974	FBXO34	F-box protein 34
chr14	55450249	55451766	1518	-1.177	Intron (ENST00000556755.1/387332, intron 1 of 3)	14	55436898	55456726	19829	2	387332	ENST00000556755.1	4960	ENSG00000182521	TBPL2	TATA-box binding protein like 2
chr14	55794191	55794760	570	-1.04139	Promoter (<=1kb)	14	55787665	55793429	5765	2	645687	ENST00000648365.1	-762	ENSG00000258791	LINC00520	long intergenic non-protein coding RNA 520
chr14	66443007	66443514	508	-1.05168	Intron (ENST00000641761.1/440184, intron 2 of 9)	14	66460360	66498677	38318	1	440184	ENST00000641281.1	-16846	ENSG00000196553	CCDC196	coiled-coil domain containing 196
chr14	68606700	68608491	1792	-1.16643	Intron (ENST00000487861.5/5890, intron 10 of 10)	14	68605396	68611732	6337	2	107984016	ENST00000661958.1	3241	NA	LOC107984016	uncharacterized LOC107984016
chr14	68762861	68764137	1277	-1.12637	Distal Intergenic	14	68773316	68780218	6903	2	107984709	ENST00000691194.1	16081	ENSG00000289583	LOC107984709	uncharacterized LOC107984709
chr14	68935082	68936590	1509	-1.21007	Promoter (1-2kb)	14	68874133	68938002	63870	2	87	ENST00000684182.1	1412	ENSG00000072110	ACTN1	actinin alpha 1
chr14	69712330	69714825	2496	-1.29001	3' UTR	14	69726900	69772004	45105	1	6430	ENST00000553521.5	-12075	ENSG00000100650	SRSF5	serine and arginine rich splicing factor 5
chr14	70703576	70704275	700	-1.01542	Exon (ENST00000553682.1/103695436, exon 3 of 4)	14	70698698	70712153	13456	1	103695436	ENST00000553682.1	4878	ENSG00000258689	LINC01269	long intergenic non-protein coding RNA 1269
chr14	70706117	70708073	1957	-1.1955	Intron (ENST00000702053.1/103695436, intron 2 of 2)	14	70698698	70712153	13456	1	103695436	ENST00000553682.1	7419	ENSG00000258689	LINC01269	long intergenic non-protein coding RNA 1269
chr14	71981286	71981933	648	-1.15587	Intron (ENST00000553525.6/9628, intron 2 of 17)	14	71964792	72540333	575542	1	9628	ENST00000407322.8	16494	ENSG00000182732	RGS6	regulator of G protein signaling 6
chr14	77025183	77026984	1802	-1.17544	Promoter (1-2kb)	14	77024543	77028708	4166	2	64207	ENST00000238647.5	1724	ENSG00000119669	IRF2BPL	interferon regulatory factor 2 binding protein like
chr14	77910295	77910945	651	-1.18461	Promoter (2-3kb)	14	77908177	77933521	25345	1	57143	ENST00000556560.5	2118	ENSG00000063761	ADCK1	aarF domain containing kinase 1
chr14	78253359	78254595	1237	-1.51321	Intron (ENST00000634499.2/9369, intron 2 of 21)	14	78243602	78645427	401826	1	9369	ENST00000556088.1	9757	ENSG00000021645	NRXN3	neurexin 3
chr14	79767716	79768611	896	-1.07057	Intron (ENST00000634499.2/9369, intron 20 of 21)	14	79611418	79633311	21894	2	105370583	ENST00000553812.1	-134405	NA	LOC105370583	uncharacterized LOC105370583
chr14	91152129	91153972	1844	-1.04563	Intron (ENST00000521334.5/80017, intron 1 of 4)	14	91157666	91167658	9993	1	80017	ENST00000517877.1	-3694	ENSG00000133943	DGLUCY	D-glutamate cyclase
chr14	91869166	91870497	1332	-1.2379	Promoter (1-2kb)	14	91866275	91867536	1262	2	123036	ENST00000555302.1	-1630	ENSG00000165929	TC2N	tandem C2 domains, nuclear
chr14	91906042	91907128	1087	-1.06578	Intron (ENST00000342058.9/10516, intron 4 of 10)	14	91869431	91891991	22561	2	10516	ENST00000706678.1	-14051	ENSG00000140092	FBLN5	fibulin 5
chr14	94065623	94067082	1460	-1.02551	Intron (ENST00000621632.5/57062, intron 2 of 8)	14	94051188	94053378	2191	2	57062	ENST00000556635.1	-12245	ENSG00000089737	DDX24	DEAD-box helicase 24
chr14	94593691	94594588	898	-1.19139	Promoter (1-2kb)	14	94592058	94624646	32589	1	12	ENST00000553947.1	1633	ENSG00000196136	SERPINA3	serpin family A member 3
chr14	95611183	95611576	394	-1.32064	Distal Intergenic	14	95573605	95578684	5080	1	100506999	ENST00000553785.1	37578	ENSG00000258390	LINC02318	long intergenic non-protein coding RNA 2318
chr14	95951999	95953304	1306	-1.30894	Distal Intergenic	14	95876832	95925571	48740	1	100507043	ENST00000503525.3	75167	ENSG00000250366	TUNAR	TCL1 upstream neural differentiation-associated RNA
chr14	96248734	96249383	650	-1.06822	Intron (ENST00000553811.1/623, intron 2 of 3)	14	96242141	96263847	21707	1	623	ENST00000555847.1	6593	ENSG00000100739	BDKRB1	bradykinin receptor B1
chr14	98963698	98964555	858	-1.1601	Distal Intergenic	14	98711662	98716173	4512	1	283598	ENST00000546029.2	252036	ENSG00000176605	LINC02914	long intergenic non-protein coding RNA 2914
chr14	101749331	101750326	996	-1.31824	Distal Intergenic	14	101761709	101927977	166269	1	5527	ENST00000694906.1	-11383	ENSG00000078304	PPP2R5C	protein phosphatase 2 regulatory subunit B'gamma
chr14	104168537	104169471	935	-1.41158	Intron (ENST00000697132.1/26153, intron 5 of 14)	14	104139040	104180894	41855	1	26153	ENST00000315264.7	29497	ENSG00000066735	KIF26A	kinesin family member 26A
chr14	104696289	104698393	2105	-1.1296	Promoter (<=1kb)	14	104699368	104701756	2389	1	64423	ENST00000674966.1	-975	ENSG00000203485	INF2	inverted formin 2
chr14	105322587	105323899	1313	-1.06915	Intron (ENST00000430725.6/23241, intron 1 of 23)	14	105252515	105315589	63075	2	2972	ENST00000550692.1	-6998	ENSG00000185024	BRF1	BRF1 RNA polymerase III transcription initiation factor subunit
chr14_GL000194v1_random	56094	56413	320	-1.01515	Intron (ENST00000613230.1/727764, intron 2 of 2)	307	53590	115018	61429	2	727764	ENST00000613230.1	58605	ENSG00000274847	MAFIP	MAFF interacting protein
chr15	51311613	51314135	2523	-1.56256	Promoter (<=1kb)	15	51314032	51314107	76	2	102465855	ENST00000635975.1	0	ENSG00000283614	MIR7973-2	microRNA 7973-2
chr15	51365843	51370899	5057	-1.47622	Exon (ENST00000558785.1/ENST00000558785.1, exon 1 of 2)	15	51360254	51384414	24161	1	342035	ENST00000559317.5	5589	ENSG00000186417	GLDN	gliomedin
chr15	51994569	51995758	1190	-1.24238	Intron (ENST00000560802.1/5597, intron 1 of 2)	15	52004180	52046109	41930	1	5597	ENST00000558063.5	-8422	ENSG00000069956	MAPK6	mitogen-activated protein kinase 6
chr15	52008284	52009225	942	-1.04628	Intron (ENST00000560802.1/5597, intron 2 of 2)	15	52004208	52046208	42001	1	5597	ENST00000560254.1	4076	ENSG00000069956	MAPK6	mitogen-activated protein kinase 6
chr15	53549909	53550663	755	-1.89253	Intron (ENST00000360509.10/256764, intron 18 of 19)	15	53513741	53541103	27363	2	256764	ENST00000567224.1	-8806	ENSG00000166415	WDR72	WD repeat domain 72
chr15	53893090	53894260	1171	-1.5109	Distal Intergenic	15	53978201	54628707	650507	1	440279	ENST00000647821.1	-83941	ENSG00000137766	UNC13C	unc-13 homolog C
chr15	56737419	56738031	613	-1.09981	Intron (ENST00000559000.6/54816, intron 6 of 23)	15	56630181	56734086	103906	2	54816	ENST00000559237.5	-3333	ENSG00000137871	ZNF280D	zinc finger protein 280D
chr15	69996636	69997719	1084	-1.00308	Distal Intergenic	15	70049801	70051505	1705	2	7090	ENST00000559608.1	53786	ENSG00000140332	TLE3	TLE family member 3, transcriptional corepressor
chr15	70139043	70141533	2491	-1.29425	Distal Intergenic	15	70047790	70098176	50387	2	7090	ENST00000558939.5	-40867	ENSG00000140332	TLE3	TLE family member 3, transcriptional corepressor
chr15	72799819	72801703	1885	-1.49817	Distal Intergenic	15	72786703	72794808	8106	1	100287559	ENST00000670622.1	13116	ENSG00000260898	ADPGK-AS1	ADPGK antisense RNA 1
chr15	73447683	73449119	1437	-1.29547	Intron (ENST00000560581.1/283677, intron 1 of 4)	15	73443164	73560013	116850	1	283677	ENST00000331090.11	4519	ENSG00000183324	REC114	REC114 meiotic recombination protein
chr15	73513616	73514432	817	-1.06899	Intron (ENST00000560581.1/283677, intron 2 of 4)	15	73560934	73563492	2559	2	27020	ENST00000561898.1	49060	ENSG00000156642	NPTN	neuroplastin
chr15	73691221	73691777	557	-1.03195	Intron (ENST00000567189.5/80381, intron 1 of 2)	15	73685006	73702849	17844	1	80381	ENST00000561260.5	6215	ENSG00000103855	CD276	CD276 molecule
chr15	74081947	74082591	645	-1.08833	Promoter (<=1kb)	15	74069857	74082550	12694	2	342096	ENST00000290438.3	0	ENSG00000159289	GOLGA6A	golgin A6 family member A
chr15	77581758	77583516	1759	-1.13584	Intron (ENST00000561123.2/105370906, intron 3 of 3)	15	77568970	77608888	39919	1	105370906	ENST00000561123.2	12788	ENSG00000259420	LOC105370906	uncharacterized LOC105370906
chr15	77605299	77607082	1784	-1.31505	Intron (ENST00000561123.2/105370906, intron 3 of 3)	15	77613027	77632912	19886	2	84894	ENST00000355300.7	25830	ENSG00000169783	LINGO1	leucine rich repeat and Ig domain containing 1
chr15	77608760	77610679	1920	-1.22862	Exon (ENST00000561123.2/105370906, exon 4 of 4)	15	77613027	77632912	19886	2	84894	ENST00000355300.7	22233	ENSG00000169783	LINGO1	leucine rich repeat and Ig domain containing 1
chr15	85785078	85787097	2020	-1.01374	Intron (ENST00000337975.6/64410, intron 1 of 2)	15	85760617	85794918	34302	2	64410	ENST00000559131.1	7821	ENSG00000183655	KLHL25	kelch like family member 25
chr15	95168853	95171650	2798	-1.13747	Exon (ENST00000612877.1/105370991, exon 3 of 3)	15	95158229	95169864	11636	1	105370991	ENST00000612877.1	10624	NA	LOC105370991	uncharacterized LOC105370991
chr15	95323347	95324016	670	-1.00687	Promoter (2-3kb)	15	95326528	95507010	180483	1	145820	ENST00000650234.1	-2512	ENSG00000259134	LINC00924	long intergenic non-protein coding RNA 924
chr15	97691687	97692619	933	-1.55895	Promoter (<=1kb)	15	97339693	97691250	351558	2	101927286	ENST00000715695.1	-437	ENSG00000251209	LINC02254	long intergenic non-protein coding RNA 2254
chr15	101445066	101447342	2277	-1.68119	Promoter (1-2kb)	15	101303929	101443663	139735	2	5046	ENST00000398185.6	-1403	ENSG00000140479	PCSK6	proprotein convertase subtilisin/kexin type 6
chr16	167965	170753	2789	-1.16084	Promoter (1-2kb)	16	165978	166764	787	1	3042	ENST00000356815.4	1987	ENSG00000206177	HBM	hemoglobin subunit mu
chr16	2768483	2770922	2440	-1.29821	Promoter (<=1kb)	16	2768528	2769422	895	1	23524	ENST00000571041.1	0	ENSG00000167978	SRRM2	serine/arginine repetitive matrix 2
chr16	2990232	2992006	1775	-1.1365	Promoter (<=1kb)	16	2990651	3002011	11361	1	283875	ENST00000715182.1	0	ENSG00000262152	GREP1	glycine rich extracellular protein 1
chr16	12058884	12060648	1765	-1.3214	Intron (ENST00000566228.6/92017, intron 8 of 20)	16	12052198	12135737	83540	1	92017	ENST00000563308.1	6686	ENSG00000048471	SNX29	sorting nexin 29
chr16	23711091	23712677	1587	-1.10892	Promoter (<=1kb)	16	23709604	23713210	3607	2	10595	ENST00000569903.1	533	ENSG00000134398	ERN2	endoplasmic reticulum to nucleus signaling 2
chr16	27627902	27629046	1145	-1.02709	Promoter (<=1kb)	16	27628588	27654698	26111	1	23247	ENST00000564749.5	0	ENSG00000047578	KATNIP	katanin interacting protein
chr16	71981681	71982601	921	-1.0646	Exon (ENST00000620267.2/342372, exon 7 of 30)	16	71929538	72000402	70865	2	342372	ENST00000620267.2	17801	ENSG00000277481	PKD1L3	polycystin 1 like 3, transient receptor potential channel interacting
chr16	73179624	73180752	1129	-1.04624	Intron (ENST00000641206.2/463, intron 5 of 17)	16	73126637	73144447	17811	2	463	ENST00000358463.2	-35177	ENSG00000140836	ZFHX3	zinc finger homeobox 3
chr16	75732956	75734679	1724	-1.20351	Exon (ENST00000659145.1/ENST00000659145.1, exon 2 of 3)	16	75714131	75726490	12360	2	105371346	ENST00000640559.2	-6466	ENSG00000283755	CPHXL	cytoplasmic polyadenylated homeobox like
chr16	80062049	80063693	1645	-1.70114	Promoter (2-3kb)	16	80065836	80157655	91820	1	105371357	ENST00000567851.5	-2143	NA	LOC105371357	uncharacterized LOC105371357
[truncated: 6,818 more rows]

## Sheet: C_MCbs1_H3K4me1 enriched
seqnames	start	end	width	Log2 Fold Change	annotation	geneChr	geneStart	geneEnd	geneLength	geneStrand	geneId	transcriptId	distanceToTSS	ENSEMBL	SYMBOL	GENENAME
[truncated: 2,248 more rows]

[truncated: 14 more sheets: D_MCbs1_H3K4me1 reduced, E_MCas1_H3K27ac enriched, F_MCas1_H3K27ac reduced, G_MCbs1_H3K27ac enriched, H_MCbs1_H3K27ac reduced, I_MCas1_H3K4me3 enriched, J_MCas1_H3K4me3 reduced, K_MCbs1_H3K4me3 enriched, L_MCbs1_H3K4me3 reduced, M_MCas1_H3K27me3 enriched, N_MCas1_H3K27me3 reduced, O_MCbs1_H3K27me3 enriched, P_MCbs1_H3K27me3 reduced, Q_H3K4me3 Venns]
